# Supplementary material for: The NnaR orphan response regulator is essential for the utilization of nitrate and nitrite as sole nitrogen sources in mycobacteria
Source: Sci Rep. 2018 Dec 3;8:17552. doi: 10.1038/s41598-018-35844-z (PMC6277429; doi:10.1038/s41598-018-35844-z)
Supplement: Supplementary file 2 — Supplementary Table S2 [file 41598_2018_35844_MOESM2_ESM.xlsx]

## Sheet: 0432-sorted by average
Plate	Well	Chemical	Mode of Action
					mc2-1	mc2-2	mc2-3	mc2-av	standard deviation SD	SEM		t-test		Δ0432-1	Δ0432-2	Δ0432-3	Δ0432-av	standard deviation SD	SEM	mc2-av-Δ0432-av
PM3B	F07	Guanosine	N-Source, other		19534	17795	29789	22372.7	6481.32	4582.99		0.105064		8957	13312	15796	12688.3	3461.89	2447.93	9684.33
PM3B	A03	Nitrite	N-Source, inorganic		35631	41375	30996	36000.7	5199.37	3676.51		0.0931557		26337	29495	26661	27497.7	1737.31	1228.46	8503
PM3B	F05	Cytosine	N-Source, other		15839	16321	29170	20443.3	7561.36	5346.69		0.185957		7354	14759	13960	12024.3	4064.31	2873.9	8419
PM3B	G08	g-Amino-N-Butyric Acid	N-Source, other		26845	28348	28945	28046	1082.08	765.148		0.14482		13383	22636	24489	20169.3	5949.72	4207.09	7876.67
PM3B	E06	Glucuronamide	N-Source, other		12298	20520	28237	20351.7	7970.83	5636.23		0.257432		10021	12061	17407	13163	3814.32	2697.13	7188.67
PM3B	A04	Nitrate	N-Source, inorganic		41569	45064	41870	42834.3	1936.8	1369.53		0.015106		33946	38108	36271	36108.3	2085.76	1474.86	6726
PM3B	H06	Ala-Leu	N-Source, peptide		35535	35484	38513	36510.7	1734.26	1226.31		0.216961		25199	29591	36879	30556.3	5899.53	4171.6	5954.33
PM3B	E05	Formamide	N-Source, other		29094	25588	34602	29761.3	4543.9	3213.02		0.164896		21339	24997	26603	24313	2697.84	1907.66	5448.33
PM3B	C07	D-Lysine	N-Source, amino acid		30874	35239	26916	31009.7	4163.16	2943.8		0.19173		26693	29230	21820	25914.3	3765.87	2662.87	5095.33
PM3B	H07	Ala-Thr	N-Source, peptide		34424	34580	34932	34645.3	260.226	184.007		0.0487595		28302	28455	31946	29567.7	2061.12	1457.43	5077.67
PM8	D10	Ser-Glu	N-Source, peptide		36044	42990	38059	39031	3573.56	2526.89		0.125136		36705	32012	33397	34038	2411.27	1705.03	4993
PM3B	G05	Allantoin	N-Source, other		32510	36596	43590	37565.3	5603.24	3962.09		0.390143		25438	35319	37625	32794	6473.98	4577.8	4771.33
PM8	A11	Glu-Ala	N-Source, peptide		46339	51088	44957	47461.3	3215.9	2273.98		0.151112		43858	45410	39808	43025.3	2892.33	2045.19	4436
PM3B	G07	D,L-a-Amino-N-Butyric Acid	N-Source, other		21866	18198	23030	21031.3	2521.82	1783.19		0.103951		16311	14415	19411	16712.3	2522.06	1783.37	4319
PM8	A12	Gly-Asn	N-Source, peptide		49007	53226	50763	50998.7	2119.35	1498.61		0.0697535		46936	46730	46400	46688.7	270.38	191.188	4310
PM8	B10	Leu-Pro	N-Source, peptide		37375	38675	35902	37317.3	1387.4	981.039		0.0181958		33977	32656	32717	33116.7	745.695	527.286	4200.67
PM8	H10	Leu-Leu-Leu	N-Source, peptide		34884	36721	34030	35211.7	1375.1	972.341		0.0160531		30598	32075	30414	31029	910.522	643.837	4182.67
PM8	G08	Leu-b-Ala	N-Source, peptide		29943	32721	32567	31743.7	1561.32	1104.02		0.0360055		27177	26317	29504	27666	1648.81	1165.89	4077.67
PM8	C11	Pro-Arg	N-Source, peptide		37617	44108	44374	42033	3826.68	2705.87		0.20174		37448	36387	40122	37985.7	1924.67	1360.95	4047.33
PM8	D09	Ser-Gln	N-Source, peptide		33372	42843	39157	38457.3	4774.11	3375.8		0.288571		34907	34298	34338	34514.3	340.647	240.874	3943
PM7	C11	Phe-Ile	N-Source, peptide		26422	23806	25004	25077.3	1309.54	925.985		0.0263444		20949	20318	22865	21377.3	1326.43	937.924	3700
PM8	H09	Leu-Gly-Gly	N-Source, peptide		34243	36389	30356	33662.7	3058.08	2162.39		0.164992		30661	30093	29144	29966	766.433	541.95	3696.67
PM3B	F04	Cytidine	N-Source, other		26095	26961	25270	26108.7	845.583	597.917		0.128615		19396	24281	23640	22439	2654.73	1877.18	3669.67
PM3B	B08	L-Phenylalanine	N-Source, amino acid		23925	26666	21157	23916	2754.51	1947.73		0.13455		19428	21784	19596	20269.3	1314.43	929.44	3646.67
PM8	G09	Leu-D-Leu	N-Source, peptide		24774	23327	21804	23301.7	1485.16	1050.17		0.0306088		18794	19311	20884	19663	1088.56	769.725	3638.67
PM8	F06	b-Ala-Phe	N-Source, peptide		21967	23535	21863	22455	936.752	662.384		0.0151102		18531	19096	18967	18864.7	296.075	209.357	3590.33
PM3B	F08	Thymine	N-Source, other		27630	27836	24664	26710	1774.88	1255.03		0.0932267		20931	25247	23209	23129	2159.11	1526.72	3581
PM8	A10	Asp-Gly	N-Source, peptide		43739	44673	41723	43378.3	1507.71	1066.11		0.0476262		40754	40873	38348	39991.7	1424.7	1007.42	3386.67
PM3B	E08	D-Glucosamine	N-Source, other		29565	31417	26132	29038	2681.62	1896.19		0.193071		23659	28499	25030	25729.3	2494.63	1763.97	3308.67
PM6	A07	Ala-Gly	N-Source, peptide		40345	43587	38403	40778.3	2619.03	1851.93		0.169		39849	36216	36547	37537.3	2008.79	1420.43	3241
PM8	B07	Ile-Leu	N-Source, peptide		27744	27097	26155	26998.7	799.051	565.014		0.0156071		24195	22566	24545	23768.7	1056.14	746.803	3230
PM6	A08	Ala-His	N-Source, peptide		48450	50050	44942	47814	2612.72	1847.47		0.157172		43824	45855	44195	44624.7	1081.53	764.755	3189.33
PM3B	E04	Acetamide	N-Source, other		31917	33202	36106	33741.7	2146.01	1517.46		0.373128		25145	33867	32693	30568.3	4733.28	3346.94	3173.33
PM8	C12	Pro-Asn	N-Source, peptide		47370	48765	46500	47545	1142.6	807.937		0.163243		46752	44919	41587	44419.3	2618.5	1851.56	3125.67
PM8	E06	Val-Ala	N-Source, peptide		28680	34236	34263	32393	3215.58	2273.76		0.257415		27706	28119	32058	29294.3	2402.3	1698.68	3098.67
PM8	B12	Lys-Asp	N-Source, peptide		44015	45670	42254	43979.7	1708.27	1207.93		0.0694239		41007	41667	39993	40889	843.215	596.243	3090.67
PM3B	G06	Parabanic Acid	N-Source, other		7440	7727	17985	11050.7	6007.02	4247.61		0.493171		6221	5782	11901	7968	3413.14	2413.46	3082.67
PM8	E08	Val-Glu	N-Source, peptide		29444	32408	30809	30887	1483.54	1049.02		0.129639		25304	29173	29085	27854	2208.8	1561.86	3033
PM8	D12	Thr-Gln	N-Source, peptide		48945	50768	40402	46705	5534.14	3913.23		0.487913		46010	45922	39089	43673.7	3970.68	2807.7	3031.33
PM8	A05	Ala-Ile	N-Source, peptide		35948	40620	37171	37913	2422.77	1713.16		0.157325		36450	34841	33487	34926	1483.33	1048.87	2987
PM8	A09	Asp-Gln	N-Source, peptide		43333	47346	44385	45021.3	2080.8	1471.35		0.119048		43553	41376	41297	42075.3	1280.31	905.313	2946
PM8	A07	Ala-Val	N-Source, peptide		37669	39701	38064	38478	1077.41	761.841		0.33101		36025	31515	39295	35611.7	3906.43	2762.27	2866.33
PM7	H03	Val-Arg	N-Source, peptide		41188	39461	34936	38528.3	3228.66	2283.01		0.2747		33795	37308	36036	35713	1778.63	1257.68	2815.33
PM7	E10	Ser-Val	N-Source, peptide		23388	22852	30684	25641.3	4375.29	3093.8		0.503688		20474	19524	28522	22840	4943.63	3495.67	2801.33
PM7	H12	g-Glu-Gly	N-Source, peptide		21142	19588	28011	22913.7	4482.28	3169.45		0.552039		17083	16406	26902	20130.3	5874.2	4153.68	2783.33
PM8	G10	Phe-b-Ala	N-Source, peptide		27256	27019	24724	26333	1398.46	988.864		0.0548291		22932	23326	24440	23566	782.123	553.044	2767
PM3B	E03	Tyramine	N-Source, other		34981	34391	26551	31974.3	4706	3327.64		0.438472		28132	32218	27304	29218	2630.85	1860.3	2756.33
PM8	E09	Val-Lys	N-Source, peptide		20937	20948	26834	22906.3	3401.46	2405.2		0.435827		18403	17210	24986	20199.7	4187.79	2961.21	2706.67
PM5	H04	Caprylic Acid	Nutritional supplement		35929	34410	34146	34828.3	962.302	680.45		0.514469		36714	34244	25429	32129	5932.35	4194.8	2699.33
PM8	B08	Leu-Asn	N-Source, peptide		39346	45147	44253	42915.3	3123.29	2208.5		0.28448		38686	39681	42318	40228.3	1876.84	1327.13	2687
PM6	H10	Leu-Leu	N-Source, peptide		34142	32868	29056	32022	2646.44	1871.31		0.239311		28776	31428	28039	29414.3	1782.4	1260.34	2607.67
PM7	A10	Lys-Leu	N-Source, peptide		36579	33579	36525	35561	1716.67	1213.87		0.106698		32955	32173	33910	33012.7	869.935	615.137	2548.33
PM4A	B06	D-2-Phospho-Glyceric Acid	P-Source, organic		34261	36438	31516	34071.7	2466.46	1744.05		0.217302		33140	31355	30089	31528	1532.84	1083.88	2543.67
PM5	F05	d-Amino-N-Valeric Acid	Nutritional supplement		32670	28506	31868	31014.7	2209.27	1562.19		0.177358		27639	28938	28880	28485.7	733.808	518.881	2529
PM6	G10	Ile-Phe	N-Source, peptide		25930	23578	22909	24139	1586.71	1121.97		0.11672		20265	21643	23115	21674.3	1425.26	1007.81	2464.67
PM8	F09	D-Ala-Leu	N-Source, peptide		32643	35792	31611	33348.7	2178	1540.08		0.188745		31041	30886	30732	30886.3	154.5	109.248	2462.33
PM8	D11	Thr-Asp	N-Source, peptide		35043	37526	33277	35282	2134.56	1509.36		0.181387		33158	33343	32102	32867.7	669.508	473.413	2414.33
PM6	D08	Glu-Glu	N-Source, peptide		33013	34640	32278	33310.3	1208.75	854.712		0.139577		29364	30420	32914	30899.3	1822.89	1288.98	2411
PM5	H12	Tween 80	Nutritional supplement		43617	41221	43948	42928.7	1488.11	1052.26		0.098511		40236	39473	41854	40521	1215.82	859.712	2407.67
PM8	E07	Val-Gln	N-Source, peptide		32193	38734	35902	35609.7	3280.28	2319.51		0.333579		32515	32998	34146	33219.7	837.79	592.407	2390
PM8	F08	D-Ala-Gly	N-Source, peptide		29525	29024	24935	27828	2517.9	1780.43		0.240564		25403	24953	25993	25449.7	521.568	368.804	2378.33
PM8	H11	Phe-Gly-Gly	N-Source, peptide		30126	32473	28899	30499.3	1816.01	1284.11		0.138959		27748	28955	27665	28122.7	722.015	510.542	2376.67
PM3B	H04	Ala-Gly	N-Source, peptide		31786	33975	34159	33306.7	1320.15	933.484		0.475906		26263	30990	35576	30943	4656.68	3292.77	2363.67
PM6	F07	His-Leu	N-Source, peptide		44226	46282	40542	43683.3	2908.22	2056.42		0.301019		41812	41185	41105	41367.3	387.164	273.767	2316
PM8	A08	Asp-Ala	N-Source, peptide		40309	44041	42944	42431.3	1918.09	1356.3		0.163791		40399	39080	40955	40144.7	963.027	680.963	2286.67
PM7	C10	Phe-Gly	N-Source, peptide		27393	25187	26267	26282.3	1103.08	779.995		0.143813		22922	23271	26026	24073	1700.33	1202.31	2209.33
PM7	H11	Val-Val	N-Source, peptide		29003	28234	31293	29510	1591.28	1125.2		0.38467		26573	24402	30978	27317.7	3350.65	2369.27	2192.33
PM3B	D07	N-Butylamine	N-Source, other		30232	37117	29505	32284.7	4200.68	2970.33		0.516623		29918	33401	26986	30101.7	3211.44	2270.83	2183
PM3B	G09	e-Amino-N-Caproic Acid	N-Source, other		28154	28920	26344	27806	1322.79	935.353		0.22396		23307	26214	27443	25654.7	2123.97	1501.88	2151.33
PM8	H08	Gly-Phe-Phe	N-Source, peptide		43576	41707	30028	38437	7342.12	5191.66		0.716816		42472	36036	30367	36291.7	6056.55	4282.63	2145.33
PM3B	E07	D,L-Lactamide	N-Source, other		26223	36311	27257	29930.3	5549.95	3924.41		0.670526		22242	33945	27187	27791.3	5874.86	4154.15	2139
PM8	C10	Phe-Val	N-Source, peptide		34399	33125	30559	32694.3	1955.89	1383.02		0.200579		31441	29122	31141	30568	1261.22	891.82	2126.33
PM6	D01	Asp-Phe	N-Source, peptide		34654	34416	30652	33240.7	2245.01	1587.46		0.26012		30364	30185	32886	31145	1510.4	1068.02	2095.67
PM7	A12	Lys-Phe	N-Source, peptide		38561	36650	39346	38185.7	1386.64	980.5		0.287491		34589	34769	38944	36100.7	2464.04	1742.34	2085
PM7	E11	Thr-Ala	N-Source, peptide		31761	30099	31701	31187	942.713	666.599		0.122306		28755	27851	30739	29115	1477.27	1044.59	2072
PM6	A10	Ala-Lys	N-Source, peptide		42547	41312	37786	40548.3	2470.66	1747.02		0.321942		40577	38018	36922	38505.7	1875.67	1326.3	2042.67
PM8	G12	D-Ala-Gly-Gly	N-Source, peptide		43080	42405	39642	41709	1821.61	1288.07		0.183447		40255	38792	39982	39676.3	777.924	550.076	2032.67
PM6	E08	Gly-Lys	N-Source, peptide		28340	31533	24935	28269.3	3299.57	2333.15		0.423008		27390	25637	26035	26354	919.007	649.836	1915.33
PM8	E12	Val-Pro	N-Source, peptide		43223	43173	38057	41484.3	2968.26	2098.88		0.382401		40436	39391	38902	39576.3	783.614	554.099	1908
PM7	E12	Thr-Arg	N-Source, peptide		41452	39395	42830	41225.7	1728.65	1222.34		0.248845		38913	37894	41210	39339	1698.55	1201.06	1886.67
PM7	B06	Lys-Val	N-Source, peptide		24777	23667	24511	24318.3	579.539	409.796		0.0163411		21947	23019	22520	22495.3	536.426	379.31	1823
PM7	B11	Met-Gly	N-Source, peptide		30440	29506	29836	29927.3	473.651	334.922		0.0636217		27019	28850	28466	28111.7	965.559	682.753	1815.67
PM5	G11	Menadione	Nutritional supplement		34604	32695	32748	33349	1087.18	768.756		0.17572		31520	30069	33072	31553.7	1501.78	1061.92	1795.33
PM5	G08	Thiamine Pyrophosphate	Nutritional supplement		32197	32666	29330	31397.7	1805.94	1276.99		0.24845		30384	30389	28122	29631.7	1307.41	924.48	1766
PM8	D08	Ser-Asp	N-Source, peptide		28785	34071	33567	32141	2917.29	2062.83		0.52793		28692	28231	34204	30375.7	3323.44	2350.02	1765.33
PM5	E12	2`-Deoxyuridine	Nutritional supplement		37521	37379	35408	36769.3	1181.09	835.153		0.10772		35839	34394	34811	35014.7	743.718	525.888	1754.67
PM8	F10	D-Leu-D-Leu	N-Source, peptide		25651	24555	20421	23542.3	2758.14	1950.3		0.390525		21512	22100	21821	21811	294.128	207.98	1731.33
PM7	A09	Lys-Ile	N-Source, peptide		33852	31823	36014	33896.3	2095.85	1481.99		0.469536		30197	30645	35675	32172.3	3041.66	2150.78	1724
PM3B	E01	Histamine	N-Source, other		36228	37022	34663	35971	1200.32	848.751		0.349274		34315	36618	31809	34247.3	2405.21	1700.74	1723.67
PM7	C08	Met-Val	N-Source, peptide		26004	24972	27584	26186.7	1315.55	930.232		0.184776		23025	24771	25605	24467	1316.59	930.97	1719.67
PM4A	D03	Cysteamine-S-Phosphate	P-Source, organic		46780	47254	43758	45930.7	1896.45	1340.99		0.382661		45944	45158	41536	44212.7	2351.14	1662.51	1718
PM6	A12	Ala-Pro	N-Source, peptide		49233	49536	48446	49071.7	562.625	397.836		0.148914		48788	47206	46072	47355.3	1364.14	964.596	1716.33
PM8	D07	Ser-Asn	N-Source, peptide		35670	42264	30987	36307	5665.42	4006.06		0.674172		35494	37009	31280	34594.3	2968.57	2099.1	1712.67
PM5	H05	D,L-Thioctic acid	Nutritional supplement		34784	33119	32590	33497.7	1144.97	809.614		0.226807		33115	32344	29923	31794	1665.56	1177.73	1703.67
PM6	E09	Gly-Met	N-Source, peptide		28995	31779	27483	29419	2179.16	1540.9		0.337312		25957	28373	28818	27716	1539.5	1088.59	1703
PM6	C11	Asp-Leu	N-Source, peptide		37896	36497	34410	36267.7	1754.28	1240.46		0.229344		34621	33951	35125	34565.7	588.953	416.452	1702
PM8	A06	Ala-Met	N-Source, peptide		40973	41660	35670	39434.3	3278.06	2317.94		0.513805		39650	38502	35090	37747.3	2371.82	1677.13	1687
PM7	G05	Tyr-Ala	N-Source, peptide		33527	33276	29075	31959.3	2501.06	1768.51		0.412285		31217	31560	28064	30280.3	1927.05	1362.63	1679
PM5	F11	Glutathione	Nutritional supplement		34009	32622	32339	32990	893.752	631.978		0.0897164		30783	32404	30788	31325	934.445	660.752	1665
PM8	G11	Ala-Ala-Ala	N-Source, peptide		36623	39478	34044	36715	2718.17	1922.03		0.402327		35441	34154	35560	35051.7	779.676	551.314	1663.33
PM3B	D09	Ethanolamine	N-Source, other		23341	21242	24429	23004	1620.01	1145.52		0.687055		16189	19816	28029	21344.7	6066.22	4289.46	1659.33
PM7	G09	Tyr-His	N-Source, peptide		40326	34172	30648	35048.7	4898.2	3463.55		0.631985		33436	35381	31393	33403.3	1994.2	1410.11	1645.33
PM5	G09	Riboflavin	Nutritional supplement		34296	33645	32574	33505	869.495	614.826		0.233728		32455	33189	29951	31865	1697.71	1200.47	1640
PM3B	B07	L-Methionine	N-Source, amino acid		31588	33272	29004	31288	2149.76	1520.11		0.323525		29150	30531	29345	29675.3	747.416	528.503	1612.67
PM5	A11	Adenosine	Nutritional supplement		38608	38008	36168	37594.7	1271.43	899.037		0.245653		34581	37667	35773	36007	1556.25	1100.44	1587.67
PM7	B10	Met-Glu	N-Source, peptide		27617	22519	32507	27547.7	4994.36	3531.55		0.705847		23613	23098	31192	25967.7	4531.73	3204.41	1580
PM5	E10	Uracil	Nutritional supplement		30428	28151	29270	29283	1138.56	805.08		0.164295		27229	28999	26896	27708	1130.37	799.291	1575
PM7	F09	Trp-Glu	N-Source, peptide		17006	12579	28429	19338	8178.28	5782.92		0.837215		13816	11358	28193	17789	9093.56	6430.12	1549
PM8	B09	Leu-His	N-Source, peptide		45116	49113	47796	47341.7	2036.86	1440.28		0.347026		45921	44374	47115	45803.3	1374.28	971.765	1538.33
PM5	F08	a-D-Glucose	Nutritional supplement		32930	31488	29525	31314.3	1709.13	1208.54		0.257419		29946	29986	29400	29777.3	327.392	231.501	1537
PM3B	D04	Hydroxylamine	N-Source, other		25873	26048	25231	25717.3	430.17	304.176		0.479422		20654	26139	25771	24188	3066.06	2168.03	1529.33
PM3B	B05	L-Leucine	N-Source, amino acid		34119	38384	32815	35106	2912.74	2059.62		0.540098		33594	36200	30991	33595	2604.5	1841.66	1511
PM8	D06	Pro-Val	N-Source, peptide		25590	28725	28290	27535	1698.4	1200.95		0.271986		25790	26119	26295	26068	256.334	181.255	1467
PM6	C10	Asp-Glu	N-Source, peptide		33923	33631	33476	33676.7	226.972	160.494		0.307048		30817	31488	34335	32213.3	1867.8	1320.73	1463.33
PM7	E06	Ser-Phe	N-Source, peptide		23080	24154	30422	25885.3	3965.4	2803.96		0.715688		23621	19895	29800	24438.7	5002.87	3537.56	1446.67
PM7	B04	Lys-Trp	N-Source, peptide		29262	26047	28088	27799	1626.87	1150.37		0.31987		24845	26481	27764	26363.3	1463.05	1034.53	1435.67
PM8	E01	Thr-Phe	N-Source, peptide		33559	32425	31137	32373.7	1211.82	856.883		0.181038		30994	30049	31801	30948	876.905	620.066	1425.67
PM5	D12	2’-Deoxycytidine	Nutritional supplement		38577	36705	36383	37221.7	1184.74	837.74		0.20543		34674	35961	36825	35820	1082.41	765.379	1401.67
PM7	F12	Trp-Lys	N-Source, peptide		39358	39379	41591	40109.3	1283.2	907.362		0.334394		37241	38218	40669	38709.3	1766.03	1248.77	1400
PM4A	H04	D,L-Lipoamide	S-Source, organic		38164	38425	35040	37209.7	1883.51	1331.84		0.610271		39388	36254	31794	35812	3816.25	2698.49	1397.67
PM6	E05	Gly-Gly	N-Source, peptide		30120	32729	30804	31217.7	1352.8	956.572		0.20872		29406	30472	29590	29822.7	569.815	402.92	1395
PM5	G05	Folic Acid	Nutritional supplement		31729	32224	29164	31039	1642.55	1161.46		0.380416		31242	30019	27686	29649	1806.64	1277.49	1390
PM3B	G11	d-Amino-N-Valeric Acid	N-Source, other		33082	33474	32213	32923	645.361	456.339		0.534917		29023	30422	35160	31535	3216.33	2274.29	1388
PM8	C02	Lys-Met	N-Source, peptide		31146	29744	27939	29609.7	1607.71	1136.83		0.270756		28809	28047	27814	28223.3	520.41	367.985	1386.33
PM8	B01	Gly-Asp	N-Source, peptide		33296	37550	34944	35263.3	2144.9	1516.68		0.382265		34180	33997	33485	33887.3	360.245	254.732	1376
PM6	F10	His-Pro	N-Source, peptide		38349	41841	33749	37979.7	4058.62	2869.88		0.622965		37436	37008	35388	36610.7	1080.27	763.866	1369
PM6	A01	Negative Control	N-Source, Negative control		26702	28946	27902	27850	1122.9	794.013		0.304722		25393	25745	28342	26493.3	1610.64	1138.89	1356.67
PM5	D11	Cytidine	Nutritional supplement		33998	33062	31822	32960.7	1091.53	771.831		0.196774		32317	30392	32104	31604.3	1055.3	746.209	1356.33
PM6	F12	His-Trp	N-Source, peptide		47046	45339	43592	45325.7	1727.04	1221.2		0.332366		43948	42831	45150	43976.3	1159.76	820.074	1349.33
PM7	G12	Tyr-Phe	N-Source, peptide		21740	26080	25081	24300.3	2272.88	1607.17		0.629453		20267	21387	27228	22960.7	3737.81	2643.03	1339.67
PM7	D12	Pro-Tyr	N-Source, peptide		40466	37641	37993	38700	1539.49	1088.59		0.356462		37449	38922	35718	37363	1603.73	1134.01	1337
PM5	C12	2`-Deoxyinosine	Nutritional supplement		39383	38847	36186	38138.7	1712.16	1210.68		0.310349		36632	37545	36241	36806	669.187	473.187	1332.67
PM3B	G02	Xanthosine	N-Source, other		28321	31643	28547	29503.7	1856.16	1312.5		0.4622		27410	30557	26609	28192	2086.94	1475.69	1311.67
PM8	C05	Phe-Asp	N-Source, peptide		33660	37564	36819	36014.3	2072.66	1465.59		0.420344		34608	33429	36099	34712	1338.03	946.133	1302.33
PM5	G12	m-Inositol	Nutritional supplement		39673	38731	35652	38018.7	2103.02	1487.06		0.40219		36103	37386	36700	36729.7	642.014	453.973	1289
PM3B	B04	L-Isoleucine	N-Source, amino acid		30550	37111	29368	32343	4171.29	2949.55		0.708605		30128	35087	27952	31055.7	3656.84	2585.78	1287.33
PM5	F12	Thymidine	Nutritional supplement		38961	37171	36927	37686.3	1110.61	785.323		0.215806		35566	36093	37548	36402.3	1026.57	725.895	1284
PM8	F05	Met-b-Ala	N-Source, peptide		29417	29349	25831	28199	2051.03	1450.3		0.460749		27611	28246	24901	26919.3	1776.53	1256.2	1279.67
PM8	H12	Tyr-Gly-Gly	N-Source, peptide		44622	44595	41589	43602	1743.36	1232.74		0.448567		43350	43573	40050	42324.3	1972.78	1394.97	1277.67
PM5	H10	Tween 40	Nutritional supplement		40139	38050	37977	38722	1227.7	868.115		0.20669		36932	37940	37473	37448.3	504.453	356.702	1273.67
PM3B	B06	L-Lysine	N-Source, amino acid		31120	35528	30924	32524	2603.39	1840.87		0.571174		29170	33888	30731	31263	2403.57	1699.58	1261
PM3B	A07	L-Alanine	N-Source, amino acid		36180	43267	37859	39102	3703.4	2618.7		0.69834		35699	42067	35787	37851	3651.43	2581.95	1251
PM5	F10	Thymine	Nutritional supplement		31123	29304	30105	30177.3	911.655	644.637		0.256001		28901	30258	27638	28932.3	1310.28	926.509	1245
PM5	H09	Tween 20	Nutritional supplement		35846	36393	34169	35469.3	1158.86	819.436		0.236349		34789	34836	33071	34232	1005.73	711.159	1237.33
PM7	C03	Met-Lys	N-Source, peptide		29629	27808	28733	28723.3	910.538	643.848		0.20656		26297	27761	28406	27488	1080.68	764.155	1235.33
PM8	C06	Phe-Glu	N-Source, peptide		34202	39799	37338	37113	2805.28	1983.63		0.674669		35472	32345	39828	35881.7	3758.28	2657.51	1231.33
PM3B	D11	Putrescine	N-Source, other		40434	42710	39487	40877	1656.54	1171.35		0.33008		38965	39869	40126	39653.3	609.807	431.199	1223.67
PM7	C12	Phe-Phe	N-Source, peptide		21978	18719	21961	20886	1876.7	1327.02		0.590384		17163	18804	23028	19665	3025.81	2139.57	1221
PM5	H11	Tween 60	Nutritional supplement		39040	39099	32939	37026	3539.57	2502.85		0.619831		36139	36656	34654	35816.3	1039.27	734.876	1209.67
PM7	C05	Met-Phe	N-Source, peptide		24824	22941	24275	24013.3	968.387	684.753		0.223675		22148	22215	24053	22805.3	1081.03	764.404	1208
PM3B	G01	Xanthine	N-Source, other		15920	15292	32796	21336	9929.62	7021.3		0.896706		12845	14590	32992	20142.3	11162.3	7892.93	1193.67
PM8	G05	Gly-D-Ser	N-Source, peptide		13966	8335	7081	9794	3667.06	2593		0.636964		9437	7313	9058	8602.67	1132.85	801.043	1191.33
PM3B	H05	Ala-His	N-Source, peptide		40929	46467	43748	43714.7	2769.15	1958.09		0.67438		39080	42247	46246	42524.3	3591.04	2539.25	1190.33
PM5	A12	2`-Deoxyadenosine	Nutritional supplement		44610	43367	41250	43075.7	1698.84	1201.26		0.390829		42173	42987	40506	41888.7	1264.7	894.28	1187
PM7	G08	Tyr-Gly	N-Source, peptide		35297	35743	33315	34785	1292.44	913.894		0.259323		34225	33848	32722	33598.3	781.986	552.948	1186.67
PM7	B05	Lys-Tyr	N-Source, peptide		35111	34161	30434	33235.3	2472.09	1748.03		0.533698		31988	33727	30447	32054	1641	1160.36	1181.33
PM8	F02	b-Ala-Ala	N-Source, peptide		29015	30876	27819	29236.7	1540.51	1089.3		0.377302		27475	27133	29593	28067	1332.57	942.271	1169.67
PM6	B12	Arg-Lys	N-Source, peptide		49787	47552	48376	48571.7	1130.27	799.225		0.243584		48204	47638	46388	47410	929.221	657.059	1161.67
PM5	D10	Cytosine	Nutritional supplement		30650	31653	31326	31209.7	511.52	361.699		0.307556		31517	30082	28549	30049.3	1484.27	1049.54	1160.33
PM7	A08	Lys-Glu	N-Source, peptide		35591	31558	37345	34831.3	2967.35	2098.23		0.673065		31036	32668	37318	33674	3259.59	2304.88	1157.33
PM5	H07	D,L-Carnitine	Nutritional supplement		34861	34990	32532	34127.7	1383.39	978.206		0.608968		33759	35691	29476	32975.3	3180.75	2249.13	1152.33
PM8	G01	g-Glu-Gly	N-Source, peptide		26445	26209	23373	25342.3	1709.57	1208.85		0.444953		23723	22934	25963	24206.7	1571.36	1111.12	1135.67
PM7	D10	Pro-Phe	N-Source, peptide		31482	32441	29203	31042	1663.24	1176.09		0.358753		29705	30393	29622	29906.7	423.217	299.259	1135.33
PM7	A11	Lys-Lys	N-Source, peptide		30697	28965	31262	30308	1196.89	846.328		0.489982		27857	27977	31711	29181.7	2191.29	1549.47	1126.33
PM7	F10	Trp-Gly	N-Source, peptide		26091	24507	26166	25588	936.924	662.505		0.308967		23425	23985	25987	24465.7	1346.94	952.429	1122.33
PM3B	A06	Biuret	N-Source, other		39937	44017	39622	41192	2451.59	1733.53		0.594026		38738	42580	38987	40101.7	2149.91	1520.21	1090.33
PM6	E10	Gly-Phe	N-Source, peptide		32479	33294	30425	32066	1478.42	1045.4		0.341964		30866	31816	30259	30980.3	784.772	554.917	1085.67
PM5	B12	2`-Deoxyguanosine	Nutritional supplement		40413	39419	37576	39136	1439.52	1017.89		0.514101		35784	40052	38327	38054.3	2147.02	1518.18	1081.67
PM4A	E12	Thymidine 3`,5`-Cyclic Monophosphate	P-Source, organic		37301	36473	38038	37270.7	782.941	553.623		0.411352		38103	35868	34597	36189.3	1774.95	1255.08	1081.33
PM8	F11	D-Leu-Gly	N-Source, peptide		26910	25345	22566	24940.3	2200.09	1555.7		0.49612		24198	23084	24349	23877	690.896	488.537	1063.33
PM7	C01	Met-Ile	N-Source, peptide		28261	27863	27247	27790.3	510.891	361.254		0.419475		24728	27222	28243	26731	1808.21	1278.6	1059.33
PM3B	H01	Ala-Asp	N-Source, peptide		43472	44115	42321	43302.7	908.908	642.695		0.370155		40521	43139	43100	42253.3	1500.37	1060.92	1049.33
PM4A	B08	Guanosine 2`-Monophosphate	P-Source, organic		27492	25886	27312	26896.7	879.878	622.168		0.461893		28034	25195	24323	25850.7	1940.44	1372.1	1046
PM4A	B07	D-3-Phospho-Glyceric Acid	P-Source, organic		34134	36150	30615	33633	2801.3	1980.82		0.674633		34100	34368	29301	32589.7	2851.22	2016.12	1043.33
PM8	H03	Gly-Gly-Gly	N-Source, peptide		30138	32228	28771	30379	1741.06	1231.11		0.417232		29120	29969	28964	29351	540.858	382.444	1028
PM5	H08	Choline	Nutritional supplement		36030	36078	32486	34864.7	2060.13	1456.73		0.678036		34156	36932	30506	33864.7	3222.89	2278.93	1000
PM7	E09	Ser-Tyr	N-Source, peptide		33545	34032	34001	33859.3	272.662	192.801		0.265516		31603	33800	33192	32865	1134.42	802.153	994.333
PM8	B11	Leu-Tyr	N-Source, peptide		38290	38994	34302	37195.3	2530.3	1789.19		0.603198		37225	37022	34378	36208.3	1588.36	1123.14	987
PM6	F09	His-Met	N-Source, peptide		42692	46178	39718	42862.7	3233.38	2286.34		0.656408		41378	42271	42029	41892.7	461.847	326.575	970
PM8	F12	D-Leu-Tyr	N-Source, peptide		25812	23744	23568	24374.7	1247.87	882.38		0.309959		23434	23063	23724	23407	331.326	234.283	967.667
PM8	E10	Val-Met	N-Source, peptide		28722	29585	24920	27742.3	2482.01	1755.05		0.58741		27440	27433	25467	26780	1137.1	804.049	962.333
PM7	H04	Val-Asn	N-Source, peptide		37831	39255	38777	38621	724.704	512.443		0.592179		34771	38415	39794	37660	2595.22	1835.1	961
PM8	H01	Gly-Gly-Ala	N-Source, peptide		41748	41981	38995	40908	1660.8	1174.36		0.44644		39280	39533	41038	39950.3	950.403	672.037	957.667
PM8	B02	Gly-Ile	N-Source, peptide		27208	33710	29904	30274	3266.75	2309.94		0.66422		28746	29355	29851	29317.3	553.462	391.357	956.667
PM7	A05	Leu-Val	N-Source, peptide		30308	27711	30243	29420.7	1480.97	1047.2		0.503744		28570	26759	30093	28474	1669.07	1180.21	946.667
PM3B	A02	Ammonia	N-Source, inorganic		38958	40873	39155	39662	1053.37	744.847		0.311354		38244	39795	38118	38719	933.971	660.417	943
PM4A	G11	L-Methionine Sulfoxide	S-Source, organic		31508	32421	32890	32273	702.787	496.945		0.481011		33456	30073	30481	31336.7	1846.7	1305.81	936.333
PM5	G06	Inosine + Thiamine	Nutritional supplement		29784	30859	32384	31009	1306.47	923.817		0.344971		30474	29501	30258	30077.7	510.952	361.298	931.333
PM4A	A09	Adenosine 3`-Monophosphate	P-Source, organic		33022	36683	33258	34321	2048.95	1448.83		0.657795		34837	34936	30476	33416.3	2546.88	1800.92	904.667
PM3B	G10	D,L-a-Amino-Caprylic Acid	N-Source, other		33779	35547	20157	29827.7	8421.57	5954.95		0.884073		32427	31551	22793	28923.7	5327.35	3767	904
PM6	D11	Glu-Trp	N-Source, peptide		36245	34751	31534	34176.7	2407.44	1702.32		0.591181		32558	33173	34101	33277.3	776.773	549.261	899.333
PM5	G10	Pyrrolo-Quinoline Quinone	Nutritional supplement		32648	30111	30216	30991.7	1435.39	1014.97		0.528884		28969	32072	29260	30100.3	1713.7	1211.77	891.333
PM7	E07	Ser-Pro	N-Source, peptide		21956	22160	30996	25037.3	5161.36	3649.64		0.862013		19253	21702	31491	24148.7	6475.48	4578.85	888.667
PM5	A09	Adenosine 3`,5`-Cyclic Monophosphate	Nutritional supplement		34695	34406	32512	33871	1185.77	838.463		0.513674		32345	34971	31633	32983	1758.08	1243.15	888
PM4A	A08	Adenosine 2`-Monophosphate	P-Source, organic		33717	34319	33149	33728.3	585.082	413.716		0.626809		34710	34037	29776	32841	2675.61	1891.94	887.333
PM3B	C01	L-Tyrosine	N-Source, amino acid		36834	35628	39681	37381	2081.13	1471.58		0.636103		34634	35993	38861	36496	2157.92	1525.88	885
PM6	A06	Ala-Glu	N-Source, peptide		42180	47799	42218	44065.7	3233.22	2286.23		0.817494		46419	37167	45959	43181.7	5213.93	3686.8	884
PM4A	D12	Uridine 3`,5`-Cyclic Monophosphate	P-Source, organic		39319	38027	37506	38284	933.423	660.03		0.283674		38107	36561	37560	37409.3	783.935	554.326	874.667
PM3B	C05	D-Aspartic Acid	N-Source, amino acid		24638	24267	16148	21684.3	4798.19	3392.83		0.841529		24039	23603	14791	20811	5218.03	3689.7	873.333
PM5	A08	L-Glutamic Acid	Nutritional supplement		34618	34539	33290	34149	744.964	526.769		0.540212		35568	32441	31827	33278.7	2006.25	1418.63	870.333
PM3B	D06	N-Amylamine	N-Source, other		23100	30390	24553	26014.3	3858.45	2728.34		0.794044		23684	29322	22467	25157.7	3657.39	2586.17	856.667
PM7	H06	Val-Gly	N-Source, peptide		33389	31782	28280	31150.3	2612.42	1847.26		0.640808		29288	31157	30468	30304.3	945.188	668.349	846
PM8	E05	Tyr-Val	N-Source, peptide		31709	30745	26123	29525.7	2985.96	2111.39		0.721328		30354	29668	26037	28686.3	2319.89	1640.41	839.333
PM7	H07	Val-His	N-Source, peptide		44018	42889	39927	42278	2112.83	1494		0.630611		41445	43225	39673	41447.7	1776	1255.82	830.333
PM5	D05	L-Homoserine Lactone	Nutritional supplement		28002	29653	32088	29914.3	2055.5	1453.46		0.690884		31074	30050	26158	29094	2593.69	1834.01	820.333
PM6	H09	Leu-Ile	N-Source, peptide		30686	28380	25649	28238.3	2521.49	1782.96		0.639337		27705	27413	27204	27440.7	251.643	177.939	797.667
PM3B	C04	D-Asparagine	N-Source, amino acid		25881	27746	22609	25412	2600.42	1838.77		0.676525		24472	26218	23155	24615	1536.5	1086.47	797
PM4A	H11	Methane Sulfonic Acid	S-Source, organic		35170	36405	35236	35603.7	694.759	491.269		0.398472		35697	33445	35323	34821.7	1206.8	853.34	782
PM6	E07	Gly-Leu	N-Source, peptide		30203	33923	29121	31082.3	2518.87	1781.11		0.655051		31124	29373	30417	30304.7	880.888	622.882	777.667
PM3B	F03	Adenosine	N-Source, other		21731	23979	23639	23116.3	1211.72	856.814		0.555931		21224	24278	21520	22340.7	1684.29	1190.98	775.667
PM4A	F10	L-Cysteic Acid	S-Source, organic		30838	32862	31315	31671.7	1058.09	748.182		0.546683		32228	31475	29008	30903.7	1684.31	1190.99	768
PM6	A09	Ala-Leu	N-Source, peptide		41995	40852	39396	40747.7	1302.64	921.104		0.462386		40304	38890	40746	39980	969.493	685.535	767.667
PM7	B12	Met-His	N-Source, peptide		45876	45853	44494	45407.7	791.342	559.563		0.261757		45122	44864	43943	44643	619.791	438.258	764.667
PM8	A01	Negative Control	N-Source, Negative control		21728	22165	21558	21817	313.134	221.419		0.402973		19820	21028	22318	21055.3	1249.22	883.335	761.667
PM5	B09	Guanosine 3`,5`-Cyclic Monophosphate	Nutritional supplement		31716	32776	30937	31809.7	923.071	652.71		0.530416		29308	31874	32069	31083.7	1540.86	1089.55	726
PM6	G01	His-Tyr	N-Source, peptide		51351	50108	45925	49128	2842.65	2010.06		0.713653		49374	48731	47105	48403.3	1169.45	826.926	724.667
PM3B	C06	D-Glutamic Acid	N-Source, amino acid		27814	31183	26696	28564.3	2335.71	1651.6		0.683792		27577	29561	26383	27840.3	1605.28	1135.11	724
PM7	C02	Met-Leu	N-Source, peptide		27206	25578	26590	26458	821.988	581.233		0.377975		25099	26829	25286	25738	949.449	671.362	720
PM8	B06	Ile-Asn	N-Source, peptide		35100	43528	39005	39211	4217.77	2982.42		0.808401		36594	38211	40671	38492	2052.97	1451.67	719
PM6	H12	Leu-Phe	N-Source, peptide		41169	39697	37451	39439	1872.38	1323.97		0.580074		38443	39190	38544	38725.7	405.283	286.578	713.333
PM7	F08	Trp-Asp	N-Source, peptide		16765	14318	10883	13988.7	2954.8	2089.36		0.748472		13619	15024	11198	13280.3	1935.35	1368.5	708.333
PM8	F04	b-Ala-His	N-Source, peptide		43074	43732	39203	42003	2447.09	1730.35		0.679478		41500	41850	40598	41316	645.963	456.765	687
PM7	B08	Met-Asp	N-Source, peptide		24381	20360	31465	25402	5622.46	3975.68		0.889172		22224	20677	31245	24715.3	5707.51	4035.82	686.667
PM6	A11	Ala-Phe	N-Source, peptide		45829	43546	45241	44872	1185.39	838.195		0.533873		45556	43959	43059	44191.3	1264.61	894.214	680.667
PM3B	A11	L-Cysteine	N-Source, amino acid		35241	36705	41442	37796	3241.27	2291.92		0.878884		32078	35170	44118	37122	6252.85	4421.43	674
PM7	H05	Val-Asp	N-Source, peptide		21539	18540	31292	23790.3	6667.44	4714.59		0.91529		17857	19744	31791	23130.7	7559.18	5345.15	659.667
PM8	F03	b-Ala-Gly	N-Source, peptide		26604	26454	22954	25337.3	2065.39	1460.45		0.644825		24434	24372	25260	24688.7	495.759	350.555	648.667
PM6	C09	Asp-Asp	N-Source, peptide		24926	25602	25838	25455.3	473.36	334.716		0.817425		21449	23577	29449	24825	4143.44	2929.86	630.333
PM8	C08	Phe-Met	N-Source, peptide		29393	28023	24318	27244.7	2625.5	1856.51		0.722299		26696	27234	25916	26615.3	662.692	468.594	629.333
PM6	E11	Gly-Pro	N-Source, peptide		34763	33169	30102	32678	2368.97	1675.12		0.701045		32491	32287	31413	32063.7	572.651	404.926	614.333
PM7	B09	Met-Gln	N-Source, peptide		34619	36636	36798	36017.7	1213.99	858.418		0.531882		34718	35006	36493	35405.7	952.605	673.593	612
PM6	D09	Glu-Gly	N-Source, peptide		31723	35604	30957	32761.3	2491.44	1761.71		0.754779		31729	30502	34229	32153.3	1899.39	1343.07	608
PM7	D11	Pro-Pro	N-Source, peptide		18957	14199	26495	19883.7	6200.16	4384.17		0.917552		15337	15196	27336	19289.7	6968.69	4927.6	594
PM4A	E06	Phosphono Acetic Acid	P-Source, organic		32131	30611	32398	31713.3	963.938	681.607		0.403473		31489	30823	31054	31122	338.167	239.12	591.333
PM7	C07	Met-Trp	N-Source, peptide		17596	16364	21666	18542	2774.71	1962.01		0.830981		15299	16640	21919	17952.7	3499.77	2474.71	589.333
PM4A	A05	Tripolyphosphate	P-Source, inorganic		37155	41168	38838	39053.7	2015.17	1424.94		0.76978		40551	39172	35688	38470.3	2506.28	1772.21	583.333
PM3B	H12	Met-Ala	N-Source, peptide		45796	47124	46193	46371	681.659	482.006		0.753523		44251	44148	48971	45790	2755.31	1948.3	581
PM6	B03	Ala-Trp	N-Source, peptide		35130	35811	30449	33796.7	2919.09	2064.11		0.777367		32998	34585	32088	33223.7	1263.7	893.573	573
PM4A	G06	D,L-Ethionine	S-Source, organic		21707	23838	21227	22257.3	1389.78	982.721		0.793978		25154	20902	19001	21685.7	3150.47	2227.72	571.667
PM4A	C06	D-Glucosamine-6-Phosphate	P-Source, organic		35132	34751	34748	34877	220.842	156.159		0.710624		35882	35375	31666	34307.7	2301.75	1627.58	569.333
PM5	G07	Thiamine	Nutritional supplement		33149	32372	28989	31503.3	2211.86	1564.02		0.709066		31229	31569	30006	30934.7	822.02	581.256	568.667
PM4A	E04	Phosphoryl Choline	P-Source, organic		28150	27168	26427	27248.3	864.305	611.156		0.737122		28919	27045	24109	26691	2424.46	1714.35	557.333
PM4A	E05	O-Phosphoryl-Ethanolamine	P-Source, organic		27807	28893	30484	29061.3	1346.42	952.059		0.64973		29798	28727	27004	28509.7	1409.62	996.753	551.667
PM6	A05	Ala-Asn	N-Source, peptide		41569	47779	41110	43486	3724.92	2633.92		0.866732		43711	38802	46295	42936	3806.14	2691.35	550
PM8	G02	g-D-Glu-Gly	N-Source, peptide		24176	23576	22267	23339.7	976.197	690.275		0.68633		21867	21671	24899	22812.3	1809.76	1279.69	527.333
PM3B	E02	b-Phenylethylamine	N-Source, other		11392	12963	17644	13999.7	3252.37	2299.77		0.858149		10562	12473	17382	13472.3	3518.11	2487.68	527.333
PM4A	A12	Adenosine 3`,5`-Cyclic Monophosphate	P-Source, organic		40030	40413	42929	41124	1574.86	1113.6		0.671945		39204	41279	41313	40598.7	1207.94	854.14	525.333
PM8	G04	Gly-D-Asp	N-Source, peptide		15772	15441	13159	14790.7	1422.72	1006.02		0.720573		14353	12352	16095	14266.7	1872.99	1324.41	524
PM6	D07	Glu-Asp	N-Source, peptide		31651	32877	30772	31766.7	1057.26	747.593		0.594614		30627	30542	32570	31246.3	1147.12	811.134	520.333
PM7	C04	Met-Met	N-Source, peptide		23323	20800	21918	22013.7	1264.22	893.937		0.645893		20050	21870	22564	21494.7	1298.35	918.07	519
PM4A	A01	Negative Control	P-Source, Negative control		36278	38431	37085	37264.7	1087.69	769.111		0.615725		36270	38144	35835	36749.7	1226.96	867.592	515
PM4A	G03	Cystathionine	S-Source, organic		7560	9166	19057	11927.7	6226.18	4402.58		0.91111		11642	8424	14265	11443.7	2925.55	2068.67	484
PM6	F08	His-Lys	N-Source, peptide		43757	45223	39130	42703.3	3180.22	2248.76		0.821818		42232	42981	41465	42226	758.018	536	477.333
PM4A	A10	Adenosine 5`-Monophosphate	P-Source, organic		40877	40621	40848	40782	140.182	99.1237		0.616929		40737	41444	38735	40305.3	1405.14	993.585	476.667
PM8	C07	Gln-Glu	N-Source, peptide		35817	41052	36475	37781.3	2851.52	2016.33		0.802296		37383	36795	37747	37308.3	480.372	339.674	473
PM5	H06	D,L-Mevalonic Acid Lactone	Nutritional supplement		35612	33963	32949	34174.7	1344.06	950.393		0.689177		35157	33352	32618	33709	1306.61	923.909	465.667
PM6	B11	Arg-Leu	N-Source, peptide		43953	44537	42316	43602	1151.35	814.129		0.655095		43860	43805	41752	43139	1201.49	849.583	463
PM3B	A09	L-Asparagine	N-Source, amino acid		38367	42102	40259	40242.7	1867.55	1320.56		0.720763		38988	39859	40493	39780	755.604	534.293	462.667
PM3B	H10	Gly-Glu	N-Source, peptide		39589	41594	37033	39405.3	2286.04	1616.47		0.760556		38806	38971	39057	38944.7	127.555	90.1952	460.667
PM7	H10	Val-Tyr	N-Source, peptide		33271	32998	31642	32637	872.44	616.908		0.490183		31588	32646	32302	32178.7	539.675	381.608	458.333
PM6	E01	Glu-Val	N-Source, peptide		39387	38536	34866	37596.3	2402.52	1698.84		0.813502		39278	35355	36793	37142	1984.65	1403.36	454.333
PM7	G03	Trp-Trp	N-Source, peptide		16434	14628	24287	18449.7	5135.29	3631.2		0.925102		13962	15456	24593	18003.7	5755.21	4069.55	446
PM3B	A05	Urea	N-Source, other		44575	49087	47049	46903.7	2259.51	1597.71		0.818972		44015	47846	47536	46465.7	2127.99	1504.72	438
PM3B	D05	Methylamine	N-Source, other		29755	31401	30140	30432	860.974	608.801		0.848915		28100	33722	28251	30024.3	3203.16	2264.98	407.667
PM4A	A07	Hypophosphite	P-Source, inorganic		35245	35066	34066	34792.3	635.358	449.266		0.833613		36978	34866	31340	34394.7	2848.4	2014.12	397.667
PM6	F11	His-Ser	N-Source, peptide		44323	44612	39424	42786.3	2915.45	2061.53		0.859942		43805	41741	41754	42433.3	1187.92	839.983	353
PM6	B09	Arg-Glu	N-Source, peptide		41737	45368	41899	43001.3	2051.19	1450.41		0.87636		43437	39514	45040	42663.7	2843.01	2010.31	337.667
PM6	E12	Gly-Ser	N-Source, peptide		43715	42946	39322	41994.3	2346.03	1658.89		0.837973		42786	41211	40995	41664	977.664	691.313	330.333
PM3B	C02	L-Valine	N-Source, amino acid		25781	27173	23600	25518	1800.96	1273.47		0.799541		24300	26126	25157	25194.3	913.572	645.993	323.667
PM3B	C08	D-Serine	N-Source, amino acid		6390	6047	5574	6003.67	409.722	289.717		0.522129		5229	5477	6396	5700.67	614.811	434.737	303
PM8	E11	Val-Phe	N-Source, peptide		29640	30381	26977	28999.3	1790.15	1265.83		0.805167		28472	28530	29116	28706	356.253	251.909	293.333
PM3B	E10	D-Mannosamine	N-Source, other		32754	34823	28518	32031.7	3213.97	2272.62		0.901075		31856	33569	29803	31742.7	1885.56	1333.29	289
PM7	G02	Trp-Ser	N-Source, peptide		27899	25715	27781	27131.7	1228.29	868.53		0.852617		24456	27571	28513	26846.7	2123.28	1501.38	285
PM5	C11	Inosine	Nutritional supplement		35862	34176	33043	34360.3	1418.51	1003.04		0.811155		32993	35509	33730	34077.3	1293.46	914.616	283
PM6	C08	Asn-Val	N-Source, peptide		34492	39687	32648	35609	3650.02	2580.95		0.913524		36990	33253	35743	35328.7	1902.64	1345.37	280.333
PM4A	B04	b-Glycerol Phosphate	P-Source, organic		37111	38678	35199	36996	1742.35	1232.03		0.894991		38186	38585	33383	36718	2895.08	2047.13	278
PM8	C01	Lys-Gly	N-Source, peptide		30066	32251	31975	31430.7	1189.87	841.362		0.825424		31386	29492	32607	31161.7	1569.57	1109.85	269
PM7	A03	Leu-Ser	N-Source, peptide		35098	33888	35167	34717.7	719.34	508.65		0.75938		35437	33184	34749	34456.7	1154.6	816.424	261
PM3B	C10	L-Citrulline	N-Source, amino acid		31025	35153	32382	32853.3	2103.98	1487.74		0.852056		32389	33122	32268	32593	462.105	326.758	260.333
PM7	B07	Met-Arg	N-Source, peptide		33094	35895	33208	34065.7	1585.27	1120.96		0.877649		33084	36265	32076	33808.3	2186.42	1546.03	257.333
PM3B	B02	Glycine	N-Source, amino acid		30785	34441	29709	31645	2480.45	1753.95		0.889341		30101	33238	30825	31388	1642.53	1161.45	257
PM8	C04	Met-Tyr	N-Source, peptide		27712	27213	24434	26453	1766.22	1248.9		0.844393		26558	25506	26590	26218	616.818	436.156	235
PM6	G11	Ile-Pro	N-Source, peptide		31068	29466	26398	28977.3	2373.04	1677.99		0.886666		28890	27864	29492	28748.7	823.151	582.056	228.667
PM8	D05	Pro-Trp	N-Source, peptide		27726	26506	25016	26416	1357.24	959.713		0.806858		26549	26273	25756	26192.7	402.557	284.651	223.333
PM7	C09	Phe-Ala	N-Source, peptide		27441	29227	31514	29394	2041.63	1443.65		0.904725		29015	27323	31220	29186	1954.12	1381.77	208
PM8	G06	Gly-D-Thr	N-Source, peptide		14137	14282	11316	13245	1672.14	1182.38		0.860813		13595	12244	13290	13043	708.56	501.027	202
PM6	B04	Ala-Tyr	N-Source, peptide		40463	43745	36579	40262.3	3587.21	2536.54		0.93805		41883	40553	37746	40060.7	2111.99	1493.4	201.667
PM7	A04	Leu-Trp	N-Source, peptide		29603	27920	31308	29610.3	1694.01	1197.85		0.934056		25908	30529	31843	29426.7	3117.28	2204.25	183.667
PM4A	B02	Dithiophosphate	P-Source, inorganic		28482	31269	28544	29431.7	1591.48	1125.35		0.890695		30781	28961	28014	29252	1406.27	994.38	179.667
PM3B	F09	Thymidine	N-Source, other		22124	22813	18974	21303.7	2046.75	1447.27		0.904679		22300	20032	21053	21128.3	1135.88	803.185	175.333
PM7	F06	Trp-Ala	N-Source, peptide		24984	24169	22750	23967.7	1130.53	799.403		0.842578		22932	24656	23791	23793	862.002	609.527	174.667
PM3B	C09	D-Valine	N-Source, amino acid		19791	18766	14191	17582.7	2981.65	2108.34		0.929887		17053	17492	17688	17411	325.157	229.921	171.667
PM4A	F04	Tetrathionate	S-Source, inorganic		30789	32660	31795	31748	936.385	662.124		0.934159		34475	31935	28321	31577	3092.58	2186.78	171
PM4A	C07	6-Phospho-Gluconic Acid	P-Source, organic		30904	33797	31383	32028	1550.61	1096.44		0.951496		32262	35614	27715	31863.7	3964.54	2803.35	164.333
PM3B	G12	a-Amino-N-Valeric Acid	N-Source, other		34014	34774	31736	33508	1580.95	1117.9		0.908541		32340	32426	35271	33345.7	1667.94	1179.41	162.333
PM5	B08	L-Phenylalanine	Nutritional supplement		31521	32042	33030	32197.7	766.449	541.961		0.855197		30990	31797	33325	32037.3	1185.91	838.563	160.333
PM7	F05	Thr-Pro	N-Source, peptide		13876	11357	24475	16569.3	6961.39	4922.45		0.979574		13385	11903	23968	16418.7	6579.77	4652.6	150.667
PM3B	H03	Ala-Glu	N-Source, peptide		35025	40324	38723	38024	2717.78	1921.76		0.957077		34433	38205	41009	37882.3	3299.85	2333.35	141.667
PM6	B01	Ala-Ser	N-Source, peptide		44082	42258	35889	40743	4301.48	3041.61		0.965119		41983	37754	42086	40607.7	2471.88	1747.89	135.333
PM7	H09	Val-Leu	N-Source, peptide		20986	17535	30924	23148.3	6951.48	4915.44		0.982214		18467	19680	30897	23014.7	6853.19	4845.94	133.667
PM4A	E03	Phosphocreatine	P-Source, organic		32671	32158	32305	32378	264.176	186.801		0.921862		32601	34056	30090	32249	2006.29	1418.66	129
PM6	H08	Leu-Gly	N-Source, peptide		37991	37449	29567	35002.3	4714.93	3333.96		0.969778		35446	37051	32130	34875.7	2509.59	1774.55	126.667
PM3B	D10	Ethylenediamine	N-Source, other		31185	32807	27320	30437.3	2818.87	1993.24		0.949378		30638	31120	29191	30316.3	1003.92	709.881	121
PM8	E04	Tyr-Ile	N-Source, peptide		31375	30569	25949	29297.7	2927.9	2070.34		0.961953		30562	30167	26848	29192.3	2039.84	1442.38	105.333
PM5	C10	Hypoxanthine	Nutritional supplement		32486	33349	32550	32795	480.844	340.008		0.911329		34148	32527	31398	32691	1382.32	977.445	104
PM6	A04	Ala-Arg	N-Source, peptide		46570	49243	44222	46678.3	2512.25	1776.43		0.973742		47102	43248	49441	46597	3127.23	2211.29	81.3333
PM4A	G02	S-Methyl-L-Cysteine	S-Source, organic		34682	31470	31804	32652	1765.95	1248.71		0.954554		33598	32901	31230	32576.3	1216.93	860.498	75.6667
PM7	G07	Tyr-Glu	N-Source, peptide		25310	25517	31950	27592.3	3775.27	2669.52		0.979843		26555	25244	30756	27518.3	2879.5	2036.12	74
PM4A	A06	Triethyl Phosphate	P-Source, organic		37263	37038	33982	36094.3	1832.79	1295.98		0.959517		37124	36553	34387	36021.3	1443.88	1020.98	73
PM7	F11	Trp-Leu	N-Source, peptide		24843	23802	26190	24945	1197.26	846.593		0.953105		23452	24746	26429	24875.7	1492.73	1055.52	69.3333
PM6	G12	Ile-Ser	N-Source, peptide		40833	38560	35772	38388.3	2534.86	1792.42		0.969112		38190	37627	39151	38322.7	770.613	544.906	65.6667
PM7	B03	Lys-Thr	N-Source, peptide		22177	20148	25009	22444.7	2441.53	1726.42		0.978439		20888	20745	25519	22384	2715.93	1920.45	60.6667
PM6	C04	Arg-Trp	N-Source, peptide		39838	41358	36530	39242	2468.56	1745.54		0.970183		39658	38780	39106	39181.3	443.821	313.829	60.6667
PM5	B04	L-Isoleucine	Nutritional supplement		30569	32006	32216	31597	896.445	633.882		0.966843		32215	32683	29752	31550	1574.6	1113.41	47
PM4A	F12	L-Cysteine Sulfinic Acid	S-Source, organic		36769	37269	35949	36662.3	666.433	471.24		0.968817		38103	36087	35690	36626.7	1293.86	914.897	35.6667
PM8	G07	Gly-D-Val	N-Source, peptide		14415	12541	11902	12952.7	1306.1	923.551		0.977066		13059	11880	13832	12923.7	983.012	695.094	29
PM4A	C10	Cytidine 5`-Monophosphate	P-Source, organic		33368	36015	33805	34396	1419.02	1003.4		0.988013		36230	34987	31897	34371.3	2231.14	1577.66	24.6667
PM6	G09	Ile-Met	N-Source, peptide		26417	27290	25569	26425.3	860.53	608.487		0.999394		23467	27407	28406	26426.7	2611.36	1846.51	-1.33333
PM5	H03	a-Ketobutyric Acid	Nutritional supplement		34539	31621	32892	33017.3	1463.03	1034.52		0.999408		33176	36187	29694	33019	3249.35	2297.63	-1.66667
PM7	G10	Tyr-Leu	N-Source, peptide		32685	31790	30837	31770.7	924.152	653.474		0.997555		31622	31385	32311	31772.7	481.035	340.143	-2
PM4A	H02	Thiourea	S-Source, organic		36471	36497	37359	36775.7	505.349	357.336		0.991745		39645	36159	34576	36793.3	2593.35	1833.78	-17.6667
PM6	D02	Asp-Trp	N-Source, peptide		30971	32220	29018	30736.3	1613.85	1141.16		0.986433		28486	32290	31514	30763.3	2010.03	1421.31	-27
PM8	D02	Pro-lle	N-Source, peptide		26598	29558	25911	27355.7	1937.96	1370.35		0.982694		28634	26148	27378	27386.7	1243.02	878.95	-31
PM3B	A08	L-Arginine	N-Source, amino acid		37008	41075	37936	38673	2131.31	1507.07		0.980117		37517	40087	38531	38711.7	1294.49	915.343	-38.6667
PM3B	B01	L-Glutamine	N-Source, amino acid		37509	44167	41697	41124.3	3365.74	2379.94		0.989009		37619	43274	42596	41163	3087.86	2183.45	-38.6667
PM6	H06	Leu-Asp	N-Source, peptide		38866	40030	32900	37265.3	3825.03	2704.7		0.986978		38026	36764	37129	37306.3	649.42	459.209	-41
PM7	C06	Met-Pro	N-Source, peptide		18388	17856	26950	21064.7	5103.78	3608.92		0.991682		18667	18162	26498	21109	4673.84	3304.9	-44.3333
PM4A	G05	Glutathione	S-Source, organic		31717	32137	30438	31430.7	884.952	625.756		0.983065		35263	29437	29731	31477	3282.07	2320.77	-46.3333
PM8	E03	Trp-Val	N-Source, peptide		27892	26912	20829	25211	3826.43	2705.69		0.982852		25908	26769	23129	25268.7	1902.36	1345.17	-57.6667
PM7	D01	Phe-Pro	N-Source, peptide		26541	24336	27368	26081.7	1567.32	1108.26		0.965281		25584	24398	28474	26152	2096.52	1482.47	-70.3333
PM4A	B05	Carbamyl Phosphate	P-Source, organic		23006	23399	24380	23595	707.659	500.39		0.878174		23899	23693	23413	23668.3	243.937	172.49	-73.3333
PM6	G08	Ile-Ile	N-Source, peptide		23867	23141	21264	22757.3	1343.24	949.816		0.958588		20619	23611	24270	22833.3	1945.77	1375.87	-76
PM6	F01	Gly-Thr	N-Source, peptide		35989	35142	32842	34657.7	1628.45	1151.49		0.956697		36292	33030	34882	34734.7	1635.98	1156.81	-77
PM3B	B10	L-Serine	N-Source, amino acid		32270	32957	30902	32043	1046.14	739.731		0.94854		31081	30898	34422	32133.7	1983.87	1402.81	-90.6667
PM4A	F11	Cysteamine	S-Source, organic		35971	38043	36068	36694	1169.27	826.802		0.943435		38140	37350	34865	36785	1709.04	1208.48	-91
PM8	F07	D-Ala-D-Ala	N-Source, peptide		11458	9761	8905	10041.3	1299.38	918.801		0.916099		9601	10248	10554	10134.3	486.562	344.051	-93
PM3B	H09	Gly-Gln	N-Source, peptide		40974	42826	38424	40741.3	2210.2	1562.85		0.950551		39786	39689	43085	40853.3	1933.29	1367.04	-112
PM6	B10	Arg-Ile	N-Source, peptide		41217	44650	43416	43094.3	1738.96	1229.63		0.926187		44416	43514	41732	43220.7	1365.83	965.789	-126.333
PM3B	B03	L-Histidine	N-Source, amino acid		36907	42499	35704	38370	3626.06	2564.01		0.965225		34895	41474	39137	38502	3335.15	2358.31	-132
PM5	B11	Guanosine	Nutritional supplement		37107	35167	34063	35445.7	1541.01	1089.66		0.913471		35119	37033	34588	35580	1286.04	909.367	-134.333
PM4A	A11	Adenosine 2`,3`-Cyclic Monophosphate	P-Source, organic		36294	37339	35880	36504.3	751.898	531.672		0.864246		35923	37825	36171	36639.7	1033.99	731.142	-135.333
PM5	D08	D-Glutamic Acid	Nutritional supplement		29726	30866	31090	30560.7	731.468	517.226		0.778468		31299	30537	30316	30717.3	515.715	364.666	-156.667
PM6	C01	Arg-Met	N-Source, peptide		45019	46776	44174	45323	1327.37	938.593		0.868193		44630	45996	45817	45481	742.402	524.958	-158
PM4A	G10	N-Acetyl-D,L-Methionine	S-Source, organic		31303	32718	30879	31633.3	962.975	680.926		0.903653		32089	33490	29799	31792.7	1863.26	1317.52	-159.333
PM4A	H12	Tetramethylene Sulfone	S-Source, organic		39076	39269	39490	39278.3	207.158	146.483		0.892839		41554	38557	38211	39440.7	1838.36	1299.92	-162.333
PM8	C03	Met-Thr	N-Source, peptide		25499	26588	23199	25095.3	1730.19	1223.43		0.902417		24675	26714	24385	25258	1269.24	897.49	-162.667
PM6	D03	Asp-Val	N-Source, peptide		33957	34115	33159	33743.7	512.462	362.365		0.88901		31917	35154	34648	33906.3	1741.29	1231.28	-162.667
PM3B	F02	Adenine	N-Source, other		6755	7496	6379	6876.67	568.352	401.886		0.741819		6387	7247	7493	7042.33	580.711	410.625	-165.667
PM7	E05	Ser-Met	N-Source, peptide		24666	24638	29214	26172.7	2633.91	1862.46		0.926165		24909	26549	27576	26344.7	1345.19	951.193	-172
PM4A	A04	Trimetaphosphate	P-Source, inorganic		11240	11175	14545	12320	1927.18	1362.72		0.908803		14140	10984	12364	12496	1582.14	1118.74	-176
PM6	F06	His-Gly	N-Source, peptide		43658	44164	36307	41376.3	4397.46	3109.47		0.953369		43554	38882	42243	41559.7	2409.79	1703.98	-183.333
PM6	F03	Gly-Tyr	N-Source, peptide		35531	37132	32237	34966.7	2495.82	1764.81		0.92014		35393	36835	33245	35157.7	1806.53	1277.41	-191
PM6	C12	Asp-Lys	N-Source, peptide		47073	44438	41940	44483.7	2566.8	1815.01		0.905072		45009	43983	45068	44686.7	610.107	431.411	-203
PM5	A05	L-Asparagine	Nutritional supplement		33648	34412	33204	33754.7	611.023	432.059		0.823024		33611	35456	32827	33964.7	1349.71	954.39	-210
PM6	D04	Cys-Gly	N-Source, peptide		41285	43067	38554	40968.7	2273.07	1607.3		0.917368		40390	43855	39291	41178.7	2382.02	1684.34	-210
PM3B	H08	Gly-Asn	N-Source, peptide		40070	44629	37313	40670.7	3694.8	2612.62		0.937833		38056	42517	42083	40885.3	2459.86	1739.39	-214.667
PM8	H05	Gly-Gly-Leu	N-Source, peptide		33345	35561	29992	32966	2803.78	1982.57		0.907689		34452	33322	31804	33192.7	1328.73	939.553	-226.667
PM4A	G07	L-Methionine	S-Source, organic		25491	24842	29330	26554.3	2425.6	1715.16		0.910066		29070	24727	26546	26781	2181.02	1542.21	-226.667
PM8	H07	Val-Tyr-Val	N-Source, peptide		29347	31335	26911	29197.7	2215.78	1566.79		0.883852		29694	30431	28156	29427	1160.76	820.784	-229.333
PM7	F04	Thr-Met	N-Source, peptide		22199	22266	24430	22965	1269.17	897.438		0.876162		20840	23969	24798	23202.3	2087.41	1476.02	-237.333
PM5	B05	L-Leucine	Nutritional supplement		31005	32875	32547	32142.3	998.52	706.06		0.853321		33100	33813	30256	32389.7	1881.89	1330.69	-247.333
PM3B	D08	Ethylamine	N-Source, other		29536	33867	24250	29217.7	4816.4	3405.71		0.944037		28992	33663	25806	29487	3951.82	2794.36	-269.333
PM4A	D05	O-Phospho-D-Serine	P-Source, organic		30647	30215	29756	30206	445.568	315.064		0.908342		33413	32191	25923	30509	4018.32	2841.38	-303
PM5	C09	(5) 4-Amino-Imidazole-4(5)-Carboxamide	Nutritional supplement		15535	15629	15645	15603	59.4306	42.0238		0.817319		14348	18189	15191	15909.3	2018.74	1427.47	-306.333
PM7	F03	Thr-Leu	N-Source, peptide		22894	23169	24595	23552.7	913.099	645.659		0.639659		23335	23894	24367	23865.3	516.597	365.289	-312.667
PM5	F09	N-Acetyl-D-Glucosamine	Nutritional supplement		29716	28286	28070	28690.7	894.508	632.513		0.759376		29505	30122	27411	29012.7	1420.98	1004.78	-322
PM5	D09	D,L-Diamino-a,e-C1039Pimelic Acid+C1081	Nutritional supplement		29825	27144	29214	28727.7	1405.11	993.562		0.84215		26569	31126	29496	29063.7	2309.06	1632.75	-336
PM4A	F03	Thiosulfate	S-Source, inorganic		26008	28318	26238	26854.7	1272.49	899.787		0.837847		27303	29592	24729	27208	2432.89	1720.31	-353.333
PM3B	A10	L-Aspartic Acid	N-Source, amino acid		34500	34333	33866	34233	328.617	232.367		0.708531		33226	34473	36082	34593.7	1431.82	1012.45	-360.667
PM6	B08	Arg-Gln	N-Source, peptide		43509	47992	42460	44653.7	2938.27	2077.67		0.881984		46385	41895	46777	45019	2712.55	1918.07	-365.333
PM5	E04	Pyridoxine	Nutritional supplement		30658	28007	28273	28979.3	1459.84	1032.26		0.723135		29631	29912	28501	29348	746.858	528.108	-368.667
PM7	H08	Val-Ile	N-Source, peptide		26489	22957	23471	24305.7	1908.21	1349.31		0.814548		23204	24276	26549	24676.3	1708.06	1207.78	-370.667
PM6	A03	Ala-Ala	N-Source, peptide		40293	43777	37235	40435	3273.31	2314.58		0.906443		45129	37124	40182	40811.7	4039.48	2856.34	-376.667
PM8	A02	L-Glutamine	N-Source, amino acid		44953	50460	46892	47435	2793.37	1975.21		0.850192		46167	49356	47923	47815.3	1597.22	1129.41	-380.333
PM4A	H10	2-Hydroxyethane Sulfonic Acid	S-Source, organic		31458	33791	32038	32429	1214.65	858.89		0.683369		33273	33418	31760	32817	918.255	649.305	-388
PM4A	B11	Guanosine 2`,3`-Cyclic Monophosphate	P-Source, organic		28110	23687	29429	27075.3	3007.58	2126.68		0.865665		29679	28188	24604	27490.3	2608.44	1844.45	-415
PM8	H02	Gly-Gly-D-Leu	N-Source, peptide		32608	33071	29746	31808.3	1800.97	1273.48		0.748886		31439	31812	33436	32229	1061.8	750.806	-420.667
PM8	H04	Gly-Gly-Ile	N-Source, peptide		31285	33965	29503	31584.3	2246.01	1588.17		0.798143		30410	32956	32654	32006.7	1390.97	983.567	-422.333
PM6	D12	Glu-Tyr	N-Source, peptide		46745	43989	43000	44578	1940.73	1372.31		0.741892		45626	44348	45066	45013.3	640.626	452.991	-435.333
PM5	A10	Adenine	Nutritional supplement		38416	37009	35596	37007	1410	997.021		0.698932		37188	38713	36438	37446.3	1159.29	819.743	-439.333
PM6	H11	Leu-Met	N-Source, peptide		33879	33855	29708	32480.7	2401.23	1697.93		0.795531		32084	34375	32312	32923.7	1262.05	892.405	-443
PM3B	F01	N-Acetyl-D-Mannosamine	N-Source, other		22910	24143	20199	22417.3	2017.63	1426.68		0.743353		23245	23018	22320	22861	482.072	340.876	-443.667
PM5	E06	Pyridoxamine	Nutritional supplement		29651	29668	28097	29138.7	902.15	637.916		0.783806		30024	31779	26980	29594.3	2428.18	1716.98	-455.667
PM4A	F06	Dithiophosphate	S-Source, organic		31450	30011	28590	30017	1430.01	1011.17		0.743308		32355	30470	28654	30493	1850.61	1308.58	-476
PM3B	G04	Alloxan	N-Source, other		18380	18449	22104	19644.3	2130.41	1506.43		0.889864		16094	25762	18515	20123.7	5030.75	3557.28	-479.333
PM5	F07	Deferoxamine	Nutritional supplement		31366	31155	30111	30877.3	671.997	475.174		0.753998		33869	29484	30717	31356.7	2261.4	1599.05	-479.333
PM3B	D03	L-Pyroglutamic Acid	N-Source, amino acid		24078	24692	20658	23142.7	2173.57	1536.95		0.74889		23199	24681	22997	23625.7	919.509	650.191	-483
PM7	B02	Lys-Ser	N-Source, peptide		25741	24088	27221	25683.3	1567.3	1108.25		0.705287		26840	24545	27157	26180.7	1425.37	1007.89	-497.333
PM7	G11	Tyr-Lys	N-Source, peptide		35210	34035	31628	33624.3	1825.97	1291.16		0.788209		32860	32616	36909	34128.3	2411.22	1704.99	-504
PM3B	A12	L-Glutamic Acid	N-Source, amino acid		47984	49062	47025	48023.7	1019.08	720.598		0.500014		48408	48054	49140	48534	553.856	391.635	-510.333
PM5	C04	L-Tryptophan	Nutritional supplement		30249	29825	30821	30298.3	499.829	353.433		0.795006		32495	32587	27359	30813.7	2992.18	2115.79	-515.333
PM7	G01	Trp-Phe	N-Source, peptide		21150	21149	20897	21065.3	145.782	103.083		0.730376		18973	22944	22831	21582.7	2260.74	1598.59	-517.333
PM4A	G12	L-Methionine Sulfone	S-Source, organic		26888	29616	27312	27938.7	1468	1038.03		0.763461		31133	26641	27615	28463	2363.02	1670.9	-524.333
PM4A	C08	Cytidine 2`-Monophosphate	P-Source, organic		27603	31496	28312	29137	2073.48	1466.17		0.834344		31542	31831	25633	29668.7	3497.98	2473.44	-531.667
PM5	A07	L-Cysteine	Nutritional supplement		34631	34354	33263	34082.7	723.237	511.406		0.318063		34239	34765	34922	34642	357.728	252.952	-559.333
PM5	E09	Orotic Acid	Nutritional supplement		28377	27373	25426	27058.7	1500.4	1060.94		0.820412		25928	31798	25154	27626.7	3633.15	2569.03	-568
PM3B	D01	N-Acetyl-D,L-Glutamic Acid	N-Source, amino acid		20668	19836	17075	19193	1880.82	1329.94		0.675493		20324	20545	18457	19775.3	1147.05	811.083	-582.333
PM7	A01	Negative Control	N-Source, Negative control		13724	10774	17311	13936.3	3273.67	2314.83		0.860923		12968	10870	19835	14557.7	4689.15	3315.73	-621.333
PM5	A03	L-Alanine	Nutritional supplement		31543	33228	32005	32258.7	870.67	615.657		0.72391		30007	35005	33634	32882	2582.47	1826.08	-623.333
PM4A	E08	Methylene Diphosphonic Acid	P-Source, organic		37381	37547	35447	36791.7	1167.47	825.526		0.496657		37202	38399	36680	37427	881.311	623.181	-635.333
PM7	G04	Trp-Tyr	N-Source, peptide		18954	17384	19537	18625	1113.57	787.411		0.717818		16346	20841	20606	19264.3	2530.08	1789.04	-639.333
PM8	C09	Phe-Tyr	N-Source, peptide		24442	22912	21862	23072	1297.42	917.415		0.481355		24249	23204	23742	23731.7	522.577	369.517	-659.667
PM4A	C04	D-Glucose-6-Phosphate	P-Source, organic		32680	33882	32001	32854.3	952.541	673.548		0.817639		36387	35602	28558	33515.7	4311.37	3048.6	-661.333
PM7	E04	Ser-Leu	N-Source, peptide		23320	24313	29172	25601.7	3131.61	2214.38		0.779141		26611	23983	28196	26263.3	2127.91	1504.66	-661.667
PM4A	D07	O-Phospho-L-Threonine	P-Source, organic		30322	31571	31205	31032.7	642.086	454.023		0.813156		33704	34602	26794	31700	4272.38	3021.03	-667.333
PM4A	C05	2-Deoxy-D-Glucose 6-Phosphate	P-Source, organic		33393	33749	30906	32682.7	1548.9	1095.24		0.728009		34320	35359	30374	33351	2629.98	1859.67	-668.333
PM6	A02	L-Glutamine	N-Source, amino acid		49472	47983	41903	46452.7	4009.85	2835.39		0.839		50003	43166	48200	47123	3543.46	2505.6	-670.333
PM4A	E09	Thymidine 3`-Monophosphate	P-Source, organic		29867	29856	28725	29482.7	656.182	463.99		0.2568		30868	29799	29831	30166	608.16	430.034	-683.333
PM5	E05	Pyridoxal	Nutritional supplement		29298	28316	27920	28511.3	709.463	501.666		0.232518		29015	29392	29179	29195.3	189.03	133.664	-684
PM5	H01	Butyric Acid	Nutritional supplement		37143	32659	37266	35689.3	2625.07	1856.2		0.69181		36498	36929	35749	36392	597.099	422.213	-702.667
PM3B	C12	L-Ornithine	N-Source, amino acid		35594	37543	35247	36128	1237.65	875.149		0.553954		36404	35668	38429	36833.7	1429.77	1011	-705.667
PM4A	B03	D,L-a-Glycerol Phosphate	P-Source, organic		33256	37045	31522	33941	2824.5	1997.22		0.712726		35117	35185	33645	34649	870.154	615.292	-708
PM5	C08	Hydroxy-L-Proline	Nutritional supplement		30352	30403	28787	29847.3	918.63	649.569		0.30726		30421	30710	30567	30566	144.503	102.179	-718.667
PM4A	C11	Cytidine 2`,3`-Cyclic Monophosphate	P-Source, organic		32095	32595	31885	32191.7	364.737	257.908		0.108203		33066	32389	33318	32924.3	480.429	339.715	-732.667
PM3B	C11	L-Homoserine	N-Source, amino acid		9501	9446	10011	9652.67	311.542	220.293		0.715076		9015	8198	14063	10425.3	3176.69	2246.26	-772.667
PM4A	D02	D-Mannose-6-Phosphate	P-Source, organic		32630	32815	33292	32912.3	341.565	241.523		0.518193		33579	35478	32023	33693.3	1730.34	1223.53	-781
PM3B	A01	Negative Control	N-Source, Negative control		32201	32606	25435	30080.7	4028.36	2848.48		0.788774		31758	32596	28232	30862	2315.87	1637.56	-781.333
PM7	G06	Tyr-Gln	N-Source, peptide		36447	33486	34562	34831.7	1498.81	1059.82		0.477466		35585	36379	34886	35616.7	747.004	528.211	-785
PM4A	A02	Phosphate	P-Source, inorganic		38132	37525	36743	37466.7	696.335	492.383		0.17338		38330	38546	37933	38269.7	310.922	219.855	-803
PM3B	B11	L-Threonine	N-Source, amino acid		31344	31575	30891	31270	347.953	246.04		0.482686		30830	31482	33934	32082	1636.67	1157.3	-812
PM5	E11	Uridine	Nutritional supplement		31009	30337	27630	29658.7	1788.72	1264.81		0.627222		29545	32801	29090	30478.7	2024.03	1431.2	-820
PM6	B02	Ala-Thr	N-Source, peptide		32448	36167	32909	33841.3	2027.23	1433.47		0.656279		34745	32442	36819	34668.7	2189.5	1548.21	-827.333
PM4A	H01	L-Djenkolic Acid	S-Source, organic		37884	39542	39665	39030.3	994.657	703.329		0.622173		41392	41083	37104	39859.7	2391.47	1691.03	-829.333
PM8	B03	His-Ala	N-Source, peptide		44823	47046	42827	44898.7	2110.52	1492.36		0.570678		45516	45090	46618	45741.3	788.529	557.574	-842.667
PM6	G02	His-Val	N-Source, peptide		43932	44554	39327	42604.3	2855.24	2018.96		0.666515		44545	43354	42468	43455.7	1042.23	736.965	-851.333
PM5	E07	b-Alanine	Nutritional supplement		29325	28898	28743	28988.7	301.407	213.127		0.628021		31948	30646	26933	29842.3	2602.3	1840.1	-853.667
PM6	C03	Arg-Ser	N-Source, peptide		39561	41078	39240	39959.7	981.714	694.177		0.473187		41915	38996	41595	40835.3	1600.92	1132.02	-875.667
PM3B	E11	N-Acetyl-D-Glucosamine	N-Source, other		22517	23946	19194	21885.7	2438.1	1723.99		0.591253		23091	22025	23255	22790.3	667.851	472.242	-904.667
PM4A	C01	Phosphoenol Pyruvate	P-Source, organic		33322	35393	36627	35114	1670.07	1180.92		0.493155		36468	34618	36999	36028.3	1249.91	883.819	-914.333
PM3B	F11	Uridine	N-Source, other		26939	26882	19349	24390	4365.73	3087.04		0.747136		24213	24900	26928	25347	1411.62	998.164	-957
PM6	C05	Arg-Tyr	N-Source, peptide		41773	45029	40817	42539.7	2208.18	1561.42		0.542106		43985	42271	44298	43518	1091.21	771.605	-978.333
PM8	D01	Pro-Glu	N-Source, peptide		35022	39147	40647	38272	2912.8	2059.66		0.644989		39457	37440	40891	39262.7	1733.69	1225.9	-990.667
PM6	F02	Gly-Trp	N-Source, peptide		30783	28195	26041	28339.7	2374.31	1678.89		0.554003		28764	30457	28795	29338.7	968.629	684.924	-999
PM6	E06	Gly-His	N-Source, peptide		43605	45877	37796	42426	4167.51	2946.88		0.76236		45847	39560	44891	43432.7	3387.72	2395.48	-1006.67
PM3B	B09	L-Proline	N-Source, amino acid		27106	36455	33909	32490	4833.33	3417.68		0.765589		31092	35433	33968	33497.7	2208.39	1561.57	-1007.67
PM3B	C03	D-Alanine	N-Source, amino acid		28667	37195	30323	32061.7	4522.05	3197.57		0.76763		31416	36752	31070	33079.3	3185.32	2252.36	-1017.67
PM4A	B10	Guanosine 5`-Monophosphate	P-Source, organic		33902	33582	35874	34452.7	1241.27	877.708		0.318875		36185	35859	34415	35486.3	942.011	666.103	-1033.67
PM5	D07	D-Aspartic Acid	Nutritional supplement		29001	31379	30902	30427.3	1258.05	889.579		0.542878		34037	31030	29380	31482.3	2361.22	1669.64	-1055
PM6	H07	Leu-Glu	N-Source, peptide		39895	38533	32963	37130.3	3672.7	2596.99		0.665207		39143	38055	37429	38209	867.315	613.285	-1078.67
PM7	D09	Pro-Leu	N-Source, peptide		25175	25541	25500	25405.3	200.525	141.793		0.516581		28074	23700	27737	26503.7	2433.89	1721.02	-1098.33
PM6	F04	Gly-Val	N-Source, peptide		23433	25097	21885	23471.7	1606.35	1135.86		0.37733		25312	24946	23471	24576.3	974.582	689.134	-1104.67
PM5	E08	D-Pantothenic Acid	Nutritional supplement		30243	29964	27813	29340	1329.76	940.281		0.359428		31176	31209	28956	30447	1291.35	913.122	-1107
PM8	H06	Gly-Gly-Phe	N-Source, peptide		26048	32042	26496	28195.3	3338.83	2360.91		0.619688		29790	29822	28379	29330.3	824.034	582.68	-1135
PM4A	G04	Lanthionine	S-Source, organic		32916	31441	34453	32936.7	1506.11	1064.98		0.567888		36960	33779	31516	34085	2734.87	1933.84	-1148.33
PM4A	B01	Thiophosphate	P-Source, inorganic		16947	20020	23352	20106.3	3203.37	2265.13		0.755129		20137	16906	26767	21270	5027.19	3554.76	-1163.67
PM6	E02	Gly-Ala	N-Source, peptide		30581	35278	29864	31907.7	2940.73	2079.41		0.627623		34843	30232	34155	33076.7	2487.45	1758.9	-1169
PM5	D03	Chorismic Acid	Nutritional supplement		27549	28384	27422	27785	522.621	369.549		0.42567		30328	29932	26616	28958.7	2038.45	1441.4	-1173.67
PM4A	A03	Pyrophosphate	P-Source, inorganic		41527	40451	39112	40363.3	1209.88	855.517		0.23075		40887	41693	42035	41538.3	589.421	416.784	-1175
PM8	G03	Gly-D-Ala	N-Source, peptide		20585	18353	15488	18142	2555.04	1806.69		0.538014		18738	18118	21142	19332.7	1597.3	1129.46	-1190.67
PM5	F02	Nicotinic Acid	Nutritional supplement		29218	26978	28818	28338	1194.65	844.748		0.217758		30014	29438	29159	29537	436.013	308.307	-1199
PM5	G01	Oxaloacetic Acid	Nutritional supplement		32703	32034	34432	33056.3	1237.43	874.996		0.421808		33063	33227	36583	34291	1986.62	1404.75	-1234.67
PM7	B01	Lys-Pro	N-Source, peptide		23691	21681	39657	28343	9849.62	6964.73		0.883577		26551	21838	40362	29583.7	9627.17	6807.44	-1240.67
PM7	D08	Pro-Hyp	N-Source, peptide		15977	14882	17888	16249	1521.35	1075.75		0.3745		16746	16481	19248	17491.7	1526.79	1079.6	-1242.67
PM6	D10	Glu-Ser	N-Source, peptide		37199	37662	35241	36700.7	1285.13	908.725		0.301761		37542	36902	39429	37957.7	1313.78	928.982	-1257
PM8	F01	Val-Ser	N-Source, peptide		33926	37008	32811	34581.7	2173.97	1537.23		0.440312		36145	34525	36871	35847	1201.05	849.274	-1265.33
PM5	A04	L-Arginine	Nutritional supplement		35932	36377	35671	35993.3	356.974	252.419		0.366532		35815	39406	36559	37260	1895.36	1340.22	-1266.67
PM4A	D11	Uridine 2`,3`-Cyclic Monophosphate	P-Source, organic		31522	34065	32490	32692.3	1283.52	907.584		0.274032		35101	34018	32769	33962.7	1166.98	825.183	-1270.33
PM7	E03	Ser-His	N-Source, peptide		33345	39539	30566	34483.3	4593.53	3248.12		0.779349		41447	35828	29997	35757.3	5725.33	4048.42	-1274
PM4A	D06	O-Phospho-L-Serine	P-Source, organic		31088	32113	28613	30604.7	1799.36	1272.34		0.582317		32515	34667	28467	31883	3147.95	2225.93	-1278.33
PM4A	F05	Thiophosphate	S-Source, inorganic		31720	28617	30918	30418.3	1610.71	1138.95		0.362067		33099	31763	30237	31699.7	1432.05	1012.61	-1281.33
PM4A	G01	N-Acetyl-L-Cysteine	S-Source, organic		35559	34346	37981	35962	1850.71	1308.65		0.382161		38298	37587	35862	37249	1252.68	885.778	-1287
PM4A	D10	Uridine 5`-Monophosphate	P-Source, organic		32778	33176	34801	33585	1071.72	757.824		0.258152		35582	35664	33374	34873.3	1299.11	918.608	-1288.33
PM7	D07	Pro-Gly	N-Source, peptide		19561	21473	27337	22790.3	4051.92	2865.14		0.644237		24137	22761	25338	24078.7	1289.49	911.807	-1288.33
PM4A	H05	Taurocholic Acid	S-Source, organic		30256	33873	31089	31739.3	1894.17	1339.38		0.50586		35589	32653	30852	33031.3	2391.06	1690.73	-1292
PM3B	G03	Uric Acid	N-Source, other		15172	16387	34316	21958.3	10719.3	7579.68		0.892168		14331	19248	36227	23268.7	11488.4	8123.52	-1310.33
PM4A	H07	Hypotaurine	S-Source, organic		31894	35487	32155	33178.7	2003.33	1416.57		0.588795		38462	32631	32530	34541	3396.06	2401.38	-1362.33
PM4A	G09	Gly-Met	S-Source, organic		25963	27288	29536	27595.7	1806.26	1277.22		0.359353		27335	29742	29861	28979.3	1425.28	1007.82	-1383.67
PM5	C05	L-Tyrosine	Nutritional supplement		30072	32824	31810	31568.7	1391.78	984.139		0.433785		35495	32407	30967	32956.3	2313.44	1635.85	-1387.67
PM6	E03	Gly-Arg	N-Source, peptide		38292	40284	41171	39915.7	1474.42	1042.57		0.328914		43061	39986	40866	41304.3	1583.67	1119.82	-1388.67
PM8	D03	Pro-Lys	N-Source, peptide		31153	37675	31798	33542	3593.78	2541.19		0.574925		35347	35434	34015	34932	795.336	562.387	-1390
PM6	E04	Gly-Cys	N-Source, peptide		34828	37433	30722	34327.7	3383.36	2392.4		0.569863		37112	36176	33866	35718	1670.76	1181.41	-1390.33
PM3B	F12	Inosine	N-Source, other		26203	25633	19448	23761.3	3746.31	2649.04		0.604837		24805	23437	27250	25164	1931.68	1365.91	-1402.67
PM4A	H06	Taurine	S-Source, organic		29796	32719	30348	30954.3	1552.97	1098.11		0.694693		38466	29065	29571	32367.3	5287.66	3738.94	-1413
PM3B	E12	N-Acetyl-D-Galactosamine	N-Source, other		21658	22393	18192	20747.7	2243.58	1586.45		0.534845		20782	20278	25489	22183	2874.15	2032.33	-1435.33
PM3B	F10	Uracil	N-Source, other		30303	32456	31566	31441.7	1081.87	764.999		0.411452		30250	33550	34916	32905.3	2398.87	1696.26	-1463.67
PM8	B05	His-His	N-Source, peptide		34197	39437	27926	33853.3	5763.19	4075.19		0.836972		42627	39160	24166	35317.7	9811.97	6938.11	-1464.33
PM5	A06	L-Aspartic Acid	Nutritional supplement		32653	32721	31081	32151.7	927.848	656.087		0.0905501		33657	33084	34167	33636	541.805	383.114	-1484.33
PM4A	C12	Cytidine 3`,5`-Cyclic Monophosphate	P-Source, organic		37791	37354	35790	36978.3	1052.07	743.923		0.303535		40481	38026	36903	38470	1829.86	1293.9	-1491.67
PM4A	E10	Thymidine 5`-Monophosphate	P-Source, organic		28561	31502	29739	29934	1480.17	1046.63		0.291924		33085	31332	29934	31450.3	1578.83	1116.4	-1516.33
PM4A	E11	Inositol Hexaphosphate	P-Source, organic		32144	32091	32981	32405.3	499.246	353.02		0.332192		34528	31612	35628	33922.7	2075.3	1467.46	-1517.33
PM7	E01	Ser-Ala	N-Source, peptide		28012	27347	28996	28118.3	829.627	586.635		0.379861		32251	28953	27723	29642.3	2341.38	1655.61	-1524
PM5	B10	Guanine	Nutritional supplement		31611	30160	29178	30316.3	1224.01	865.506		0.21632		30821	33328	31373	31840.7	1317.31	931.476	-1524.33
PM7	F01	Thr-Glu	N-Source, peptide		23786	26513	36422	28907	6649.48	4701.89		0.796422		27399	25511	38411	30440.3	6967.05	4926.45	-1533.33
PM3B	H11	Gly-Met	N-Source, peptide		34906	36934	32081	34640.3	2437.38	1723.49		0.426435		35265	35094	38213	36190.7	1753.48	1239.9	-1550.33
PM6	B06	Arg-Arg	N-Source, peptide		39904	44835	39371	41370	3012.59	2130.22		0.466742		43138	42344	43292	42924.7	508.733	359.729	-1554.67
PM5	F06	Hematin	Nutritional supplement		28702	28852	27299	28284.3	856.613	605.717		0.153649		30769	30353	28447	29856.3	1238.12	875.48	-1572
PM3B	B12	L-Tryptophan	N-Source, amino acid		28004	27877	24069	26650	2236.11	1581.17		0.355949		27119	28161	29414	28231.3	1149.12	812.547	-1581.33
PM6	B05	Arg-Ala	N-Source, peptide		39724	45966	42744	42811.3	3121.54	2207.27		0.492594		46195	43033	43955	44394.3	1626.14	1149.85	-1583
PM5	B06	L-Lysine	Nutritional supplement		30135	28647	28930	29237.3	790.175	558.738		0.0634699		31069	30609	30803	30827	230.937	163.297	-1589.67
PM4A	F02	Sulfate	S-Source, inorganic		28558	28405	29058	28673.7	341.521	241.492		0.277965		32180	30268	28392	30280	1894.03	1339.28	-1606.33
PM6	B07	Arg-Asp	N-Source, peptide		38372	42870	37148	39463.3	3013.07	2130.56		0.520282		43881	38757	40610	41082.7	2594.5	1834.59	-1619.33
PM4A	F09	Cys-Gly	S-Source, organic		34124	33347	34132	33867.7	450.928	318.854		0.273964		36581	36611	33299	35497	1903.58	1346.04	-1629.33
PM4A	D09	Uridine 3`-Monophosphate	P-Source, organic		29364	31436	30767	30522.3	1057.45	747.727		0.268715		33351	33150	30030	32177	1862.07	1316.68	-1654.67
PM4A	F08	D-Cysteine	S-Source, organic		33143	35915	32803	33953.7	1707.05	1207.07		0.352976		36652	37062	33162	35625.3	2143.14	1515.43	-1671.67
PM5	D04	(-)Shikimic Acid	Nutritional supplement		28992	30845	29712	29849.7	934.139	660.536		0.406033		33866	32210	28496	31524	2749.94	1944.5	-1674.33
PM5	B07	L-Methionine	Nutritional supplement		28451	28003	28142	28198.7	229.313	162.149		0.0934677		29351	29322	31113	29928.7	1025.77	725.326	-1730
PM6	G06	Ile-Gly	N-Source, peptide		27377	29754	22340	26490.3	3785.69	2676.89		0.52499		30185	27787	26729	28233.7	1770.77	1252.12	-1743.33
PM6	C06	Arg-Val	N-Source, peptide		37862	42886	36743	39163.7	3271.83	2313.53		0.48838		43236	39021	40478	40911.7	2140.7	1513.71	-1748
PM4A	D04	Phospho-L-Arginine	P-Source, organic		31979	32601	32979	32519.7	504.937	357.044		0.420976		34467	37205	31160	34277.3	3026.96	2140.38	-1757.67
PM5	G03	Cyanocobalamin	Nutritional supplement		29917	29095	29651	29554.3	419.439	296.588		0.127256		32016	32120	29854	31330	1279.31	904.609	-1775.67
PM5	F03	Nicotinamide	Nutritional supplement		28550	27166	27613	27776.3	706.309	499.436		0.210345		30956	30211	27595	29587.3	1765.16	1248.16	-1811
PM5	H02	a-Hydroxybutyric Acid	Nutritional supplement		34544	32377	33894	33605	1112.03	786.325		0.0865132		35886	35603	34783	35424	572.873	405.082	-1819
PM7	H01	Tyr-Trp	N-Source, peptide		16121	15153	18016	16430	1456.3	1029.76		0.276221		15986	18971	19918	18291.7	2052.14	1451.08	-1861.67
PM5	B01	L-Glutamine	Nutritional supplement		32362	33533	33247	33047.3	610.5	431.689		0.235311		37172	33885	33687	34914.7	1957.41	1384.1	-1867.33
PM5	G04	p-Amino-Benzoic Acid	Nutritional supplement		29481	28738	31030	29749.7	1169.38	826.877		0.123122		31611	32804	30443	31619.3	1180.52	834.755	-1869.67
PM5	A01	Negative Control	Nutritional supplement, Negative control		33316	32682	33526	33174.7	439.392	310.697		0.0460975		35256	35798	34090	35048	872.791	617.156	-1873.33
PM6	G05	Ile-Gln	N-Source, peptide		35739	42841	37569	38716.3	3687.39	2607.38		0.498033		43130	38410	40356	40632	2372.07	1677.31	-1915.67
PM4A	F01	Negative Control	S-Source, Negative control		33539	32904	35094	33845.7	1126.75	796.73		0.0841986		36765	35434	35104	35767.7	879.335	621.784	-1922
PM7	A02	L-Glutamine	N-Source, amino acid		37297	36666	34620	36194.3	1399.44	989.554		0.43945		41842	37389	35139	38123.3	3411.3	2412.16	-1929
PM7	D04	Pro-Ala	N-Source, peptide		23393	24803	27586	25260.7	2133.64	1508.71		0.277367		28180	27956	25442	27192.7	1520.25	1074.98	-1932
PM5	C07	L-Isoleucine + L-Valine	Nutritional supplement		29357	29975	28401	29244.3	793.025	560.754		0.0719408		31278	32257	30074	31203	1093.43	773.172	-1958.67
PM5	B02	Glycine	Nutritional supplement		30094	30276	29363	29911	483.228	341.694		0.00594052		31470	31969	32240	31893	390.585	276.186	-1982
PM4A	C02	Phospho-Glycolic Acid	P-Source, organic		32719	35014	34597	34110	1222.55	864.475		0.139217		37166	36680	34498	36114.7	1421.01	1004.8	-2004.67
PM4A	H03	1-Thio-b-D-Glucose	S-Source, organic		33477	36047	35854	35126	1431.33	1012.1		0.257271		39627	36091	35724	37147.3	2155.28	1524.01	-2021.33
PM5	E01	Putrescine	Nutritional supplement		29362	30806	31616	30594.7	1141.76	807.349		0.0879751		32822	32447	32585	32618	189.665	134.114	-2023.33
PM3B	E09	D-Galactosamine	N-Source, other		33831	31121	30577	31843	1743.01	1232.5		0.483799		29714	37704	34220	33879.3	4005.88	2832.58	-2036.33
PM6	G07	Ile-His	N-Source, peptide		40539	43538	38104	40727	2721.87	1924.66		0.335959		44492	41624	42188	42768	1519.43	1074.4	-2041
PM5	F01	Quinolinic Acid	Nutritional supplement		31517	30903	31905	31441.7	505.23	357.252		0.0337252		34071	32502	33908	33493.7	862.667	609.998	-2052
PM6	D06	Gln-Gly	N-Source, peptide		37181	42071	34758	38003.3	3725.21	2634.12		0.499991		42801	36638	40846	40095	3149.39	2226.95	-2091.67
PM8	A04	Ala-Gln	N-Source, peptide		40431	47847	42093	43457	3891.61	2751.78		0.46801		43203	46846	46624	45557.7	2042.22	1444.07	-2100.67
PM3B	H02	Ala-Gln	N-Source, peptide		39208	43312	41724	41414.7	2069.41	1463.3		0.574485		37618	48018	44958	43531.3	5344.77	3779.32	-2116.67
PM7	F02	Thr-Gly	N-Source, peptide		26671	24878	30654	27401	2956.39	2090.48		0.381047		30004	27075	31513	29530.7	2256.54	1595.62	-2129.67
PM4A	B12	Guanosine 3`,5`-Cyclic Monophosphate	P-Source, organic		35230	29506	35767	33501	3470.17	2453.78		0.404018		35594	36952	34352	35632.7	1300.43	919.544	-2131.67
PM4A	F07	L-Cysteine	S-Source, organic		31849	30631	27986	30155.3	1974.94	1396.49		0.198377		31096	33571	32254	32307	1238.35	875.646	-2151.67
PM4A	D08	Uridine 2`-Monophosphate	P-Source, organic		28600	27725	26177	27500.7	1226.98	867.605		0.202193		30362	31284	27394	29680	2032.7	1437.34	-2179.33
PM6	H04	Leu-Ala	N-Source, peptide		35283	42090	31412	36261.7	5405.85	3822.52		0.633914		42453	40046	32851	38450	4996	3532.71	-2188.33
PM5	C06	L-Valine	Nutritional supplement		28577	31106	29562	29748.3	1274.76	901.388		0.0900089		32257	31875	31689	31940.3	289.581	204.765	-2192
PM3B	D12	Agmatine	N-Source, other		12136	11889	13916	12647	1105.9	781.992		0.565694		11998	11288	21290	14858.7	5581	3946.36	-2211.67
PM5	G02	D-Biotin	Nutritional supplement		29538	29427	29634	29533	103.591	73.2496		0.000988992		31839	31947	31499	31761.7	233.798	165.32	-2228.67
PM5	E02	Spermidine	Nutritional supplement		25633	26203	27433	26423	919.946	650.5		0.171083		30239	29216	26518	28657.7	1922.31	1359.28	-2234.67
PM5	C02	L-Serine	Nutritional supplement		30799	30182	30392	30457.7	313.698	221.818		0.233438		35365	31316	31414	32698.3	2309.92	1633.36	-2240.67
PM4A	H08	p-Aminobenzene Sulfonic Acid	S-Source, organic		30650	33213	30902	31588.3	1412.63	998.882		0.14314		35379	33917	32197	33831	1592.74	1126.24	-2242.67
PM4A	B09	Guanosine 3`-Monophosphate	P-Source, organic		33483	35037	34128	34216	780.729	552.058		0.186458		36701	38498	34352	36517	2079.12	1470.16	-2301
PM4A	D01	D-Mannose-1-Phosphate	P-Source, organic		29344	30123	30709	30058.7	684.77	484.206		0.0290108		32809	33061	31325	32398.3	938.035	663.291	-2339.67
PM5	D02	L-Citrulline	Nutritional supplement		28792	29935	29777	29501.3	619.36	437.953		0.00763976		32355	31364	31864	31861	495.507	350.376	-2359.67
PM3B	F06	Guanine	N-Source, other		25255	21478	18723	21818.7	3279.3	2318.81		0.574249		28828	26343	17598	24256.3	5898.63	4170.96	-2437.67
PM8	A03	Ala-Asp	N-Source, peptide		38936	43636	37868	40146.7	3068.67	2169.88		0.308767		41354	45006	41665	42675	2024.69	1431.67	-2528.33
PM5	E03	Spermine	Nutritional supplement		28803	27837	27591	28077	640.653	453.01		0.141469		32977	29273	29829	30693	1997.44	1412.41	-2616
PM6	C07	Asn-Glu	N-Source, peptide		36995	44340	36679	39338	4334.74	3065.12		0.436734		43769	38581	43620	41990	2953.22	2088.24	-2652
PM7	H02	Tyr-Tyr	N-Source, peptide		23747	23724	24570	24013.7	481.936	340.78		0.0461069		25324	27548	27262	26711.3	1209.95	855.561	-2697.67
PM4A	E07	2-Aminoethyl Phosphonic Acid	P-Source, organic		26827	26868	25368	26354.3	854.436	604.177		0.0841886		30876	28897	27566	29113	1665.54	1177.71	-2758.67
PM7	A07	Lys-Arg	N-Source, peptide		41820	39413	42765	41332.7	1728.32	1222.11		0.205288		42616	42648	47119	44127.7	2590.62	1831.85	-2795
PM5	F04	b-Nicotinamide Adenine Dinucleotide	Nutritional supplement		29271	28110	29384	28921.7	705.191	498.645		0.110941		33381	32136	29661	31726	1893.59	1338.97	-2804.33
PM4A	C09	Cytidine 3`-Monophosphate	P-Source, organic		30256	30746	30799	30600.3	299.377	211.691		0.14484		34124	35067	31036	33409	2108.47	1490.92	-2808.67
PM6	H01	Ile-Trp	N-Source, peptide		33042	33960	28963	31988.3	2659.92	1880.85		0.199586		34007	36222	34206	34811.7	1225.43	866.51	-2823.33
PM4A	C03	D-Glucose-1-Phosphate	P-Source, organic		31146	31389	28996	30510.3	1317.07	931.307		0.167963		32260	36080	31669	33336.3	2394.39	1693.09	-2826
PM7	D03	Phe-Trp	N-Source, peptide		22297	18114	12707	17706	4808	3399.77		0.651355		18932	29944	12807	20561	8683.86	6140.42	-2855
PM7	F07	Trp-Arg	N-Source, peptide		17723	14948	33568	22079.7	10045.5	7103.22		0.741308		20982	17452	36567	25000.3	10171.3	7192.22	-2920.67
PM7	E08	Ser-Ser	N-Source, peptide		25750	26420	30453	27541	2544.02	1798.89		0.394649		30462	25977	35040	30493	4531.58	3204.31	-2952
PM6	F05	His-Asp	N-Source, peptide		38401	39493	30031	35975	5176.53	3660.36		0.438813		40948	36340	39504	38930.7	2356.89	1666.58	-2955.67
PM5	C03	L-Threonine	Nutritional supplement		29997	30774	29806	30192.3	512.711	362.541		0.0797636		34827	33189	31491	33169	1668.09	1179.52	-2976.67
PM7	A06	Lys-Ala	N-Source, peptide		15374	11283	24165	16940.7	6582.35	4654.42		0.570159		16565	17230	26130	19975	5340.75	3776.48	-3034.33
PM7	D06	Pro-Gln	N-Source, peptide		28392	28029	28981	28467.3	480.45	339.73		0.254125		30866	35183	28549	31532.7	3366.87	2380.74	-3065.33
PM6	H02	Ile-Tyr	N-Source, peptide		35474	35680	29817	33657	3327.13	2352.64		0.25972		36589	38915	34694	36732.7	2114.16	1494.94	-3075.67
PM5	D06	D-Alanine	Nutritional supplement		29143	28406	27842	28463.7	652.414	461.327		0.00515766		31650	31964	31311	31641.7	326.58	230.927	-3178
PM3B	D02	N-Phthaloyl-L-Glutamic Acid	N-Source, amino acid		18996	29186	18220	22134	6119.52	4327.16		0.633783		20314	35358	20294	25322	8691.44	6145.77	-3188
PM5	C01	L-Proline	Nutritional supplement		31286	31843	30510	31213	669.492	473.402		0.181175		37654	32369	33289	34437.3	2823.44	1996.47	-3224.33
PM8	E02	Thr-Ser	N-Source, peptide		30046	35026	28101	31057.7	3571.63	2525.52		0.253656		33256	33889	35719	34288	1279.06	904.432	-3230.33
PM6	C02	Arg-Phe	N-Source, peptide		36848	38183	37371	37467.3	672.693	475.666		0.212005		43452	37285	41380	40705.7	3138.31	2219.12	-3238.33
PM4A	H09	Butane Sulfonic Acid	S-Source, organic		30628	31544	30751	30974.3	497.164	351.548		0.138727		35971	35323	31481	34258.3	2426.97	1716.12	-3284
PM7	D02	Phe-Ser	N-Source, peptide		24670	24880	25184	24911.3	258.429	182.737		0.137339		30761	26026	27853	28213.3	2387.98	1688.56	-3302
PM5	B03	L-Histidine	Nutritional supplement		31561	30614	29024	30399.7	1282.01	906.517		0.0295517		34627	34141	32413	33727	1163.61	822.799	-3327.33
PM6	D05	Gln-Gln	N-Source, peptide		35627	40512	38850	38329.7	2483.72	1756.26		0.131591		42730	40645	41632	41669	1042.99	737.507	-3339.33
PM4A	G08	D-Methionine	S-Source, organic		30749	31263	30062	30691.3	602.573	426.084		0.107845		36131	35535	31667	34444.3	2423.63	1713.77	-3753
PM6	G03	Ile-Ala	N-Source, peptide		25038	29177	27691	27302	2096.74	1482.62		0.0685696		32289	29489	31542	31106.7	1449.87	1025.22	-3804.67
PM7	E02	Ser-Gly	N-Source, peptide		25088	24733	30037	26619.3	2965.1	2096.64		0.137519		31277	28897	31330	30501.3	1389.65	982.628	-3882
PM7	D05	Pro-Asp	N-Source, peptide		14420	15587	29066	19691	8139.93	5755.8		0.519249		21896	20215	28612	23574.3	4442.97	3141.66	-3883.33
PM8	D04	Pro-Ser	N-Source, peptide		27805	34833	30280	30972.7	3564.83	2520.72		0.191984		32801	36778	35064	34881	1994.81	1410.54	-3908.33
PM6	H05	Leu-Arg	N-Source, peptide		39650	42341	33693	38561.3	4425.59	3129.37		0.263915		44736	41536	41139	42470.3	1972.14	1394.51	-3909
PM6	H03	Ile-Val	N-Source, peptide		24303	24753	21830	23628.7	1573.86	1112.89		0.0447508		27623	27905	27498	27675.3	208.486	147.422	-4046.67
PM8	B04	His-Glu	N-Source, peptide		38657	43804	36866	39775.7	3601.74	2546.81		0.167285		43467	43875	44994	44112	790.607	559.043	-4336.33
PM5	D01	L-Ornithine	Nutritional supplement		32047	28459	29944	30150	1802.85	1274.81		0.0320137		35615	33552	34430	34532.3	1035.3	732.068	-4382.33
PM5	A02	Positive Control	Nutritional supplement, Positive control		31775	32559	31203	31845.7	680.756	481.367		0.00128377		36738	35771	36201	36236.7	484.486	342.583	-4391
PM6	G04	Ile-Arg	N-Source, peptide		34240	39560	35549	36449.7	2772	1960.1		0.105192		43208	38226	41521	40985	2533.88	1791.72	-4535.33
PM4A	E02	O-Phospho-L-Tyrosine	P-Source, organic		30179	31515	12906	24866.7	10379.8	7339.6		0.335269		33498	32790	30910	32399.3	1337.5	945.754	-7532.67
PM4A	E01	O-Phospho-D-Tyrosine	P-Source, organic		34129	33680	6306	24705	15935.6	11268.2		0.353079		36628	34154	36436	35739.3	1376.29	973.185	-11034.3

## Sheet: 5784-sorted by average
Plate	Well	Chemical	Mode of Action
					mc2-1	mc2-2	mc2-av	standard deviation SD	SEM		t-test		Δ5784-1	Δ5784-2	Δ5784-av	standard deviation SD	SEM	mc2-av-Δ5784-av
PM6	B01	Ala-Ser	N-Source, peptide		44082	42258	43170	1289.76	912		0.00839229		11772	11106	11439	470.933	333	31731
PM3B	A07	L-Alanine	N-Source, amino acid		36180	43267	39723.5	5011.27	3543.5		0.0615279		7841	9383	8612	1090.36	771	31111.5
PM8	G12	D-Ala-Gly-Gly	N-Source, peptide		43080	42405	42742.5	477.297	337.5		0.045171		16762	12344	14553	3124	2209	28189.5
PM6	E12	Gly-Ser	N-Source, peptide		43715	42946	43330.5	543.765	384.5		0.00735227		17097	17235	17166	97.5807	69	26164.5
PM3B	B10	L-Serine	N-Source, amino acid		32270	32957	32613.5	485.782	343.5		0.0172735		7917	5659	6788	1596.65	1129	25825.5
PM6	A07	Ala-Gly	N-Source, peptide		40345	43587	41966	2292.44	1621		0.00803059		15731	18718	17224.5	2112.13	1493.5	24741.5
PM8	E02	Thr-Ser	N-Source, peptide		30046	35026	32536	3521.39	2490		0.0370674		9158	7103	8130.5	1453.1	1027.5	24405.5
PM6	B03	Ala-Trp	N-Source, peptide		35130	35811	35470.5	481.54	340.5		0.00177047		11370	11038	11204	234.759	166	24266.5
PM8	H01	Gly-Gly-Ala	N-Source, peptide		41748	41981	41864.5	164.756	116.5		0.157387		24092	12080	18086	8493.77	6006	23778.5
PM6	E02	Gly-Ala	N-Source, peptide		30581	35278	32929.5	3321.28	2348.5		0.0191835		8169	12217	10193	2862.37	2024	22736.5
PM7	E01	Ser-Ala	N-Source, peptide		28012	27347	27679.5	470.226	332.5		0.00370427		5675	4440	5057.5	873.277	617.5	22622
PM5	D05	L-Homoserine Lactone	Nutritional supplement		28002	29653	28827.5	1167.43	825.5		0.00915904		6921	6215	6568	499.217	353	22259.5
PM7	E08	Ser-Ser	N-Source, peptide		25750	26420	26085	473.762	335		0.000763389		4870	4048	4459	581.242	411	21626
PM7	E09	Ser-Tyr	N-Source, peptide		33545	34032	33788.5	344.361	243.5		0.0672178		14733	10019	12376	3333.3	2357	21412.5
PM8	A06	Ala-Met	N-Source, peptide		40973	41660	41316.5	485.782	343.5		0.0901046		23395	17179	20287	4395.38	3108	21029.5
PM6	E05	Gly-Gly	N-Source, peptide		30120	32729	31424.5	1844.84	1304.5		0.0303052		10772	10140	10456	446.891	316	20968.5
PM3B	B07	L-Methionine	N-Source, amino acid		31588	33272	32430	1190.77	842		0.00578401		13085	10905	11995	1541.49	1090	20435
PM7	E02	Ser-Gly	N-Source, peptide		25088	24733	24910.5	251.023	177.5		0.00183989		4967	4293	4630	476.59	337	20280.5
PM8	C04	Met-Tyr	N-Source, peptide		27712	27213	27462.5	352.846	249.5		0.0424881		9309	6348	7828.5	2093.74	1480.5	19634
PM3B	C04	D-Asparagine	N-Source, amino acid		25881	27746	26813.5	1318.75	932.5		0.00977636		6261	8868	7564.5	1843.43	1303.5	19249
PM7	G02	Trp-Ser	N-Source, peptide		27899	25715	26807	1544.32	1092		0.0109476		9207	6358	7782.5	2014.55	1424.5	19024.5
PM7	B11	Met-Gly	N-Source, peptide		30440	29506	29973	660.438	467		0.0564596		12996	8928	10962	2876.51	2034	19011
PM8	H03	Gly-Gly-Gly	N-Source, peptide		30138	32228	31183	1477.85	1045		0.0710651		15803	10047	12925	4070.11	2878	18258
PM7	H08	Val-Ile	N-Source, peptide		26489	22957	24723	2497.5	1766		0.0298562		7653	5943	6798	1209.15	855	17925
PM7	A04	Leu-Trp	N-Source, peptide		29603	27920	28761.5	1190.06	841.5		0.0268735		12933	9609	11271	2350.42	1662	17490.5
PM6	E09	Gly-Met	N-Source, peptide		28995	31779	30387	1968.59	1392		0.0175985		13862	12261	13061.5	1132.08	800.5	17325.5
PM7	F06	Trp-Ala	N-Source, peptide		24984	24169	24576.5	576.292	407.5		0.0114952		8199	6487	7343	1210.57	856	17233.5
PM6	C01	Arg-Met	N-Source, peptide		45019	46776	45897.5	1242.39	878.5		0.00970765		27565	29932	28748.5	1673.72	1183.5	17149
PM7	F10	Trp-Gly	N-Source, peptide		26091	24507	25299	1120.06	792		0.0342424		10386	6926	8656	2446.59	1730	16643
PM3B	H12	Met-Ala	N-Source, peptide		45796	47124	46460	939.038	664		0.0948262		32690	26947	29818.5	4060.91	2871.5	16641.5
PM3B	F11	Uridine	N-Source, other		26939	26882	26910.5	40.3051	28.5		0.0282694		11063	9577	10320	1050.76	743	16590.5
PM6	F02	Gly-Trp	N-Source, peptide		30783	28195	29489	1829.99	1294		0.0206288		12706	14033	13369.5	938.331	663.5	16119.5
PM7	C01	Met-Ile	N-Source, peptide		28261	27863	28062	281.428	199		0.0244628		12781	11131	11956	1166.73	825	16106
PM7	C08	Met-Val	N-Source, peptide		26004	24972	25488	729.734	516		0.0245948		10924	8500	9712	1714.03	1212	15776
PM8	E10	Val-Met	N-Source, peptide		28722	29585	29153.5	610.233	431.5		0.0396819		14816	12012	13414	1982.73	1402	15739.5
PM7	C04	Met-Met	N-Source, peptide		23323	20800	22061.5	1784.03	1261.5		0.0129849		7699	5756	6727.5	1373.91	971.5	15334
PM8	C02	Lys-Met	N-Source, peptide		31146	29744	30445	991.364	701		0.005326		16074	14459	15266.5	1141.98	807.5	15178.5
PM6	G09	Ile-Met	N-Source, peptide		26417	27290	26853.5	617.304	436.5		0.00626965		12003	11620	11811.5	270.822	191.5	15042
PM7	C03	Met-Lys	N-Source, peptide		29629	27808	28718.5	1287.64	910.5		0.021044		15370	12501	13935.5	2028.69	1434.5	14783
PM7	E05	Ser-Met	N-Source, peptide		24666	24638	24652	19.799	14		0.0413907		10932	9019	9975.5	1352.7	956.5	14676.5
PM7	G08	Tyr-Gly	N-Source, peptide		35297	35743	35520	315.37	223		0.115288		23624	18177	20900.5	3851.61	2723.5	14619.5
PM6	B04	Ala-Tyr	N-Source, peptide		40463	43745	42104	2320.72	1641		0.0594272		27960	27189	27574.5	545.179	385.5	14529.5
PM7	C05	Met-Phe	N-Source, peptide		24824	22941	23882.5	1331.48	941.5		0.0358332		9656	9314	9485	241.831	171	14397.5
PM8	C03	Met-Thr	N-Source, peptide		25499	26588	26043.5	770.039	544.5		0.0359787		13155	10398	11776.5	1949.49	1378.5	14267
PM3B	C03	D-Alanine	N-Source, amino acid		28667	37195	32931	6030.21	4264		0.171448		19635	17750	18692.5	1332.9	942.5	14238.5
PM7	F11	Trp-Leu	N-Source, peptide		24843	23802	24322.5	736.098	520.5		0.0209146		10067	10212	10139.5	102.53	72.5	14183
PM7	C02	Met-Leu	N-Source, peptide		27206	25578	26392	1151.17	814		0.00712846		13123	11385	12254	1228.95	869	14138
PM6	C09	Asp-Asp	N-Source, peptide		24926	25602	25264	478.004	338		0.00133434		11399	10887	11143	362.039	256	14121
PM6	A03	Ala-Ala	N-Source, peptide		40293	43777	42035	2463.56	1742		0.0275301		29396	26661	28028.5	1933.94	1367.5	14006.5
PM7	B05	Lys-Tyr	N-Source, peptide		35111	34161	34636	671.751	475		0.0886383		23104	18723	20913.5	3097.83	2190.5	13722.5
PM4A	G06	D,L-Ethionine	S-Source, organic		21707	23838	22772.5	1506.84	1065.5		0.0360281		9082	9704	9393	439.82	311	13379.5
PM7	B08	Met-Asp	N-Source, peptide		24381	20360	22370.5	2843.28	2010.5		0.0552136		9949	8040	8994.5	1349.87	954.5	13376
PM6	E04	Gly-Cys	N-Source, peptide		34828	37433	36130.5	1842.01	1302.5		0.0387601		23269	22309	22789	678.823	480	13341.5
PM7	H02	Tyr-Tyr	N-Source, peptide		23747	23724	23735.5	16.2635	11.5		0.0267621		11024	9905	10464.5	791.252	559.5	13271
PM8	E03	Trp-Val	N-Source, peptide		27892	26912	27402	692.965	490		0.0474853		15724	12848	14286	2033.64	1438	13116
PM8	H12	Tyr-Gly-Gly	N-Source, peptide		44622	44595	44608.5	19.0919	13.5		0.082269		33206	29799	31502.5	2409.11	1703.5	13106
PM6	H11	Leu-Met	N-Source, peptide		33879	33855	33867	16.9706	12		0.10653		23066	18675	20870.5	3104.91	2195.5	12996.5
PM7	B04	Lys-Trp	N-Source, peptide		29262	26047	27654.5	2273.35	1607.5		0.0380757		15514	13825	14669.5	1194.3	844.5	12985
PM6	D02	Asp-Trp	N-Source, peptide		30971	32220	31595.5	883.176	624.5		0.0108595		19521	17706	18613.5	1283.4	907.5	12982
PM3B	E11	N-Acetyl-D-Glucosamine	N-Source, other		22517	23946	23231.5	1010.46	714.5		0.0134368		9992	10672	10332	480.833	340	12899.5
PM8	C08	Phe-Met	N-Source, peptide		29393	28023	28708	968.736	685		0.054118		17555	14120	15837.5	2428.91	1717.5	12870.5
PM3B	G07	D,L-a-Amino-N-Butyric Acid	N-Source, other		21866	18198	20032	2593.67	1834		0.0810857		6929	7656	7292.5	514.067	363.5	12739.5
PM7	C06	Met-Pro	N-Source, peptide		18388	17856	18122	376.181	266		0.00185833		5802	5088	5445	504.874	357	12677
PM8	G11	Ala-Ala-Ala	N-Source, peptide		36623	39478	38050.5	2018.79	1427.5		0.0677985		27866	23000	25433	3440.78	2433	12617.5
PM4A	G12	L-Methionine Sulfone	S-Source, organic		26888	29616	28252	1928.99	1364		0.0558889		16027	15355	15691	475.176	336	12561
PM7	G01	Trp-Phe	N-Source, peptide		21150	21149	21149.5	0.707107	0.5		0.0207129		8206	9022	8614	576.999	408	12535.5
PM3B	H11	Gly-Met	N-Source, peptide		34906	36934	35920	1434.01	1014		0.0902631		25939	20928	23433.5	3543.31	2505.5	12486.5
PM7	D03	Phe-Trp	N-Source, peptide		22297	18114	20205.5	2957.83	2091.5		0.0577101		10113	5571	7842	3211.68	2271	12363.5
PM7	C07	Met-Trp	N-Source, peptide		17596	16364	16980	871.156	616		0.00787486		5013	4285	4649	514.774	364	12331
PM3B	F10	Uracil	N-Source, other		30303	32456	31379.5	1522.4	1076.5		0.0755886		21400	16798	19099	3254.11	2301	12280.5
PM8	H02	Gly-Gly-D-Leu	N-Source, peptide		32608	33071	32839.5	327.39	231.5		0.187141		24327	16864	20595.5	5277.14	3731.5	12244
PM7	F02	Thr-Gly	N-Source, peptide		26671	24878	25774.5	1267.84	896.5		0.0642957		15607	11638	13622.5	2806.51	1984.5	12152
PM3B	B12	L-Tryptophan	N-Source, amino acid		28004	27877	27940.5	89.8026	63.5		0.176356		19316	12457	15886.5	4850.05	3429.5	12054
PM3B	B11	L-Threonine	N-Source, amino acid		31344	31575	31459.5	163.342	115.5		0.0961237		21331	17646	19488.5	2605.69	1842.5	11971
PM7	G11	Tyr-Lys	N-Source, peptide		35210	34035	34622.5	830.85	587.5		0.112205		25279	20480	22879.5	3393.41	2399.5	11743
PM7	G05	Tyr-Ala	N-Source, peptide		33527	33276	33401.5	177.484	125.5		0.147397		24440	18879	21659.5	3932.22	2780.5	11742
PM8	G02	g-D-Glu-Gly	N-Source, peptide		24176	23576	23876	424.264	300		0.0393096		13154	11125	12139.5	1434.72	1014.5	11736.5
PM3B	A10	L-Aspartic Acid	N-Source, amino acid		34500	34333	34416.5	118.087	83.5		0.16424		25957	19880	22918.5	4297.09	3038.5	11498
PM7	D01	Phe-Pro	N-Source, peptide		26541	24336	25438.5	1559.17	1102.5		0.0536972		13751	14156	13953.5	286.378	202.5	11485
PM7	G04	Trp-Tyr	N-Source, peptide		18954	17384	18169	1110.16	785		0.0118644		7771	5953	6862	1285.52	909	11307
PM8	D11	Thr-Asp	N-Source, peptide		35043	37526	36284.5	1755.75	1241.5		0.193276		29086	21137	25111.5	5620.79	3974.5	11173
PM3B	H04	Ala-Gly	N-Source, peptide		31786	33975	32880.5	1547.86	1094.5		0.0485954		23545	20004	21774.5	2503.87	1770.5	11106
PM8	F05	Met-b-Ala	N-Source, peptide		29417	29349	29383	48.0833	34		0.0762494		19624	16947	18285.5	1892.92	1338.5	11097.5
PM7	H12	g-Glu-Gly	N-Source, peptide		21142	19588	20365	1098.84	777		0.0279837		10577	8070	9323.5	1772.72	1253.5	11041.5
PM8	G03	Gly-D-Ala	N-Source, peptide		20585	18353	19469	1578.26	1116		0.0204252		9640	7373	8506.5	1603.01	1133.5	10962.5
PM3B	G10	D,L-a-Amino-Caprylic Acid	N-Source, other		33779	35547	34663	1250.16	884		0.148737		20820	26814	23817	4238.4	2997	10846
PM3B	A03	Nitrite	N-Source, inorganic		35631	41375	38503	4061.62	2872		0.114003		30515	25078	27796.5	3844.54	2718.5	10706.5
PM4A	G09	Gly-Met	S-Source, organic		25963	27288	26625.5	936.916	662.5		0.0795939		17982	14356	16169	2563.97	1813	10456.5
PM6	H06	Leu-Asp	N-Source, peptide		38866	40030	39448	823.072	582		0.279168		34120	24433	29276.5	6849.74	4843.5	10171.5
PM3B	F09	Thymidine	N-Source, other		22124	22813	22468.5	487.197	344.5		0.0198064		11637	13096	12366.5	1031.67	729.5	10102
PM6	F12	His-Trp	N-Source, peptide		47046	45339	46192.5	1207.03	853.5		0.0239416		37259	34968	36113.5	1619.98	1145.5	10079
PM7	H10	Val-Tyr	N-Source, peptide		33271	32998	33134.5	193.04	136.5		0.169346		25839	20339	23089	3889.09	2750	10045.5
PM3B	C09	D-Valine	N-Source, amino acid		19791	18766	19278.5	724.784	512.5		0.0185119		9441	9088	9264.5	249.609	176.5	10014
PM7	D08	Pro-Hyp	N-Source, peptide		15977	14882	15429.5	774.282	547.5		0.0182442		6366	4615	5490.5	1238.14	875.5	9939
PM6	F03	Gly-Tyr	N-Source, peptide		35531	37132	36331.5	1132.08	800.5		0.0888067		28635	24779	26707	2726.6	1928	9624.5
PM3B	B02	Glycine	N-Source, amino acid		30785	34441	32613	2585.18	1828		0.0799819		24087	22384	23235.5	1204.2	851.5	9377.5
PM7	D02	Phe-Ser	N-Source, peptide		24670	24880	24775	148.492	105		0.161208		17942	13146	15544	3391.28	2398	9231
PM7	F04	Thr-Met	N-Source, peptide		22199	22266	22232.5	47.3762	33.5		0.156074		15768	11451	13609.5	3052.58	2158.5	8623
PM3B	E12	N-Acetyl-D-Galactosamine	N-Source, other		21658	22393	22025.5	519.723	367.5		0.089902		14935	12057	13496	2035.05	1439	8529.5
PM8	E04	Tyr-Ile	N-Source, peptide		31375	30569	30972	569.928	403		0.16436		25039	20441	22740	3251.28	2299	8232
PM8	A10	Asp-Gly	N-Source, peptide		43739	44673	44206	660.438	467		0.167825		38422	33717	36069.5	3326.94	2352.5	8136.5
PM3B	C10	L-Citrulline	N-Source, amino acid		31025	35153	33089	2918.94	2064		0.1112		27185	23143	25164	2858.13	2021	7925
PM7	E11	Thr-Ala	N-Source, peptide		31761	30099	30930	1175.21	831		0.17963		25666	20405	23035.5	3720.09	2630.5	7894.5
PM4A	G11	L-Methionine Sulfoxide	S-Source, organic		31508	32421	31964.5	645.588	456.5		0.0924638		25607	22715	24161	2044.95	1446	7803.5
PM6	H01	Ile-Trp	N-Source, peptide		33042	33960	33501	649.124	459		0.0108698		26308	25137	25722.5	828.022	585.5	7778.5
PM3B	A04	Nitrate	N-Source, inorganic		41569	45064	43316.5	2471.34	1747.5		0.269621		39541	31608	35574.5	5609.48	3966.5	7742
PM7	H05	Val-Asp	N-Source, peptide		21539	18540	20039.5	2120.61	1499.5		0.141856		14782	9831	12306.5	3500.89	2475.5	7733
PM3B	A06	Biuret	N-Source, other		39937	44017	41977	2885	2040		0.142754		36800	31924	34362	3447.85	2438	7615
PM7	F08	Trp-Asp	N-Source, peptide		16765	14318	15541.5	1730.29	1223.5		0.0474074		9141	6731	7936	1704.13	1205	7605.5
PM8	F04	b-Ala-His	N-Source, peptide		43074	43732	43403	465.276	329		0.252215		39042	32629	35835.5	4534.68	3206.5	7567.5
PM3B	F12	Inosine	N-Source, other		26203	25633	25918	403.051	285		0.0167801		17820	18903	18361.5	765.797	541.5	7556.5
PM8	B01	Gly-Asp	N-Source, peptide		33296	37550	35423	3008.03	2127		0.228101		31421	24693	28057	4757.41	3364	7366
PM7	G10	Tyr-Leu	N-Source, peptide		32685	31790	32237.5	632.861	447.5		0.175024		27129	22707	24918	3126.83	2211	7319.5
PM8	G04	Gly-D-Asp	N-Source, peptide		15772	15441	15606.5	234.052	165.5		0.104483		9571	7039	8305	1790.39	1266	7301.5
PM6	C11	Asp-Leu	N-Source, peptide		37896	36497	37196.5	989.242	699.5		0.114886		31694	28183	29938.5	2482.65	1755.5	7258
PM7	G03	Trp-Trp	N-Source, peptide		16434	14628	15531	1277.03	903		0.161659		10641	6048	8344.5	3247.74	2296.5	7186.5
PM7	B12	Met-His	N-Source, peptide		45876	45853	45864.5	16.2635	11.5		0.348202		43100	34491	38795.5	6087.48	4304.5	7069
PM3B	G09	e-Amino-N-Caproic Acid	N-Source, other		28154	28920	28537	541.644	383		0.324462		25472	17561	21516.5	5593.92	3955.5	7020.5
PM8	B11	Leu-Tyr	N-Source, peptide		38290	38994	38642	497.803	352		0.216206		34200	29133	31666.5	3582.91	2533.5	6975.5
PM8	G06	Gly-D-Thr	N-Source, peptide		14137	14282	14209.5	102.53	72.5		0.145739		8914	5678	7296	2288.2	1618	6913.5
PM8	A01	Negative Control	N-Source, Negative control		21728	22165	21946.5	309.006	218.5		0.0654772		15940	14205	15072.5	1226.83	867.5	6874
PM7	A01	Negative Control	N-Source, Negative control		13724	10774	12249	2085.97	1475		0.124623		5753	5158	5455.5	420.729	297.5	6793.5
PM7	H01	Tyr-Trp	N-Source, peptide		16121	15153	15637	684.479	484		0.0188967		9586	8259	8922.5	938.331	663.5	6714.5
PM8	G07	Gly-D-Val	N-Source, peptide		14415	12541	13478	1325.12	937		0.0527817		7963	5567	6765	1694.23	1198	6713
PM6	F09	His-Met	N-Source, peptide		42692	46178	44435	2464.97	1743		0.230657		40816	34680	37748	4338.81	3068	6687
PM8	F12	D-Leu-Tyr	N-Source, peptide		25812	23744	24778	1462.3	1034		0.0516651		19270	16940	18105	1647.56	1165	6673
PM6	C10	Asp-Glu	N-Source, peptide		33923	33631	33777	206.475	146		0.164456		25464	28976	27220	2483.36	1756	6557
PM8	C05	Phe-Asp	N-Source, peptide		33660	37564	35612	2760.54	1952		0.227522		32134	26320	29227	4111.12	2907	6385
PM7	A09	Lys-Ile	N-Source, peptide		33852	31823	32837.5	1434.72	1014.5		0.263852		29550	23398	26474	4350.12	3076	6363.5
PM8	H07	Val-Tyr-Val	N-Source, peptide		29347	31335	30341	1405.73	994		0.137737		25986	22186	24086	2687.01	1900	6255
PM6	D01	Asp-Phe	N-Source, peptide		34654	34416	34535	168.291	119		0.157393		29904	26729	28316.5	2245.06	1587.5	6218.5
PM7	H11	Val-Val	N-Source, peptide		29003	28234	28618.5	543.765	384.5		0.249024		25035	19777	22406	3717.97	2629	6212.5
PM3B	A08	L-Arginine	N-Source, amino acid		37008	41075	39041.5	2875.8	2033.5		0.150903		34620	31114	32867	2479.12	1753	6174.5
PM8	G01	g-Glu-Gly	N-Source, peptide		26445	26209	26327	166.877	118		0.187717		22183	18530	20356.5	2583.06	1826.5	5970.5
PM7	A12	Lys-Phe	N-Source, peptide		38561	36650	37605.5	1351.28	955.5		0.377855		35834	27731	31782.5	5729.69	4051.5	5823
PM8	H09	Leu-Gly-Gly	N-Source, peptide		34243	36389	35316	1517.45	1073		0.138317		31404	27824	29614	2531.44	1790	5702
PM7	F12	Trp-Lys	N-Source, peptide		39358	39379	39368.5	14.8492	10.5		0.346815		37148	30319	33733.5	4828.83	3414.5	5635
PM7	C11	Phe-Ile	N-Source, peptide		26422	23806	25114	1849.79	1308		0.255864		22275	16762	19518.5	3898.28	2756.5	5595.5
PM7	C10	Phe-Gly	N-Source, peptide		27393	25187	26290	1559.88	1103		0.23066		23212	18266	20739	3497.35	2473	5551
PM8	D08	Ser-Asp	N-Source, peptide		28785	34071	31428	3737.77	2643		0.354229		29543	22271	25907	5142.08	3636	5521
PM6	D11	Glu-Trp	N-Source, peptide		36245	34751	35498	1056.42	747		0.0713954		31120	28836	29978	1615.03	1142	5520
PM6	A09	Ala-Leu	N-Source, peptide		41995	40852	41423.5	808.223	571.5		0.254465		38448	33614	36031	3418.15	2417	5392.5
PM6	G08	Ile-Ile	N-Source, peptide		23867	23141	23504	513.36	363		0.241293		20427	16109	18268	3053.29	2159	5236
PM6	C04	Arg-Trp	N-Source, peptide		39838	41358	40598	1074.8	760		0.125728		36893	33964	35428.5	2071.12	1464.5	5169.5
PM7	G12	Tyr-Phe	N-Source, peptide		21740	26080	23910	3068.84	2170		0.442737		23254	14597	18925.5	6121.42	4328.5	4984.5
PM4A	A09	Adenosine 3`-Monophosphate	P-Source, organic		33022	36683	34852.5	2588.72	1830.5		0.185258		31581	28288	29934.5	2328.5	1646.5	4918
PM7	D12	Pro-Tyr	N-Source, peptide		40466	37641	39053.5	1997.58	1412.5		0.403452		37939	30399	34169	5331.59	3770	4884.5
PM7	F09	Trp-Glu	N-Source, peptide		17006	12579	14792.5	3130.36	2213.5		0.276904		10230	9889	10059.5	241.123	170.5	4733
PM6	H02	Ile-Tyr	N-Source, peptide		35474	35680	35577	145.664	103		0.31637		33442	28365	30903.5	3589.98	2538.5	4673.5
PM7	B02	Lys-Ser	N-Source, peptide		25741	24088	24914.5	1168.85	826.5		0.305023		22886	17747	20316.5	3633.82	2569.5	4598
PM8	H11	Phe-Gly-Gly	N-Source, peptide		30126	32473	31299.5	1659.58	1173.5		0.321764		29521	24034	26777.5	3879.89	2743.5	4522
PM7	A03	Leu-Ser	N-Source, peptide		35098	33888	34493	855.599	605		0.473612		34166	25821	29993.5	5900.81	4172.5	4499.5
PM6	G01	His-Tyr	N-Source, peptide		51351	50108	50729.5	878.934	621.5		0.141058		47641	44991	46316	1873.83	1325	4413.5
PM8	F07	D-Ala-D-Ala	N-Source, peptide		11458	9761	10609.5	1199.96	848.5		0.0954394		7337	5130	6233.5	1560.58	1103.5	4376
PM8	A08	Asp-Ala	N-Source, peptide		40309	44041	42175	2638.92	1866		0.527218		42647	32998	37822.5	6822.87	4824.5	4352.5
PM6	A11	Ala-Phe	N-Source, peptide		45829	43546	44687.5	1614.32	1141.5		0.146618		41766	38906	40336	2022.33	1430	4351.5
PM8	F03	b-Ala-Gly	N-Source, peptide		26604	26454	26529	106.066	75		0.492225		26427	18138	22282.5	5861.21	4144.5	4246.5
PM8	G08	Leu-b-Ala	N-Source, peptide		29943	32721	31332	1964.34	1389		0.391715		30296	24053	27174.5	4414.47	3121.5	4157.5
PM7	A11	Lys-Lys	N-Source, peptide		30697	28965	29831	1224.71	866		0.382943		28650	22715	25682.5	4196.68	2967.5	4148.5
PM6	C03	Arg-Ser	N-Source, peptide		39561	41078	40319.5	1072.68	758.5		0.357368		38915	33513	36214	3819.79	2701	4105.5
PM3B	C05	D-Aspartic Acid	N-Source, amino acid		24638	24267	24452.5	262.337	185.5		0.431535		17298	23686	20492	4517	3194	3960.5
PM4A	C09	Cytidine 3`-Monophosphate	P-Source, organic		30256	30746	30501	346.482	245		0.4493		29931	23251	26591	4723.47	3340	3910
PM7	B07	Met-Arg	N-Source, peptide		33094	35895	34494.5	1980.61	1400.5		0.387966		33497	27696	30596.5	4101.93	2900.5	3898
PM8	A03	Ala-Asp	N-Source, peptide		38936	43636	41286	3323.4	2350		0.447343		40690	34240	37465	4560.84	3225	3821
PM3B	F04	Cytidine	N-Source, other		26095	26961	26528	612.354	433		0.382251		25373	20088	22730.5	3737.06	2642.5	3797.5
PM8	G09	Leu-D-Leu	N-Source, peptide		24774	23327	24050.5	1023.18	723.5		0.493942		24020	16541	20280.5	5288.45	3739.5	3770
PM8	H10	Leu-Leu-Leu	N-Source, peptide		34884	36721	35802.5	1298.96	918.5		0.39392		34842	29234	32038	3965.45	2804	3764.5
PM3B	E01	Histamine	N-Source, other		36228	37022	36625	561.443	397		0.0256768		33367	32479	32923	627.911	444	3702
PM6	F11	His-Ser	N-Source, peptide		44323	44612	44467.5	204.354	144.5		0.393909		43422	38218	40820	3679.78	2602	3647.5
PM3B	C12	L-Ornithine	N-Source, amino acid		35594	37543	36568.5	1378.15	974.5		0.533233		37014	28861	32937.5	5765.04	4076.5	3631
PM4A	B02	Dithiophosphate	P-Source, inorganic		28482	31269	29875.5	1970.71	1393.5		0.210402		26672	25819	26245.5	603.162	426.5	3630
PM5	B12	2`-Deoxyguanosine	Nutritional supplement		40413	39419	39916	702.864	497		0.594512		41200	31373	36286.5	6948.74	4913.5	3629.5
PM8	B06	Ile-Asn	N-Source, peptide		35100	43528	39314	5959.5	4214		0.592896		39573	31834	35703.5	5472.3	3869.5	3610.5
PM8	F10	D-Leu-D-Leu	N-Source, peptide		25651	24555	25103	774.989	548		0.485094		24967	18058	21512.5	4885.4	3454.5	3590.5
PM6	A08	Ala-His	N-Source, peptide		48450	50050	49250	1131.37	800		0.332941		47910	43529	45719.5	3097.83	2190.5	3530.5
PM8	G05	Gly-D-Ser	N-Source, peptide		13966	8335	11150.5	3981.72	2815.5		0.422148		9287	6117	7702	2241.53	1585	3448.5
PM6	D04	Cys-Gly	N-Source, peptide		41285	43067	42176	1260.06	891		0.30691		40747	36783	38765	2802.97	1982	3411
PM4A	A08	Adenosine 2`-Monophosphate	P-Source, organic		33717	34319	34018	425.678	301		0.210004		31919	29450	30684.5	1745.85	1234.5	3333.5
PM7	E06	Ser-Phe	N-Source, peptide		23080	24154	23617	759.433	537		0.30543		22133	18443	20288	2609.22	1845	3329
PM7	A10	Lys-Leu	N-Source, peptide		36579	33579	35079	2121.32	1500		0.542409		35604	27960	31782	5405.12	3822	3297
PM8	H04	Gly-Gly-Ile	N-Source, peptide		31285	33965	32625	1895.05	1340		0.574139		33533	25158	29345.5	5922.02	4187.5	3279.5
PM6	A12	Ala-Pro	N-Source, peptide		49233	49536	49384.5	214.253	151.5		0.374938		48306	43923	46114.5	3099.25	2191.5	3270
PM8	A05	Ala-Ile	N-Source, peptide		35948	40620	38284	3303.6	2336		0.588173		39290	30739	35014.5	6046.47	4275.5	3269.5
PM3B	H07	Ala-Thr	N-Source, peptide		34424	34580	34502	110.309	78		0.678698		37147	25328	31237.5	8357.3	5909.5	3264.5
PM4A	A10	Adenosine 5`-Monophosphate	P-Source, organic		40877	40621	40749	181.019	128		0.458007		40347	34624	37485.5	4046.77	2861.5	3263.5
PM7	E12	Thr-Arg	N-Source, peptide		41452	39395	40423.5	1454.52	1028.5		0.509075		40578	33819	37198.5	4779.33	3379.5	3225
PM3B	G04	Alloxan	N-Source, other		18380	18449	18414.5	48.7904	34.5		0.33721		17088	13338	15213	2651.65	1875	3201.5
PM7	D11	Pro-Pro	N-Source, peptide		18957	14199	16578	3364.41	2379		0.400115		14102	12741	13421.5	962.372	680.5	3156.5
PM3B	G12	a-Amino-N-Valeric Acid	N-Source, other		34014	34774	34394	537.401	380		0.532007		34738	27753	31245.5	4939.14	3492.5	3148.5
PM8	E05	Tyr-Val	N-Source, peptide		31709	30745	31227	681.651	482		0.402483		30437	25740	28088.5	3321.28	2348.5	3138.5
PM3B	D01	N-Acetyl-D,L-Glutamic Acid	N-Source, amino acid		20668	19836	20252	588.313	416		0.261263		15650	18591	17120.5	2079.6	1470.5	3131.5
PM6	B02	Ala-Thr	N-Source, peptide		32448	36167	34307.5	2629.73	1859.5		0.338203		31431	30940	31185.5	347.189	245.5	3122
PM4A	B08	Guanosine 2`-Monophosphate	P-Source, organic		27492	25886	26689	1135.61	803		0.292009		25314	21876	23595	2431.03	1719	3094
PM8	B03	His-Ala	N-Source, peptide		44823	47046	45934.5	1571.9	1111.5		0.635642		47583	38365	42974	6518.11	4609	2960.5
PM8	D05	Pro-Trp	N-Source, peptide		27726	26506	27116	862.67	610		0.380094		26263	22103	24183	2941.56	2080	2933
PM3B	A12	L-Glutamic Acid	N-Source, amino acid		47984	49062	48523	762.261	539		0.620796		49920	41279	45599.5	6110.11	4320.5	2923.5
PM3B	B03	L-Histidine	N-Source, amino acid		36907	42499	39703	3954.14	2796		0.544539		39667	33955	36811	4038.99	2856	2892
PM6	E11	Gly-Pro	N-Source, peptide		34763	33169	33966	1127.13	797		0.440632		33574	28841	31207.5	3346.74	2366.5	2758.5
PM6	F01	Gly-Thr	N-Source, peptide		35989	35142	35565.5	598.919	423.5		0.202874		33916	31803	32859.5	1494.12	1056.5	2706
PM6	F06	His-Gly	N-Source, peptide		43658	44164	43911	357.796	253		0.50854		43990	38542	41266	3852.32	2724	2645
PM8	A12	Gly-Asn	N-Source, peptide		49007	53226	51116.5	2983.28	2109.5		0.664428		52903	44147	48525	6191.43	4378	2591.5
PM6	A04	Ala-Arg	N-Source, peptide		46570	49243	47906.5	1890.1	1336.5		0.555215		48413	42368	45390.5	4274.46	3022.5	2516
PM6	B07	Arg-Asp	N-Source, peptide		38372	42870	40621	3180.57	2249		0.594349		41297	35007	38152	4447.7	3145	2469
PM3B	H01	Ala-Asp	N-Source, peptide		43472	44115	43793.5	454.67	321.5		0.686724		45902	36814	41358	6426.19	4544	2435.5
PM8	B09	Leu-His	N-Source, peptide		45116	49113	47114.5	2826.31	1998.5		0.70726		49533	39827	44680	6863.18	4853	2434.5
PM3B	F01	N-Acetyl-D-Mannosamine	N-Source, other		22910	24143	23526.5	871.863	616.5		0.556771		18244	24019	21131.5	4083.54	2887.5	2395
PM8	F02	b-Ala-Ala	N-Source, peptide		29015	30876	29945.5	1315.93	930.5		0.547412		30360	24846	27603	3898.99	2757	2342.5
PM8	C09	Phe-Tyr	N-Source, peptide		24442	22912	23677	1081.87	765		0.554856		24138	18654	21396	3877.77	2742	2281
PM8	C10	Phe-Val	N-Source, peptide		34399	33125	33762	900.854	637		0.650026		35178	27885	31531.5	5156.93	3646.5	2230.5
PM3B	C11	L-Homoserine	N-Source, amino acid		9501	9446	9473.5	38.8909	27.5		0.429586		9031	5487	7259	2505.99	1772	2214.5
PM8	B08	Leu-Asn	N-Source, peptide		39346	45147	42246.5	4101.93	2900.5		0.765974		45490	34650	40070	7665.04	5420	2176.5
PM6	F07	His-Leu	N-Source, peptide		44226	46282	45254	1453.81	1028		0.496156		45276	40966	43121	3047.63	2155	2133
PM6	G07	Ile-His	N-Source, peptide		40539	43538	42038.5	2120.61	1499.5		0.504885		42012	37844	39928	2947.22	2084	2110.5
PM8	E12	Val-Pro	N-Source, peptide		43223	43173	43198	35.3553	25		0.613837		44120	38097	41108.5	4258.9	3011.5	2089.5
PM6	A01	Negative Control	N-Source, Negative control		26702	28946	27824	1586.75	1122		0.306035		25517	25981	25749	328.098	232	2075
PM6	A10	Ala-Lys	N-Source, peptide		42547	41312	41929.5	873.277	617.5		0.295847		41033	38685	39859	1660.29	1174	2070.5
PM3B	A11	L-Cysteine	N-Source, amino acid		35241	36705	35973	1035.2	732		0.585208		36620	31296	33958	3764.64	2662	2015
PM6	E06	Gly-His	N-Source, peptide		43605	45877	44741	1606.55	1136		0.647007		45970	39508	42739	4569.32	3231	2002
PM8	A07	Ala-Val	N-Source, peptide		37669	39701	38685	1436.84	1016		0.666053		40114	33330	36722	4797.01	3392	1963
PM7	A05	Leu-Val	N-Source, peptide		30308	27711	29009.5	1836.36	1298.5		0.682288		30594	23579	27086.5	4960.35	3507.5	1923
PM6	H04	Leu-Ala	N-Source, peptide		35283	42090	38686.5	4813.28	3403.5		0.726136		39966	33670	36818	4451.94	3148	1868.5
PM3B	A05	Urea	N-Source, other		44575	49087	46831	3190.47	2256		0.697533		48343	41605	44974	4764.49	3369	1857
PM6	C05	Arg-Tyr	N-Source, peptide		41773	45029	43401	2302.34	1628		0.625654		44201	38980	41590.5	3691.8	2610.5	1810.5
PM7	G07	Tyr-Glu	N-Source, peptide		25310	25517	25413.5	146.371	103.5		0.302614		24563	22714	23638.5	1307.44	924.5	1775
PM4A	B11	Guanosine 2`,3`-Cyclic Monophosphate	P-Source, organic		28110	23687	25898.5	3127.53	2211.5		0.789006		29076	19247	24161.5	6950.15	4914.5	1737
PM7	H09	Val-Leu	N-Source, peptide		20986	17535	19260.5	2440.23	1725.5		0.64421		20083	15126	17604.5	3505.13	2478.5	1656
PM6	A05	Ala-Asn	N-Source, peptide		41569	47779	44674	4391.13	3105		0.728744		45525	40653	43089	3445.02	2436	1585
PM8	B10	Leu-Pro	N-Source, peptide		37375	38675	38025	919.239	650		0.768927		40430	32668	36549	5488.56	3881	1476
PM4A	A11	Adenosine 2`,3`-Cyclic Monophosphate	P-Source, organic		36294	37339	36816.5	738.927	522.5		0.694544		38156	32572	35364	3948.48	2792	1452.5
PM6	G02	His-Val	N-Source, peptide		43932	44554	44243	439.82	311		0.678781		45356	40388	42872	3512.91	2484	1371
PM6	D03	Asp-Val	N-Source, peptide		33957	34115	34036	111.723	79		0.736973		35718	29728	32723	4235.57	2995	1313
PM7	H03	Val-Arg	N-Source, peptide		41188	39461	40324.5	1221.17	863.5		0.728208		41868	36181	39024.5	4021.32	2843.5	1300
PM3B	F08	Thymine	N-Source, other		27630	27836	27733	145.664	103		0.739038		29357	23613	26485	4061.62	2872	1248
PM3B	C08	D-Serine	N-Source, amino acid		6390	6047	6218.5	242.538	171.5		0.225984		5500	4473	4986.5	726.199	513.5	1232
PM5	A11	Adenosine	Nutritional supplement		38608	38008	38308	424.264	300		0.831075		41415	32881	37148	6034.45	4267	1160
PM3B	D12	Agmatine	N-Source, other		12136	11889	12012.5	174.655	123.5		0.764785		13843	7868	10855.5	4224.96	2987.5	1157
PM7	F05	Thr-Pro	N-Source, peptide		13876	11357	12616.5	1781.2	1259.5		0.523678		11984	10952	11468	729.734	516	1148.5
PM3B	H08	Gly-Asn	N-Source, peptide		40070	44629	42349.5	3223.7	2279.5		0.843644		45424	37069	41246.5	5907.88	4177.5	1103
PM8	F08	D-Ala-Gly	N-Source, peptide		29525	29024	29274.5	354.26	250.5		0.81783		31870	24514	28192	5201.48	3678	1082.5
PM3B	G03	Uric Acid	N-Source, other		15172	16387	15779.5	859.135	607.5		0.562151		16014	13442	14728	1818.68	1286	1051.5
PM8	H06	Gly-Gly-Phe	N-Source, peptide		26048	32042	29045	4238.4	2997		0.806855		30198	25799	27998.5	3110.56	2199.5	1046.5
PM6	D12	Glu-Tyr	N-Source, peptide		46745	43989	45367	1948.79	1378		0.756188		46762	41925	44343.5	3420.28	2418.5	1023.5
PM6	B11	Arg-Leu	N-Source, peptide		43953	44537	44245	412.95	292		0.743297		45558	40977	43267.5	3239.26	2290.5	977.5
PM5	A12	2`-Deoxyadenosine	Nutritional supplement		44610	43367	43988.5	878.934	621.5		0.840363		46719	39371	43045	5195.82	3674	943.5
PM6	F10	His-Pro	N-Source, peptide		38349	41841	40095	2469.22	1746		0.783118		41462	36910	39186	3218.75	2276	909
PM8	H05	Gly-Gly-Leu	N-Source, peptide		33345	35561	34453	1566.95	1108		0.809782		36424	30680	33552	4061.62	2872	901
PM8	D12	Thr-Gln	N-Source, peptide		48945	50768	49856.5	1289.06	911.5		0.862561		52891	45104	48997.5	5506.24	3893.5	859
PM7	G09	Tyr-His	N-Source, peptide		40326	34172	37249	4351.54	3077		0.836205		38141	34642	36391.5	2474.17	1749.5	857.5
PM6	H12	Leu-Phe	N-Source, peptide		41169	39697	40433	1040.86	736		0.805839		42232	36963	39597.5	3725.75	2634.5	835.5
PM3B	D10	Ethylenediamine	N-Source, other		31185	32807	31996	1146.93	811		0.833938		34031	28460	31245.5	3939.29	2785.5	750.5
PM7	H04	Val-Asn	N-Source, peptide		37831	39255	38543	1006.92	712		0.897301		42364	33232	37798	6457.3	4566	745
PM7	H07	Val-His	N-Source, peptide		44018	42889	43453.5	798.324	564.5		0.899261		46945	38633	42789	5877.47	4156	664.5
PM8	F11	D-Leu-Gly	N-Source, peptide		26910	25345	26127.5	1106.62	782.5		0.887297		28892	22149	25520.5	4768.02	3371.5	607
PM8	A09	Asp-Gln	N-Source, peptide		43333	47346	45339.5	2837.62	2006.5		0.909909		48530	41021	44775.5	5309.66	3754.5	564
PM8	B12	Lys-Asp	N-Source, peptide		44015	45670	44842.5	1170.26	827.5		0.919982		47856	40950	44403	4883.28	3453	439.5
PM5	B11	Guanosine	Nutritional supplement		37107	35167	36137	1371.79	970		0.942395		40310	31126	35718	6494.07	4592	419
PM8	A11	Glu-Ala	N-Source, peptide		46339	51088	48713.5	3358.05	2374.5		0.93933		52397	44192	48294.5	5801.81	4102.5	419
PM6	H08	Leu-Gly	N-Source, peptide		37991	37449	37720	383.252	271		0.957561		40296	34775	37535.5	3903.94	2760.5	184.5
PM6	E10	Gly-Phe	N-Source, peptide		32479	33294	32886.5	576.292	407.5		0.938716		34545	30871	32708	2597.91	1837	178.5
PM7	C09	Phe-Ala	N-Source, peptide		27441	29227	28334	1262.89	893		0.959113		30595	25755	28175	3422.4	2420	159
PM5	C11	Inosine	Nutritional supplement		35862	34176	35019	1192.18	843		0.980186		38572	31236	34904	5187.34	3668	115
PM3B	G05	Allantoin	N-Source, other		32510	36596	34553	2889.24	2043		0.988358		38776	30166	34471	6088.19	4305	82
PM5	E12	2`-Deoxyuridine	Nutritional supplement		37521	37379	37450	100.409	71		0.986902		40139	34648	37393.5	3882.72	2745.5	56.5
PM3B	F02	Adenine	N-Source, other		6755	7496	7125.5	523.966	370.5		0.969165		7489	6806	7147.5	482.954	341.5	-22
PM3B	B04	L-Isoleucine	N-Source, amino acid		30550	37111	33830.5	4639.33	3280.5		0.98923		36764	31030	33897	4054.55	2867	-66.5
PM8	E11	Val-Phe	N-Source, peptide		29640	30381	30010.5	523.966	370.5		0.975154		33345	26927	30136	4538.21	3209	-125.5
PM6	H10	Leu-Leu	N-Source, peptide		34142	32868	33505	900.854	637		0.974207		36903	30373	33638	4617.41	3265	-133
PM5	D12	2’-Deoxycytidine	Nutritional supplement		38577	36705	37641	1323.7	936		0.969208		41255	34364	37809.5	4872.67	3445.5	-168.5
PM4A	B01	Thiophosphate	P-Source, inorganic		16947	20020	18483.5	2172.94	1536.5		0.967445		14899	22466	18682.5	5350.68	3783.5	-199
PM7	F07	Trp-Arg	N-Source, peptide		17723	14948	16335.5	1962.22	1387.5		0.928678		14820	18304	16562	2463.56	1742	-226.5
PM4A	C08	Cytidine 2`-Monophosphate	P-Source, organic		27603	31496	29549.5	2752.77	1946.5		0.936181		31536	28037	29786.5	2474.17	1749.5	-237
PM3B	E03	Tyramine	N-Source, other		34981	34391	34686	417.193	295		0.95323		38235	31624	34929.5	4674.68	3305.5	-243.5
PM6	B05	Arg-Ala	N-Source, peptide		39724	45966	42845	4413.76	3121		0.959351		46384	39827	43105.5	4636.5	3278.5	-260.5
PM6	B10	Arg-Ile	N-Source, peptide		41217	44650	42933.5	2427.5	1716.5		0.898222		45730	40993	43361.5	3349.56	2368.5	-428
PM6	G12	Ile-Ser	N-Source, peptide		40833	38560	39696.5	1607.25	1136.5		0.893324		42800	37514	40157	3737.77	2643	-460.5
PM4A	C10	Cytidine 5`-Monophosphate	P-Source, organic		33368	36015	34691.5	1871.71	1323.5		0.890487		37736	32585	35160.5	3642.31	2575.5	-469
PM5	C12	2`-Deoxyinosine	Nutritional supplement		39383	38847	39115	379.009	268		0.905936		43003	36235	39619	4785.7	3384	-504
PM4A	B09	Guanosine 3`-Monophosphate	P-Source, organic		33483	35037	34260	1098.84	777		0.78723		36147	33383	34765	1954.44	1382	-505
PM5	D11	Cytidine	Nutritional supplement		33998	33062	33530	661.852	468		0.886811		36916	31178	34047	4057.38	2869	-517
PM3B	D04	Hydroxylamine	N-Source, other		25873	26048	25960.5	123.744	87.5		0.866433		29133	23902	26517.5	3698.88	2615.5	-557
PM6	F05	His-Asp	N-Source, peptide		38401	39493	38947	772.161	546		0.788004		41200	37861	39530.5	2361.03	1669.5	-583.5
PM3B	H06	Ala-Leu	N-Source, peptide		35535	35484	35509.5	36.0624	25.5		0.925432		41085	31108	36096.5	7054.8	4988.5	-587
PM3B	B05	L-Leucine	N-Source, amino acid		34119	38384	36251.5	3015.81	2132.5		0.884303		40010	33759	36884.5	4420.12	3125.5	-633
PM5	G06	Inosine + Thiamine	Nutritional supplement		29784	30859	30321.5	760.14	537.5		0.870326		34314	27699	31006.5	4677.51	3307.5	-685
PM7	H06	Val-Gly	N-Source, peptide		33389	31782	32585.5	1136.32	803.5		0.86022		36371	30190	33280.5	4370.63	3090.5	-695
PM3B	F07	Guanosine	N-Source, other		19534	17795	18664.5	1229.66	869.5		0.964049		31871	6872	19371.5	17677	12499.5	-707
PM7	F03	Thr-Leu	N-Source, peptide		22894	23169	23031.5	194.454	137.5		0.778729		25951	21665	23808	3030.66	2143	-776.5
PM3B	D08	Ethylamine	N-Source, other		29536	33867	31701.5	3062.48	2165.5		0.787241		33779	31219	32499	1810.19	1280	-797.5
PM8	F09	D-Ala-Leu	N-Source, peptide		32643	35792	34217.5	2226.68	1574.5		0.862605		38570	31470	35020	5020.46	3550	-802.5
PM5	F12	Thymidine	Nutritional supplement		38961	37171	38066	1265.72	895		0.806849		41464	36305	38884.5	3647.96	2579.5	-818.5
PM8	C12	Pro-Asn	N-Source, peptide		47370	48765	48067.5	986.414	697.5		0.830465		52293	45659	48976	4690.95	3317	-908.5
PM6	B12	Arg-Lys	N-Source, peptide		49787	47552	48669.5	1580.38	1117.5		0.822902		52784	46404	49594	4511.34	3190	-924.5
PM8	H08	Gly-Phe-Phe	N-Source, peptide		43576	41707	42641.5	1321.58	934.5		0.521427		44554	42738	43646	1284.11	908	-1004.5
PM3B	C06	D-Glutamic Acid	N-Source, amino acid		27814	31183	29498.5	2382.24	1684.5		0.682587		32126	29037	30581.5	2184.25	1544.5	-1083
PM3B	D05	Methylamine	N-Source, other		29755	31401	30578	1163.9	823		0.773512		34669	28713	31691	4211.53	2978	-1113
PM5	H12	Tween 80	Nutritional supplement		43617	41221	42419	1694.23	1198		0.76796		46416	40661	43538.5	4069.4	2877.5	-1119.5
PM7	G06	Tyr-Gln	N-Source, peptide		36447	33486	34966.5	2093.74	1480.5		0.813555		39768	32426	36097	5191.58	3671	-1130.5
PM3B	D03	L-Pyroglutamic Acid	N-Source, amino acid		24078	24692	24385	434.164	307		0.490897		26806	24399	25602.5	1702.01	1203.5	-1217.5
PM6	C06	Arg-Val	N-Source, peptide		37862	42886	40374	3552.5	2512		0.771622		44312	38890	41601	3833.93	2711	-1227
PM4A	C11	Cytidine 2`,3`-Cyclic Monophosphate	P-Source, organic		32095	32595	32345	353.553	250		0.68941		35947	31240	33593.5	3328.35	2353.5	-1248.5
PM6	H05	Leu-Arg	N-Source, peptide		39650	42341	40995.5	1902.82	1345.5		0.747279		45161	39334	42247.5	4120.31	2913.5	-1252
PM5	G11	Menadione	Nutritional supplement		34604	32695	33649.5	1349.87	954.5		0.698822		37638	32374	35006	3722.21	2632	-1356.5
PM5	G12	m-Inositol	Nutritional supplement		39673	38731	39202	666.095	471		0.667902		43101	38147	40624	3503.01	2477	-1422
PM6	C08	Asn-Val	N-Source, peptide		34492	39687	37089.5	3673.42	2597.5		0.735452		41100	35924	38512	3659.98	2588	-1422.5
PM3B	D07	N-Butylamine	N-Source, other		30232	37117	33674.5	4868.43	3442.5		0.811069		39037	31164	35100.5	5567.05	3936.5	-1426
PM8	E01	Thr-Phe	N-Source, peptide		33559	32425	32992	801.859	567		0.685824		37322	31690	34506	3982.43	2816	-1514
PM5	E11	Uridine	Nutritional supplement		31009	30337	30673	475.176	336		0.6657		34880	29551	32215.5	3768.17	2664.5	-1542.5
PM6	D10	Glu-Ser	N-Source, peptide		37199	37662	37430.5	327.39	231.5		0.626917		41775	36551	39163	3693.93	2612	-1732.5
PM5	H11	Tween 60	Nutritional supplement		39040	39099	39069.5	41.7193	29.5		0.601412		43280	38393	40836.5	3455.63	2443.5	-1767
PM7	C12	Phe-Phe	N-Source, peptide		21978	18719	20348.5	2304.46	1629.5		0.575972		24212	20031	22121.5	2956.41	2090.5	-1773
PM4A	G03	Cystathionine	S-Source, organic		7560	9166	8363	1135.61	803		0.246153		9894	10406	10150	362.039	256	-1787
PM7	E03	Ser-His	N-Source, peptide		33345	39539	36442	4379.82	3097		0.749853		42014	34458	38236	5342.9	3778	-1794
PM3B	C01	L-Tyrosine	N-Source, amino acid		36834	35628	36231	852.771	603		0.727097		41989	34086	38037.5	5588.26	3951.5	-1806.5
PM4A	F12	L-Cysteine Sulfinic Acid	S-Source, organic		36769	37269	37019	353.553	250		0.48115		40740	37117	38928.5	2561.85	1811.5	-1909.5
PM3B	G11	d-Amino-N-Valeric Acid	N-Source, other		33082	33474	33278	277.186	196		0.689594		38946	31538	35242	5238.25	3704	-1964
PM7	F01	Thr-Glu	N-Source, peptide		23786	26513	25149.5	1928.28	1363.5		0.363677		28008	26255	27131.5	1239.56	876.5	-1982
PM4A	F11	Cysteamine	S-Source, organic		35971	38043	37007	1465.13	1036		0.495166		41001	36999	39000	2829.84	2001	-1993
PM3B	B06	L-Lysine	N-Source, amino acid		31120	35528	33324	3116.93	2204		0.589918		37547	33088	35317.5	3152.99	2229.5	-1993.5
PM7	E10	Ser-Val	N-Source, peptide		23388	22852	23120	379.009	268		0.590451		27779	22450	25114.5	3768.17	2664.5	-1994.5
PM6	D07	Glu-Asp	N-Source, peptide		31651	32877	32264	866.913	613		0.379966		35827	32837	34332	2114.25	1495	-2068
PM6	B09	Arg-Glu	N-Source, peptide		41737	45368	43552.5	2567.5	1815.5		0.653932		49163	42228	45695.5	4903.79	3467.5	-2143
PM6	B08	Arg-Gln	N-Source, peptide		43509	47992	45750.5	3169.96	2241.5		0.607985		50770	45116	47943	3997.98	2827	-2192.5
PM6	E08	Gly-Lys	N-Source, peptide		28340	31533	29936.5	2257.79	1596.5		0.483231		34144	30143	32143.5	2829.13	2000.5	-2207
PM5	F11	Glutathione	Nutritional supplement		34009	32622	33315.5	980.757	693.5		0.569025		38479	32733	35606	4063.04	2873	-2290.5
PM6	F08	His-Lys	N-Source, peptide		43757	45223	44490	1036.62	733		0.446146		48822	44781	46801.5	2857.42	2020.5	-2311.5
PM4A	G07	L-Methionine	S-Source, organic		25491	24842	25166.5	458.912	324.5		0.401505		29255	25768	27511.5	2465.68	1743.5	-2345
PM5	A10	Adenine	Nutritional supplement		38416	37009	37712.5	994.899	703.5		0.665371		44135	36002	40068.5	5750.9	4066.5	-2356
PM5	H10	Tween 40	Nutritional supplement		40139	38050	39094.5	1477.15	1044.5		0.553056		44293	38628	41460.5	4005.76	2832.5	-2366
PM6	C12	Asp-Lys	N-Source, peptide		47073	44438	45755.5	1863.23	1317.5		0.465882		50329	45959	48144	3090.06	2185	-2388.5
PM6	H03	Ile-Val	N-Source, peptide		24303	24753	24528	318.198	225		0.56419		30073	23964	27018.5	4319.72	3054.5	-2490.5
PM3B	H10	Gly-Glu	N-Source, peptide		39589	41594	40591.5	1417.75	1002.5		0.664513		47403	38787	43095	6092.43	4308	-2503.5
PM6	A06	Ala-Glu	N-Source, peptide		42180	47799	44989.5	3973.23	2809.5		0.580336		50220	44845	47532.5	3800.7	2687.5	-2543
PM8	F01	Val-Ser	N-Source, peptide		33926	37008	35467	2179.3	1541		0.59231		41454	34591	38022.5	4852.87	3431.5	-2555.5
PM5	A07	L-Cysteine	Nutritional supplement		34631	34354	34492.5	195.869	138.5		0.488655		39666	34582	37124	3594.93	2542	-2631.5
PM8	D10	Ser-Glu	N-Source, peptide		36044	42990	39517	4911.56	3473		0.670217		46681	37919	42300	6195.67	4381	-2783
PM4A	D03	Cysteamine-S-Phosphate	P-Source, organic		46780	47254	47017	335.169	237		0.482034		52500	47164	49832	3773.12	2668	-2815
PM5	G10	Pyrrolo-Quinoline Quinone	Nutritional supplement		32648	30111	31379.5	1793.93	1268.5		0.472868		36893	31532	34212.5	3790.8	2680.5	-2833
PM5	H09	Tween 20	Nutritional supplement		35846	36393	36119.5	386.787	273.5		0.415607		41228	36781	39004.5	3144.5	2223.5	-2885
PM7	E04	Ser-Leu	N-Source, peptide		23320	24313	23816.5	702.157	496.5		0.482052		29583	23950	26766.5	3983.13	2816.5	-2950
PM5	H08	Choline	Nutritional supplement		36030	36078	36054	33.9411	24		0.39314		41154	36918	39036	2995.3	2118	-2982
PM4A	B10	Guanosine 5`-Monophosphate	P-Source, organic		33902	33582	33742	226.274	160		0.534228		40174	33394	36784	4794.18	3390	-3042
PM8	B07	Ile-Leu	N-Source, peptide		27744	27097	27420.5	457.498	323.5		0.432578		33109	28004	30556.5	3609.78	2552.5	-3136
PM6	A02	L-Glutamine	N-Source, amino acid		49472	47983	48727.5	1052.88	744.5		0.437817		54552	49218	51885	3771.71	2667	-3157.5
PM3B	E10	D-Mannosamine	N-Source, other		32754	34823	33788.5	1463	1034.5		0.470409		39909	33986	36947.5	4188.19	2961.5	-3159
PM4A	C12	Cytidine 3`,5`-Cyclic Monophosphate	P-Source, organic		37791	37354	37572.5	309.006	218.5		0.416222		43195	38305	40750	3457.75	2445	-3177.5
PM3B	D11	Putrescine	N-Source, other		40434	42710	41572	1609.38	1138		0.461966		47683	41837	44760	4133.75	2923	-3188
PM7	B10	Met-Glu	N-Source, peptide		27617	22519	25068	3604.83	2549		0.419955		29984	26552	28268	2426.79	1716	-3200
PM3B	E04	Acetamide	N-Source, other		31917	33202	32559.5	908.632	642.5		0.480926		38984	32710	35847	4436.39	3137	-3287.5
PM8	G10	Phe-b-Ala	N-Source, peptide		27256	27019	27137.5	167.584	118.5		0.378691		32656	28197	30426.5	3152.99	2229.5	-3289
PM4A	D11	Uridine 2`,3`-Cyclic Monophosphate	P-Source, organic		31522	34065	32793.5	1798.17	1271.5		0.320804		38109	34079	36094	2849.64	2015	-3300.5
PM6	E03	Gly-Arg	N-Source, peptide		38292	40284	39288	1408.56	996		0.439875		45536	39770	42653	4077.18	2883	-3365
PM6	C07	Asn-Glu	N-Source, peptide		36995	44340	40667.5	5193.7	3672.5		0.528168		46893	41466	44179.5	3837.47	2713.5	-3512
PM4A	D12	Uridine 3`,5`-Cyclic Monophosphate	P-Source, organic		39319	38027	38673	913.582	646		0.398658		44844	39576	42210	3725.04	2634	-3537
PM3B	H05	Ala-His	N-Source, peptide		40929	46467	43698	3915.96	2769		0.52444		50875	43603	47239	5142.08	3636	-3541
PM8	D07	Ser-Asn	N-Source, peptide		35670	42264	38967	4662.66	3297		0.593146		47100	38017	42558.5	6422.65	4541.5	-3591.5
PM6	B06	Arg-Arg	N-Source, peptide		39904	44835	42369.5	3486.74	2465.5		0.459141		49070	42915	45992.5	4352.24	3077.5	-3623
PM3B	G08	g-Amino-N-Butyric Acid	N-Source, other		26845	28348	27596.5	1062.78	751.5		0.582382		36096	26475	31285.5	6803.07	4810.5	-3689
PM5	A09	Adenosine 3`,5`-Cyclic Monophosphate	Nutritional supplement		34695	34406	34550.5	204.354	144.5		0.461856		41557	34968	38262.5	4659.13	3294.5	-3712
PM5	G09	Riboflavin	Nutritional supplement		34296	33645	33970.5	460.327	325.5		0.347998		39982	35392	37687	3245.62	2295	-3716.5
PM4A	B12	Guanosine 3`,5`-Cyclic Monophosphate	P-Source, organic		35230	29506	32368	4047.48	2862		0.650722		42147	30070	36108.5	8539.73	6038.5	-3740.5
PM4A	D10	Uridine 5`-Monophosphate	P-Source, organic		32778	33176	32977	281.428	199		0.412619		39570	33879	36724.5	4024.14	2845.5	-3747.5
PM7	A07	Lys-Arg	N-Source, peptide		41820	39413	40616.5	1702.01	1203.5		0.474762		47937	40809	44373	5040.26	3564	-3756.5
PM6	G10	Ile-Phe	N-Source, peptide		25930	23578	24754	1663.12	1176		0.479395		32130	24901	28515.5	5111.67	3614.5	-3761.5
PM6	H07	Leu-Glu	N-Source, peptide		39895	38533	39214	963.079	681		0.450422		46326	39712	43019	4676.8	3307	-3805
PM4A	D05	O-Phospho-D-Serine	P-Source, organic		30647	30215	30431	305.47	216		0.348752		36583	31902	34242.5	3309.97	2340.5	-3811.5
PM6	E07	Gly-Leu	N-Source, peptide		30203	33923	32063	2630.44	1860		0.373578		38574	33213	35893.5	3790.8	2680.5	-3830.5
PM3B	A09	L-Asparagine	N-Source, amino acid		38367	42102	40234.5	2641.04	1867.5		0.310109		46325	41953	44139	3091.47	2186	-3904.5
PM8	C01	Lys-Gly	N-Source, peptide		30066	32251	31158.5	1545.03	1092.5		0.241816		36930	33198	35064	2638.92	1866	-3905.5
PM4A	A05	Tripolyphosphate	P-Source, inorganic		37155	41168	39161.5	2837.62	2006.5		0.391395		45956	40206	43081	4065.86	2875	-3919.5
PM4A	F08	D-Cysteine	S-Source, organic		33143	35915	34529	1960.1	1386		0.359335		41292	35791	38541.5	3889.79	2750.5	-4012.5
PM8	B02	Gly-Ile	N-Source, peptide		27208	33710	30459	4597.61	3251		0.467168		37624	31345	34484.5	4439.92	3139.5	-4025.5
PM6	G11	Ile-Pro	N-Source, peptide		31068	29466	30267	1132.79	801		0.354101		36942	31661	34301.5	3734.23	2640.5	-4034.5
PM5	G05	Folic Acid	Nutritional supplement		31729	32224	31976.5	350.018	247.5		0.36022		38600	33434	36017	3652.91	2583	-4040.5
PM3B	A02	Ammonia	N-Source, inorganic		38958	40873	39915.5	1354.11	957.5		0.480436		47881	40091	43986	5508.36	3895	-4070.5
PM3B	D02	N-Phthaloyl-L-Glutamic Acid	N-Source, amino acid		18996	29186	24091	7205.42	5095		0.570552		31231	25233	28232	4241.23	2999	-4141
PM4A	F10	L-Cysteic Acid	S-Source, organic		30838	32862	31850	1431.18	1012		0.270408		38233	33883	36058	3075.91	2175	-4208
PM4A	B03	D,L-a-Glycerol Phosphate	P-Source, organic		33256	37045	35150.5	2679.23	1894.5		0.391997		42542	36214	39378	4474.57	3164	-4227.5
PM3B	B08	L-Phenylalanine	N-Source, amino acid		23925	26666	25295.5	1938.18	1370.5		0.285581		31866	27199	29532.5	3300.07	2333.5	-4237
PM3B	C02	L-Valine	N-Source, amino acid		25781	27173	26477	984.293	696		0.353884		33462	27978	30720	3877.77	2742	-4243
PM3B	E08	D-Glucosamine	N-Source, other		29565	31417	30491	1309.56	926		0.327459		37388	32172	34780	3688.27	2608	-4289
PM3B	E07	D,L-Lactamide	N-Source, other		26223	36311	31267	7133.29	5044		0.563989		39185	31996	35590.5	5083.39	3594.5	-4323.5
PM4A	B04	b-Glycerol Phosphate	P-Source, organic		37111	38678	37894.5	1108.04	783.5		0.37417		45239	39235	42237	4245.47	3002	-4342.5
PM6	E01	Glu-Val	N-Source, peptide		39387	38536	38961.5	601.748	425.5		0.269096		45350	41264	43307	2889.24	2043	-4345.5
PM5	H07	D,L-Carnitine	Nutritional supplement		34861	34990	34925.5	91.2168	64.5		0.310935		41646	36980	39313	3299.36	2333	-4387.5
PM5	H04	Caprylic Acid	Nutritional supplement		35929	34410	35169.5	1074.1	759.5		0.275334		42119	37463	39791	3292.29	2328	-4621.5
PM8	B04	His-Glu	N-Source, peptide		38657	43804	41230.5	3639.48	2573.5		0.497622		50523	41200	45861.5	6592.36	4661.5	-4631
PM5	F10	Thymine	Nutritional supplement		31123	29304	30213.5	1286.23	909.5		0.257003		37126	32615	34870.5	3189.76	2255.5	-4657
PM4A	F03	Thiosulfate	S-Source, inorganic		26008	28318	27163	1633.42	1155		0.0935812		32804	30869	31836.5	1368.25	967.5	-4673.5
PM4A	E08	Methylene Diphosphonic Acid	P-Source, organic		37381	37547	37464	117.38	83		0.339032		45017	39413	42215	3962.63	2802	-4751
PM5	F08	a-D-Glucose	Nutritional supplement		32930	31488	32209	1019.65	721		0.216465		38907	35026	36966.5	2744.28	1940.5	-4757.5
PM5	H06	D,L-Mevalonic Acid Lactone	Nutritional supplement		35612	33963	34787.5	1166.02	824.5		0.26681		41899	37204	39551.5	3319.87	2347.5	-4764
PM8	E06	Val-Ala	N-Source, peptide		28680	34236	31458	3928.69	2778		0.363025		39313	33241	36277	4293.55	3036	-4819
PM6	G03	Ile-Ala	N-Source, peptide		25038	29177	27107.5	2926.71	2069.5		0.238792		34179	29910	32044.5	3018.64	2134.5	-4937
PM6	G05	Ile-Gln	N-Source, peptide		35739	42841	39290	5021.87	3551		0.408872		47388	41074	44231	4464.67	3157	-4941
PM3B	A01	Negative Control	N-Source, Negative control		32201	32606	32403.5	286.378	202.5		0.43719		41504	33299	37401.5	5801.81	4102.5	-4998
PM4A	B07	D-3-Phospho-Glyceric Acid	P-Source, organic		34134	36150	35142	1425.53	1008		0.312097		43049	37263	40156	4091.32	2893	-5014
PM5	A04	L-Arginine	Nutritional supplement		35932	36377	36154.5	314.663	222.5		0.37587		44566	37804	41185	4781.46	3381	-5030.5
PM4A	E12	Thymidine 3`,5`-Cyclic Monophosphate	P-Source, organic		37301	36473	36887	585.484	414		0.46505		46457	37397	41927	6406.39	4530	-5040
PM7	B03	Lys-Thr	N-Source, peptide		22177	20148	21162.5	1434.72	1014.5		0.395224		29941	22472	26206.5	5281.38	3734.5	-5044
PM5	A08	L-Glutamic Acid	Nutritional supplement		34618	34539	34578.5	55.8614	39.5		0.325125		42467	36801	39634	4006.47	2833	-5055.5
PM5	B08	L-Phenylalanine	Nutritional supplement		31521	32042	31781.5	368.403	260.5		0.359262		40067	33625	36846	4555.18	3221	-5064.5
PM3B	H09	Gly-Gln	N-Source, peptide		40974	42826	41900	1309.56	926		0.527261		52562	41408	46985	7887.07	5577	-5085
PM6	C02	Arg-Phe	N-Source, peptide		36848	38183	37515.5	943.988	667.5		0.256639		44959	40259	42609	3323.4	2350	-5093.5
PM4A	G08	D-Methionine	S-Source, organic		30749	31263	31006	363.453	257		0.214378		38009	34302	36155.5	2621.24	1853.5	-5149.5
PM4A	C06	D-Glucosamine-6-Phosphate	P-Source, organic		35132	34751	34941.5	269.408	190.5		0.298319		42770	37490	40130	3733.52	2640	-5188.5
PM6	G06	Ile-Gly	N-Source, peptide		27377	29754	28565.5	1680.79	1188.5		0.239226		36173	31335	33754	3420.98	2419	-5188.5
PM4A	A07	Hypophosphite	P-Source, inorganic		35245	35066	35155.5	126.572	89.5		0.274636		42812	37980	40396	3416.74	2416	-5240.5
PM5	F07	Deferoxamine	Nutritional supplement		31366	31155	31260.5	149.2	105.5		0.282483		39044	34022	36533	3551.09	2511	-5272.5
PM5	B09	Guanosine 3`,5`-Cyclic Monophosphate	Nutritional supplement		31716	32776	32246	749.533	530		0.317829		40484	34570	37527	4181.83	2957	-5281
PM4A	H10	2-Hydroxyethane Sulfonic Acid	S-Source, organic		31458	33791	32624.5	1649.68	1166.5		0.17333		39879	35967	37923	2766.2	1956	-5298.5
PM6	D08	Glu-Glu	N-Source, peptide		33013	34640	33826.5	1150.46	813.5		0.282375		41982	36466	39224	3900.4	2758	-5397.5
PM3B	F06	Guanine	N-Source, other		25255	21478	23366.5	2670.74	1888.5		0.406852		32999	24530	28764.5	5988.49	4234.5	-5398
PM4A	A06	Triethyl Phosphate	P-Source, organic		37263	37038	37150.5	159.099	112.5		0.346532		45844	39284	42564	4638.62	3280	-5413.5
PM4A	A12	Adenosine 3`,5`-Cyclic Monophosphate	P-Source, organic		40030	40413	40221.5	270.822	191.5		0.406543		49760	41626	45693	5751.61	4067	-5471.5
PM3B	C07	D-Lysine	N-Source, amino acid		30874	35239	33056.5	3086.52	2182.5		0.277948		41541	35675	38608	4147.89	2933	-5551.5
PM8	C11	Pro-Arg	N-Source, peptide		37617	44108	40862.5	4589.83	3245.5		0.354814		49742	43087	46414.5	4705.8	3327.5	-5552
PM5	F05	d-Amino-N-Valeric Acid	Nutritional supplement		32670	28506	30588	2944.39	2082		0.229495		38666	33709	36187.5	3505.13	2478.5	-5599.5
PM5	D10	Cytosine	Nutritional supplement		30650	31653	31151.5	709.228	501.5		0.317014		39947	33665	36806	4442.04	3141	-5654.5
PM6	D09	Glu-Gly	N-Source, peptide		31723	35604	33663.5	2744.28	1940.5		0.233736		41969	36730	39349.5	3704.53	2619.5	-5686
PM3B	E09	D-Galactosamine	N-Source, other		33831	31121	32476	1916.26	1355		0.172958		40341	36086	38213.5	3008.74	2127.5	-5737.5
PM5	E08	D-Pantothenic Acid	Nutritional supplement		30243	29964	30103.5	197.283	139.5		0.356903		39452	32236	35844	5102.48	3608	-5740.5
PM4A	F09	Cys-Gly	S-Source, organic		34124	33347	33735.5	549.422	388.5		0.254958		41998	36986	39492	3544.02	2506	-5756.5
PM6	H09	Leu-Ile	N-Source, peptide		30686	28380	29533	1630.59	1153		0.195376		37605	33033	35319	3232.89	2286	-5786
PM7	B06	Lys-Val	N-Source, peptide		24777	23667	24222	784.889	555		0.389866		34143	25904	30023.5	5825.85	4119.5	-5801.5
PM4A	A03	Pyrophosphate	P-Source, inorganic		41527	40451	40989	760.847	538		0.24248		49304	44361	46832.5	3495.23	2471.5	-5843.5
PM7	D10	Pro-Phe	N-Source, peptide		31482	32441	31961.5	678.115	479.5		0.370903		41700	33917	37808.5	5503.41	3891.5	-5847
PM5	B07	L-Methionine	Nutritional supplement		28451	28003	28227	316.784	224		0.233751		36353	31796	34074.5	3222.29	2278.5	-5847.5
PM5	G08	Thiamine Pyrophosphate	Nutritional supplement		32197	32666	32431.5	331.633	234.5		0.177927		40026	36554	38290	2455.07	1736	-5858.5
PM6	G04	Ile-Arg	N-Source, peptide		34240	39560	36900	3761.81	2660		0.230241		44836	40725	42780.5	2906.92	2055.5	-5880.5
PM8	A04	Ala-Gln	N-Source, peptide		40431	47847	44139	5243.9	3708		0.505232		56018	44048	50033	8464.07	5985	-5894
PM4A	F05	Thiophosphate	S-Source, inorganic		31720	28617	30168.5	2194.15	1551.5		0.255797		39026	33139	36082.5	4162.74	2943.5	-5914
PM5	A05	L-Asparagine	Nutritional supplement		33648	34412	34030	540.23	382		0.297702		43025	36928	39976.5	4311.23	3048.5	-5946.5
PM5	H01	Butyric Acid	Nutritional supplement		37143	32659	34901	3170.67	2242		0.174493		42304	39546	40925	1950.2	1379	-6024
PM5	G07	Thiamine	Nutritional supplement		33149	32372	32760.5	549.422	388.5		0.231202		41157	36415	38786	3353.1	2371	-6025.5
PM4A	B06	D-2-Phospho-Glyceric Acid	P-Source, organic		34261	36438	35349.5	1539.37	1088.5		0.269026		44394	38375	41384.5	4256.08	3009.5	-6035
PM8	A02	L-Glutamine	N-Source, amino acid		44953	50460	47706.5	3894.04	2753.5		0.453991		59196	48338	53767	7677.77	5429	-6060.5
PM4A	C03	D-Glucose-1-Phosphate	P-Source, organic		31146	31389	31267.5	171.827	121.5		0.197928		39293	35371	37332	2773.27	1961	-6064.5
PM5	H05	D,L-Thioctic acid	Nutritional supplement		34784	33119	33951.5	1177.33	832.5		0.149373		41919	38157	40038	2660.14	1881	-6086.5
PM4A	H11	Methane Sulfonic Acid	S-Source, organic		35170	36405	35787.5	873.277	617.5		0.107722		43341	40457	41899	2039.3	1442	-6111.5
PM8	F06	b-Ala-Phe	N-Source, peptide		21967	23535	22751	1108.74	784		0.238682		31538	26241	28889.5	3745.54	2648.5	-6138.5
PM5	E10	Uracil	Nutritional supplement		30428	28151	29289.5	1610.08	1138.5		0.168416		37694	33307	35500.5	3102.08	2193.5	-6211
PM4A	A04	Trimetaphosphate	P-Source, inorganic		11240	11175	11207.5	45.9619	32.5		0.104432		18485	16413	17449	1465.13	1036	-6241.5
PM4A	A01	Negative Control	P-Source, Negative control		36278	38431	37354.5	1522.4	1076.5		0.190806		45969	41226	43597.5	3353.81	2371.5	-6243
PM5	B05	L-Leucine	Nutritional supplement		31005	32875	31940	1322.29	935		0.217774		40796	35658	38227	3633.11	2569	-6287
PM5	C10	Hypoxanthine	Nutritional supplement		32486	33349	32917.5	610.233	431.5		0.281397		42300	36188	39244	4321.84	3056	-6326.5
PM4A	G05	Glutathione	S-Source, organic		31717	32137	31927	296.985	210		0.254235		40979	35578	38278.5	3819.08	2700.5	-6351.5
PM5	C02	L-Serine	Nutritional supplement		30799	30182	30490.5	436.285	308.5		0.276183		39824	33867	36845.5	4212.24	2978.5	-6355
PM5	C05	L-Tyrosine	Nutritional supplement		30072	32824	31448	1945.96	1376		0.238751		40752	34868	37810	4160.62	2942	-6362
PM5	F09	N-Acetyl-D-Glucosamine	Nutritional supplement		29716	28286	29001	1011.16	715		0.115737		36974	33755	35364.5	2276.18	1609.5	-6363.5
PM4A	E01	O-Phospho-D-Tyrosine	P-Source, organic		34129	33680	33904.5	317.491	224.5		0.218991		42598	37966	40282	3275.32	2316	-6377.5
PM5	H03	a-Ketobutyric Acid	Nutritional supplement		34539	31621	33080	2063.34	1459		0.176531		41865	37073	39469	3388.46	2396	-6389
PM4A	H02	Thiourea	S-Source, organic		36471	36497	36484	18.3848	13		0.117187		44140	41736	42938	1699.88	1202	-6454
PM5	B02	Glycine	Nutritional supplement		30094	30276	30185	128.693	91		0.206545		38827	34468	36647.5	3082.28	2179.5	-6462.5
PM4A	C05	2-Deoxy-D-Glucose 6-Phosphate	P-Source, organic		33393	33749	33571	251.73	178		0.255961		42824	37283	40053.5	3918.08	2770.5	-6482.5
PM4A	H12	Tetramethylene Sulfone	S-Source, organic		39076	39269	39172.5	136.472	96.5		0.178357		47573	43805	45689	2664.38	1884	-6516.5
PM7	A08	Lys-Glu	N-Source, peptide		35591	31558	33574.5	2851.76	2016.5		0.379278		44817	35383	40100	6670.85	4717	-6525.5
PM4A	H01	L-Djenkolic Acid	S-Source, organic		37884	39542	38713	1172.38	829		0.0899885		46774	43780	45277	2117.08	1497	-6564
PM4A	H07	Hypotaurine	S-Source, organic		31894	35487	33690.5	2540.63	1796.5		0.164247		42666	37948	40307	3336.13	2359	-6616.5
PM8	C07	Gln-Glu	N-Source, peptide		35817	41052	38434.5	3701.7	2617.5		0.324097		49176	40989	45082.5	5789.08	4093.5	-6648
PM4A	H04	D,L-Lipoamide	S-Source, organic		38164	38425	38294.5	184.555	130.5		0.15389		46671	43324	44997.5	2366.69	1673.5	-6703
PM4A	D07	O-Phospho-L-Threonine	P-Source, organic		30322	31571	30946.5	883.176	624.5		0.210434		40170	35166	37668	3538.36	2502	-6721.5
PM4A	A02	Phosphate	P-Source, inorganic		38132	37525	37828.5	429.214	303.5		0.189245		46712	42439	44575.5	3021.47	2136.5	-6747
PM5	A06	L-Aspartic Acid	Nutritional supplement		32653	32721	32687	48.0833	34		0.305198		42979	35938	39458.5	4978.74	3520.5	-6771.5
PM4A	E03	Phosphocreatine	P-Source, organic		32671	32158	32414.5	362.746	256.5		0.170352		41132	37284	39208	2720.95	1924	-6793.5
PM4A	D09	Uridine 3`-Monophosphate	P-Source, organic		29364	31436	30400	1465.13	1036		0.222689		40128	34405	37266.5	4046.77	2861.5	-6866.5
PM8	D01	Pro-Glu	N-Source, peptide		35022	39147	37084.5	2916.82	2062.5		0.270289		47556	40350	43953	5095.41	3603	-6868.5
PM4A	E10	Thymidine 5`-Monophosphate	P-Source, organic		28561	31502	30031.5	2079.6	1470.5		0.155066		39283	34565	36924	3336.13	2359	-6892.5
PM5	D09	D,L-Diamino-a,e-C1039Pimelic Acid+C1081	Nutritional supplement		29825	27144	28484.5	1895.75	1340.5		0.319812		39467	31326	35396.5	5756.56	4070.5	-6912
PM7	B09	Met-Gln	N-Source, peptide		34619	36636	35627.5	1426.23	1008.5		0.267804		45895	39188	42541.5	4742.57	3353.5	-6914
PM5	B03	L-Histidine	Nutritional supplement		31561	30614	31087.5	669.63	473.5		0.248838		40975	35078	38026.5	4169.81	2948.5	-6939
PM7	B01	Lys-Pro	N-Source, peptide		23691	21681	22686	1421.28	1005		0.0889076		29743	29556	29649.5	132.229	93.5	-6963.5
PM5	G03	Cyanocobalamin	Nutritional supplement		29917	29095	29506	581.242	411		0.233469		39251	33729	36490	3904.64	2761	-6984
PM8	C06	Phe-Glu	N-Source, peptide		34202	39799	37000.5	3957.68	2798.5		0.317881		48261	39788	44024.5	5991.32	4236.5	-7024
PM5	D08	D-Glutamic Acid	Nutritional supplement		29726	30866	30296	806.102	570		0.238658		40232	34431	37331.5	4101.93	2900.5	-7035.5
PM5	E06	Pyridoxamine	Nutritional supplement		29651	29668	29659.5	12.0208	8.5		0.285747		40091	33309	36700	4795.6	3391	-7040.5
PM5	E07	b-Alanine	Nutritional supplement		29325	28898	29111.5	301.935	213.5		0.301934		39836	32544	36190	5156.22	3646	-7078.5
PM4A	C04	D-Glucose-6-Phosphate	P-Source, organic		32680	33882	33281	849.942	601		0.187682		42769	38022	40395.5	3356.64	2373.5	-7114.5
PM5	A03	L-Alanine	Nutritional supplement		31543	33228	32385.5	1191.47	842.5		0.242066		42588	36423	39505.5	4359.31	3082.5	-7120
PM4A	H03	1-Thio-b-D-Glucose	S-Source, organic		33477	36047	34762	1817.26	1285		0.0678255		43346	40449	41897.5	2048.49	1448.5	-7135.5
PM5	C08	Hydroxy-L-Proline	Nutritional supplement		30352	30403	30377.5	36.0624	25.5		0.237365		40312	34725	37518.5	3950.61	2793.5	-7141
PM4A	F04	Tetrathionate	S-Source, inorganic		30789	32660	31724.5	1323	935.5		0.229886		41875	35879	38877	4239.81	2998	-7152.5
PM3B	B09	L-Proline	N-Source, amino acid		27106	36455	31780.5	6610.74	4674.5		0.345634		42170	35781	38975.5	4517.71	3194.5	-7195
PM5	B04	L-Isoleucine	Nutritional supplement		30569	32006	31287.5	1016.11	718.5		0.208708		41181	35807	38494	3799.99	2687	-7206.5
PM3B	F03	Adenosine	N-Source, other		21731	23979	22855	1589.58	1124		0.0943982		31843	28302	30072.5	2503.87	1770.5	-7217.5
PM5	E04	Pyridoxine	Nutritional supplement		30658	28007	29332.5	1874.54	1325.5		0.129713		38745	34390	36567.5	3079.45	2177.5	-7235
PM5	G02	D-Biotin	Nutritional supplement		29538	29427	29482.5	78.4889	55.5		0.231363		39530	33991	36760.5	3916.66	2769.5	-7278
PM7	A06	Lys-Ala	N-Source, peptide		15374	11283	13328.5	2892.77	2045.5		0.156307		21199	20229	20714	685.894	485	-7385.5
PM5	H02	a-Hydroxybutyric Acid	Nutritional supplement		34544	32377	33460.5	1532.3	1083.5		0.100448		42709	39006	40857.5	2618.42	1851.5	-7397
PM4A	E02	O-Phospho-L-Tyrosine	P-Source, organic		30179	31515	30847	944.695	668		0.156245		40427	36097	38262	3061.77	2165	-7415
PM4A	F07	L-Cysteine	S-Source, organic		31849	30631	31240	861.256	609		0.266532		42083	35247	38665	4833.78	3418	-7425
PM5	F03	Nicotinamide	Nutritional supplement		28550	27166	27858	978.636	692		0.244245		38456	32121	35288.5	4479.52	3167.5	-7430.5
PM5	E05	Pyridoxal	Nutritional supplement		29298	28316	28807	694.379	491		0.225664		39112	33385	36248.5	4049.6	2863.5	-7441.5
PM4A	G04	Lanthionine	S-Source, organic		32916	31441	32178.5	1042.98	737.5		0.123918		41692	37840	39766	2723.78	1926	-7587.5
PM5	D07	D-Aspartic Acid	Nutritional supplement		29001	31379	30190	1681.5	1189		0.179316		40517	35075	37796	3848.08	2721	-7606
PM5	C03	L-Threonine	Nutritional supplement		29997	30774	30385.5	549.422	388.5		0.191533		40468	35546	38007	3480.38	2461	-7621.5
PM5	D03	Chorismic Acid	Nutritional supplement		27549	28384	27966.5	590.434	417.5		0.230236		38582	32643	35612.5	4199.51	2969.5	-7646
PM8	E07	Val-Gln	N-Source, peptide		32193	38734	35463.5	4625.19	3270.5		0.313965		47719	38624	43171.5	6431.14	4547.5	-7708
PM4A	G10	N-Acetyl-D,L-Methionine	S-Source, organic		31303	32718	32010.5	1000.56	707.5		0.129621		41709	37736	39722.5	2809.34	1986.5	-7712
PM4A	F01	Negative Control	S-Source, Negative control		33539	32904	33221.5	449.013	317.5		0.175938		43219	38681	40950	3208.85	2269	-7728.5
PM5	F01	Quinolinic Acid	Nutritional supplement		31517	30903	31210	434.164	307		0.190714		41439	36516	38977.5	3481.09	2461.5	-7767.5
PM3B	G02	Xanthosine	N-Source, other		28321	31643	29982	2349.01	1661		0.118331		40022	35528	37775	3177.74	2247	-7793
PM5	F02	Nicotinic Acid	Nutritional supplement		29218	26978	28098	1583.92	1120		0.197858		38860	32959	35909.5	4172.64	2950.5	-7811.5
PM4A	H08	p-Aminobenzene Sulfonic Acid	S-Source, organic		30650	33213	31931.5	1812.31	1281.5		0.147668		42280	37281	39780.5	3534.83	2499.5	-7849
PM4A	C07	6-Phospho-Gluconic Acid	P-Source, organic		30904	33797	32350.5	2045.66	1446.5		0.182384		43167	37299	40233	4149.3	2934	-7882.5
PM5	G01	Oxaloacetic Acid	Nutritional supplement		32703	32034	32368.5	473.054	334.5		0.15855		42358	38149	40253.5	2976.21	2104.5	-7885
PM5	C01	L-Proline	Nutritional supplement		31286	31843	31564.5	393.858	278.5		0.19679		42037	36894	39465.5	3636.65	2571.5	-7901
PM7	E07	Ser-Pro	N-Source, peptide		21956	22160	22058	144.25	102		0.220063		32820	27113	29966.5	4035.46	2853.5	-7908.5
PM6	D06	Gln-Gly	N-Source, peptide		37181	42071	39626	3457.75	2445		0.161117		50286	44899	47592.5	3809.18	2693.5	-7966.5
PM5	C04	L-Tryptophan	Nutritional supplement		30249	29825	30037	299.813	212		0.185723		40442	35587	38014.5	3433	2427.5	-7977.5
PM8	B05	His-His	N-Source, peptide		34197	39437	36817	3705.24	2620		0.290757		49276	40335	44805.5	6322.24	4470.5	-7988.5
PM4A	C02	Phospho-Glycolic Acid	P-Source, organic		32719	35014	33866.5	1622.81	1147.5		0.158501		44499	39296	41897.5	3679.08	2601.5	-8031
PM5	C07	L-Isoleucine + L-Valine	Nutritional supplement		29357	29975	29666	436.992	309		0.234613		40863	34566	37714.5	4452.65	3148.5	-8048.5
PM4A	D02	D-Mannose-6-Phosphate	P-Source, organic		32630	32815	32722.5	130.815	92.5		0.178445		43208	38510	40859	3321.99	2349	-8136.5
PM5	F06	Hematin	Nutritional supplement		28702	28852	28777	106.066	75		0.243062		40308	33698	37003	4673.98	3305	-8226
PM5	D02	L-Citrulline	Nutritional supplement		28792	29935	29363.5	808.223	571.5		0.261666		41285	33911	37598	5214.21	3687	-8234.5
PM4A	G01	N-Acetyl-L-Cysteine	S-Source, organic		35559	34346	34952.5	857.721	606.5		0.120575		45127	41279	43203	2720.95	1924	-8250.5
PM6	F04	Gly-Val	N-Source, peptide		23433	25097	24265	1176.63	832		0.187949		35354	29694	32524	4002.22	2830	-8259
PM4A	H06	Taurine	S-Source, organic		29796	32719	31257.5	2066.87	1461.5		0.097694		41728	37481	39604.5	3003.08	2123.5	-8347
PM5	E01	Putrescine	Nutritional supplement		29362	30806	30084	1021.06	722		0.212031		41622	35373	38497.5	4418.71	3124.5	-8413.5
PM5	D04	(-)Shikimic Acid	Nutritional supplement		28992	30845	29918.5	1310.27	926.5		0.150939		40876	35864	38370	3544.02	2506	-8451.5
PM5	G04	p-Amino-Benzoic Acid	Nutritional supplement		29481	28738	29109.5	525.38	371.5		0.159104		39850	35303	37576.5	3215.21	2273.5	-8467
PM3B	H03	Ala-Glu	N-Source, peptide		35025	40324	37674.5	3746.96	2649.5		0.252741		50439	41974	46206.5	5985.66	4232.5	-8532
PM4A	D06	O-Phospho-L-Serine	P-Source, organic		31088	32113	31600.5	724.784	512.5		0.196231		43004	37288	40146	4041.82	2858	-8545.5
PM5	A01	Negative Control	Nutritional supplement, Negative control		33316	32682	32999	448.306	317		0.152071		43739	39387	41563	3077.33	2176	-8564
PM4A	E06	Phosphono Acetic Acid	P-Source, organic		32131	30611	31371	1074.8	760		0.162198		42522	37385	39953.5	3632.41	2568.5	-8582.5
PM4A	F06	Dithiophosphate	S-Source, organic		31450	30011	30730.5	1017.53	719.5		0.127074		41492	37205	39348.5	3031.37	2143.5	-8618
PM5	F04	b-Nicotinamide Adenine Dinucleotide	Nutritional supplement		29271	28110	28690.5	820.951	580.5		0.191941		40167	34456	37311.5	4038.29	2855.5	-8621
PM4A	D08	Uridine 2`-Monophosphate	P-Source, organic		28600	27725	28162.5	618.718	437.5		0.146704		38984	34604	36794	3097.13	2190	-8631.5
PM5	C06	L-Valine	Nutritional supplement		28577	31106	29841.5	1788.27	1264.5		0.163405		41347	35611	38479	4055.96	2868	-8637.5
PM4A	E11	Inositol Hexaphosphate	P-Source, organic		32144	32091	32117.5	37.4767	26.5		0.0966094		42153	39488	40820.5	1884.44	1332.5	-8703
PM8	D02	Pro-lle	N-Source, peptide		26598	29558	28078	2093.04	1480		0.177697		40093	33731	36912	4498.61	3181	-8834
PM5	B10	Guanine	Nutritional supplement		31611	30160	30885.5	1026.01	725.5		0.183149		42666	36882	39774	4089.91	2892	-8888.5
PM5	B06	L-Lysine	Nutritional supplement		30135	28647	29391	1052.17	744		0.171651		41127	35581	38354	3921.61	2773	-8963
PM5	B01	L-Glutamine	Nutritional supplement		32362	33533	32947.5	828.022	585.5		0.159821		44464	39401	41932.5	3580.08	2531.5	-8985
PM4A	H09	Butane Sulfonic Acid	S-Source, organic		30628	31544	31086	647.71	458		0.163905		42642	37593	40117.5	3570.18	2524.5	-9031.5
PM3B	F05	Cytosine	N-Source, other		15839	16321	16080	340.825	241		0.581858		36856	13393	25124.5	16590.8	11731.5	-9044.5
PM7	D04	Pro-Ala	N-Source, peptide		23393	24803	24098	997.021	705		0.291465		37744	28596	33170	6468.61	4574	-9072
PM5	D01	L-Ornithine	Nutritional supplement		32047	28459	30253	2537.1	1794		0.147726		42314	36342	39328	4222.84	2986	-9075
PM4A	C01	Phosphoenol Pyruvate	P-Source, organic		33322	35393	34357.5	1464.42	1035.5		0.100761		45721	41407	43564	3050.46	2157	-9206.5
PM4A	E09	Thymidine 3`-Monophosphate	P-Source, organic		29867	29856	29861.5	7.77817	5.5		0.261724		43483	35212	39347.5	5848.48	4135.5	-9486
PM5	E03	Spermine	Nutritional supplement		28803	27837	28320	683.065	483		0.145429		40222	35432	37827	3387.04	2395	-9507
PM5	D06	D-Alanine	Nutritional supplement		29143	28406	28774.5	521.138	368.5		0.177085		41213	35557	38385	3999.4	2828	-9610.5
PM5	E09	Orotic Acid	Nutritional supplement		28377	27373	27875	709.935	502		0.142403		40035	35203	37619	3416.74	2416	-9744
PM5	E02	Spermidine	Nutritional supplement		25633	26203	25918	403.051	285		0.234728		39590	31928	35759	5417.85	3831	-9841
PM4A	H05	Taurocholic Acid	S-Source, organic		30256	33873	32064.5	2557.61	1808.5		0.0664506		44028	40051	42039.5	2812.16	1988.5	-9975
PM3B	D06	N-Amylamine	N-Source, other		23100	30390	26745	5154.81	3645		0.203275		40688	32832	36760	5555.03	3928	-10015
PM4A	E04	Phosphoryl Choline	P-Source, organic		28150	27168	27659	694.379	491		0.139394		40196	35315	37755.5	3451.39	2440.5	-10096.5
PM7	A02	L-Glutamine	N-Source, amino acid		37297	36666	36981.5	446.184	315.5		0.211263		50939	43723	47331	5102.48	3608	-10349.5
PM8	D09	Ser-Gln	N-Source, peptide		33372	42843	38107.5	6697.01	4735.5		0.241288		52526	44415	48470.5	5735.34	4055.5	-10363
PM4A	G02	S-Methyl-L-Cysteine	S-Source, organic		34682	31470	33076	2271.23	1606		0.0493811		45206	41699	43452.5	2479.82	1753.5	-10376.5
PM3B	B01	L-Glutamine	N-Source, amino acid		37509	44167	40838	4707.92	3329		0.137545		53638	48989	51313.5	3287.34	2324.5	-10475.5
PM7	D05	Pro-Asp	N-Source, peptide		14420	15587	15003.5	825.194	583.5		0.03929		27021	24517	25769	1770.6	1252	-10765.5
PM6	D05	Gln-Gln	N-Source, peptide		35627	40512	38069.5	3454.22	2442.5		0.167897		52745	44937	48841	5521.09	3904	-10771.5
PM3B	H02	Ala-Gln	N-Source, peptide		39208	43312	41260	2901.97	2052		0.0878167		54654	49477	52065.5	3660.69	2588.5	-10805.5
PM4A	D01	D-Mannose-1-Phosphate	P-Source, organic		29344	30123	29733.5	550.836	389.5		0.125482		43304	38549	40926.5	3362.29	2377.5	-11193
PM3B	E02	b-Phenylethylamine	N-Source, other		11392	12963	12177.5	1110.86	785.5		0.124178		20967	26345	23656	3802.82	2689	-11478.5
PM7	D09	Pro-Leu	N-Source, peptide		25175	25541	25358	258.801	183		0.205593		40793	33032	36912.5	5487.86	3880.5	-11554.5
PM8	D03	Pro-Lys	N-Source, peptide		31153	37675	34414	4611.75	3261		0.129944		49421	42733	46077	4729.13	3344	-11663
PM8	D06	Pro-Val	N-Source, peptide		25590	28725	27157.5	2216.78	1567.5		0.139747		42434	35481	38957.5	4916.51	3476.5	-11800
PM8	D04	Pro-Ser	N-Source, peptide		27805	34833	31319	4969.55	3514		0.147738		46931	39435	43183	5300.47	3748	-11864
PM4A	E05	O-Phosphoryl-Ethanolamine	P-Source, organic		27807	28893	28350	767.918	543		0.0986977		42442	38092	40267	3075.91	2175	-11917
PM3B	D09	Ethanolamine	N-Source, other		23341	21242	22291.5	1484.22	1049.5		0.0448224		35995	32454	34224.5	2503.87	1770.5	-11933
PM3B	E05	Formamide	N-Source, other		29094	25588	27341	2479.12	1753		0.162481		43455	35458	39456.5	5654.73	3998.5	-12115.5
PM4A	D04	Phospho-L-Arginine	P-Source, organic		31979	32601	32290	439.82	311		0.118149		46850	42082	44466	3371.49	2384	-12176
PM4A	E07	2-Aminoethyl Phosphonic Acid	P-Source, organic		26827	26868	26847.5	28.9914	20.5		0.14715		42000	36226	39113	4082.83	2887	-12265.5
PM4A	F02	Sulfate	S-Source, inorganic		28558	28405	28481.5	108.187	76.5		0.107721		42939	38707	40823	2992.48	2116	-12341.5
PM8	E08	Val-Glu	N-Source, peptide		29444	32408	30926	2095.86	1482		0.163017		47260	39375	43317.5	5575.54	3942.5	-12391.5
PM8	E09	Val-Lys	N-Source, peptide		20937	20948	20942.5	7.77817	5.5		0.180575		37231	29878	33554.5	5199.36	3676.5	-12612
PM4A	B05	Carbamyl Phosphate	P-Source, organic		23006	23399	23202.5	277.893	196.5		0.118828		40241	34768	37504.5	3870	2736.5	-14302
PM7	D07	Pro-Gly	N-Source, peptide		19561	21473	20517	1351.99	956		0.112242		38195	31901	35048	4450.53	3147	-14531
PM3B	G06	Parabanic Acid	N-Source, other		7440	7727	7583.5	202.94	143.5		0.309454		30358	14608	22483	11136.9	7875	-14899.5
PM3B	E06	Glucuronamide	N-Source, other		12298	20520	16409	5813.83	4111		0.176186		37525	25981	31753	8162.84	5772	-15344
PM7	D06	Pro-Gln	N-Source, peptide		28392	28029	28210.5	256.68	181.5		0.127099		46929	40587	43758	4484.47	3171	-15547.5
PM5	C09	(5) 4-Amino-Imidazole-4(5)-Carboxamide	Nutritional supplement		15535	15629	15582	66.468	47		0.061502		37910	33957	35933.5	2795.19	1976.5	-20351.5
PM3B	G01	Xanthine	N-Source, other		15920	15292	15606	444.063	314		0.050571		42424	38143	40283.5	3027.12	2140.5	-24677.5
PM5	A02	Positive Control	Nutritional supplement, Positive control		31775	32559	32167	554.372	392		0.108793		62401	53348	57874.5	6401.44	4526.5	-25707.5
