# Supplementary material for: The NnaR orphan response regulator is essential for the utilization of nitrate and nitrite as sole nitrogen sources in mycobacteria
Source: Sci Rep. 2018 Dec 3;8:17552. doi: 10.1038/s41598-018-35844-z (PMC6277429; doi:10.1038/s41598-018-35844-z)
Supplement: Supplementary file 3 — Supplementary Table S3 [file 41598_2018_35844_MOESM3_ESM.xlsx]

## Sheet: NnaR nitrogen starvation
gene	WT_1mM	LOG2 fold change	FDR	ctCAC(18N)GTGag box	m5	m7	m9	m6	m8	m10	m13	m15	m12	m14	m18	m20	m22	m19	m21	m23	m5 CPM	m7 CPM	m9 CPM	m6 CPM	m8 CPM	m10 CPM	m13 CPM	m15 CPM	m12 CPM	m14 CPM	m18 CPM	m20 CPM	m22 CPM	m19 CPM	m21 CPM	m23 CPM	Function
MSMEG_0427	0	-5.10044	2.23772e-08	-109 to -81 and -93 to -65	5213	21733	15581	19	118	30	259	308	10	10	14	5	21	118	32	35	2812.88	1633.01	2695.11	3.794	14.407	2.816	56.013	55.973	4.976	2.604	2.632	1.728	3.676	17.611	6.02	5.952	nirB; nitrite reductase
MSMEG_0428	0	-4.55144	3.10579e-09		619	3097	2126	6	16	11	48	60	1	2	3	0	3	16	6	14	334.006	232.707	367.743	1.198	1.953	1.033	10.381	10.904	0.498	0.521	0.564	0	0.525	2.388	1.129	2.381	nitrite reductase
MSMEG_0433	0	-5.89052	6.04937e-09	-93 to -65	1376	5533	4551	14	52	39	37	51	4	12	3	1	3	124	51	49	742.475	415.747	787.206	2.796	6.349	3.661	8.002	9.268	1.991	3.124	0.564	0.346	0.525	18.506	9.595	8.333	nitrite extrusion protein; K02575 MFS transporter, NNP family, nitrate/nitrite transporter
MSMEG_1392	0	2.08419	0.0197118	N/A	14	111	76	10	18	106	251	117	8	15	3	3	8	42	5	7	7.554	8.34	13.146	1.997	2.198	9.951	54.283	21.262	3.981	3.905	0.564	1.037	1.4	6.268	0.941	1.19	alcohol dehydrogenase
MSMEG_1711	0	1.50071	0.024155	N/A	9	60	26	194	281	477	73	41	41	137	161	119	222	1911	1406	1587	4.856	4.508	4.497	38.738	34.308	44.78	15.787	7.451	20.403	35.668	30.273	41.128	38.861	285.208	264.513	269.874	ABC transporter ATP-binding protein; K02056 simple sugar transport system ATP-binding protein
MSMEG_2079	0	1.90262	0.00620007	-74 to -46	994	10055	7560	2699	4196	9148	17106	8829	1171	2337	643	341	660	2024	1609	1954	536.352	755.528	1307.69	538.937	512.304	858.797	3699.46	1604.5	582.72	608.441	120.903	117.853	115.533	302.073	302.704	332.283	alcohol dehydrogenase
MSMEG_2184	0	1.56016	0.0358111	-220 to -192	12	146	120	4	6	7	137	177	2	2	3	0	0	53	1	6	6.475	10.97	20.757	0.799	0.733	0.657	29.629	32.166	0.995	0.521	0.564	0	0	7.91	0.188	1.02	amino acid permease
MSMEG_3992	0	-1.50139	0.0437734		725	2983	555	36	54	80	205	409	15	31	14	12	10	70	46	65	391.203	224.141	96.001	7.188	6.593	7.51	44.335	74.328	7.464	8.071	2.632	4.147	1.75	10.447	8.654	11.053	integral membrane transporter
MSMEG_3993	0	-1.75226	0.0371041		605	2375	437	8	27	22	126	294	1	10	2	3	4	22	11	9	326.452	178.456	75.59	1.597	3.297	2.065	27.25	53.429	0.498	2.604	0.376	1.037	0.7	3.283	2.069	1.53	Asp/Glu racemase; K01799 maleate isomerase
MSMEG_3994	0	-1.65538	0.0281444		1250	4908	1028	21	47	38	289	750	10	14	9	3	7	35	26	26	674.487	368.785	177.818	4.193	5.738	3.567	62.501	136.298	4.976	3.645	1.692	1.037	1.225	5.224	4.891	4.421	short chain dehydrogenase
MSMEG_3996	0	-1.55675	0.024155	-148 to -120 and -56 to -28	1427	5390	1844	7	27	14	370	1178	2	5	6	4	4	20	7	7	769.994	405.002	318.965	1.398	3.297	1.314	80.019	214.079	0.995	1.302	1.128	1.382	0.7	2.985	1.317	1.19	hydA; phenylhydantoinase (EC:3.5.2.2); K01464 dihydropyrimidinase
MSMEG_4008	0	-1.93846	0.0189696	-1196 to -1168 **	453	1648	3503	13	15	33	212	392	5	8	1	1	2	34	19	29	244.434	123.83	605.929	2.596	1.831	3.098	45.849	71.238	2.488	2.083	0.188	0.346	0.35	5.074	3.574	4.932	oxidoreductase, 2OG-Fe(II) oxygenase
MSMEG_4010	0	-2.82637	0.0197948		92	334	530	1	3	2	22	32	0	1	0	0	0	11	1	3	49.642	25.097	91.676	0.2	0.366	0.188	4.758	5.815	0	0.26	0	0	0	1.642	0.188	0.51	glyoxalase
MSMEG_4011	0	-2.22583	0.0062682		277	1425	2206	4	18	12	120	221	2	4	3	1	4	27	8	5	149.466	107.074	381.581	0.799	2.198	1.127	25.952	40.162	0.995	1.041	0.564	0.346	0.7	4.03	1.505	0.85	pyrimidine permease RutG
MSMEG_4012	0	-2.23563	0.00457302		337	1781	2516	8	19	14	142	265	4	9	3	3	0	34	7	10	181.842	133.823	435.203	1.597	2.32	1.314	30.71	48.159	1.991	2.343	0.564	1.037	0	5.074	1.317	1.701	hydA; phenylhydantoinase (EC:3.5.2.2); K01464 dihydropyrimidinase
MSMEG_4013	0	-1.9942	0.00378375		232	1453	1766	9	32	35	134	213	7	17	2	3	6	34	18	22	125.185	109.178	305.473	1.797	3.907	3.286	28.98	38.709	3.483	4.426	0.376	1.037	1.05	5.074	3.386	3.741	oxidoreductase
MSMEG_4014	0	-2.06003	0.00061761		301	1549	1741	89	120	131	149	213	40	59	42	24	32	86	59	69	162.416	116.391	301.148	17.772	14.651	12.298	32.224	38.709	19.905	15.361	7.897	8.295	5.602	12.835	11.1	11.734	N-carbamoyl-L-amino acid amidohydrolase; K06016 N-carbamoyl-L-amino-acid hydrolase
MSMEG_4206*	0	-2.00284	0.0264419	-94 to -66	3240	14863	9752	6	69	11	1431	1687	3	6	15	11	10	268	11	17	1748.27	1116.8	1686.85	1.198	8.424	1.033	309.478	306.579	1.493	1.562	2.82	3.802	1.75	39.998	2.069	2.891	pseudogene (MSMEG)/ assimilatory nitrate reductase/sulfite reductase, putative (MSMEI)
MSMEG_5360	0	-5.61828	8.69752e-05	-129 to -101	808	1731	1760	2	23	4	25	19	3	5	3	1	1	9	4	1	435.988	130.066	304.435	0.399	2.808	0.376	5.407	3.453	1.493	1.302	0.564	0.346	0.175	1.343	0.753	0.17	formate/nitrate transporter
MSMEG_5765	0	-5.84952	6.93506e-08	-94 to -66	1181	4003	3147	2	20	5	34	34	0	1	1	1	1	34	6	6	637.255	300.783	544.35	0.399	2.442	0.469	7.353	6.179	0	0.26	0.188	0.346	0.175	5.074	1.129	1.02	globin; K06886 truncated hemoglobin
*pseudogene in MSMEG, functional ORF in MSMEI M.smegmatis
** the regulatory sequence present in the intergenic region of an upstream gene, encoding a gene duplication of MSMEG_4008 - MSMEG_4007 (oxidoreductase, 2OG-Fe(II) oxygenase)

## Sheet: GlnR nitrogen starvation
gene	WT_1mM	LOG2 fold change	GlnR motif	FDR	Function																																										MSMEG_0001	dnaN; DNA polymerase III subunit beta (EC:2.7.7.7); K02338 DNA polymerase III subunit beta
MSMEG_0055	0	2.51635		1.1585e-07	hypothetical protein
MSMEG_0057	0	1.52034		6.27333e-06	hypothetical protein
MSMEG_0059	0	1.69724		1.04715e-06	ATPase AAA
MSMEG_0060	0	1.57442		5.3411e-07	hypothetical protein
MSMEG_0061	0	1.62836		7.69137e-07	ftsk/SpoIIIE family protein
MSMEG_0062	0	1.51109		7.60054e-07	ftsk/SpoIIIE family protein
MSMEG_0063	0	2.34655		4.32325e-06	PE family protein
MSMEG_0064	0	2.20501		6.67211e-07	PPE family protein
MSMEG_0065	0	2.44256		5.39392e-06	hypothetical protein
MSMEG_0066	0	2.18641		9.61946e-07	early secretory antigenic target, 6 kDa; K14956 6 kDa early secretory antigenic target
MSMEG_0067	0	1.8252		7.87853e-08	hypothetical protein
MSMEG_0068	0	1.5221		2.0561e-07	transmembrane protein
MSMEG_0076	0	1.64317		1.64087e-06	antigen MTB48
MSMEG_0078	0	1.51753		9.50871e-06	hypothetical protein
MSMEG_0103	0	3.78434		3.34081e-05	major facilitator family protein transporter
MSMEG_0121	0	-1.53694		7.76876e-05	rhamnolipid biosynthesis 3-oxoacyl-ACP reductase (EC:1.1.1.100)
MSMEG_0158	0	1.63076		1.37372e-05	formyl-coenzyme A transferase (EC:2.8.3.16); K07749 formyl-CoA transferase
MSMEG_0194	0	1.69834		2.9016e-07	serine esterase, cutinase
MSMEG_0218	0	1.5591		0.00702013	3-demethylubiquinone-9 3-methyltransferase
MSMEG_0246	0	-1.62201		1.74657e-06	sensor-type histidine kinase PrrB (EC:2.7.13.3)
MSMEG_0255	0	1.65857		5.2965e-09	phosphoenolpyruvate carboxykinase (EC:4.1.1.32); K01596 phosphoenolpyruvate carboxykinase (GTP)
MSMEG_0338	0	1.68758		0.00428402	acyl-CoA dehydrogenase (EC:1.3.99.-); K00257
MSMEG_0341	0	-1.58003		0.00197264	hypothetical protein
MSMEG_0343	0	-1.69955		5.64261e-06	TetR family transcriptional regulator
MSMEG_0372	0	1.67603		2.33868e-07	fabG; 3-ketoacyl-ACP reductase (EC:1.1.1.100); K00059 3-oxoacyl-
MSMEG_0378	0	-1.80284		0.00876016	nthA; nitrile hydratase subunit alpha (EC:4.2.1.84); K01721 nitrile hydratase
MSMEG_0427	0	-9.27655	501431-501471	6.30836e-09	nirB; nitrite reductase
MSMEG_0428	0	-9.13407		2.83615e-09	nitrite reductase
MSMEG_0431	0	-8.11938		2.30745e-05	hypothetical protein
MSMEG_0432	0	-9.36563	508651-508691	1.1676e-07	bifunctional uroporphyrinogen-III synthetase/response regulator domain-containing protein (EC:4.2.1.75); K01719 uroporphyrinogen-III synthase
MSMEG_0433	0	-9.63887	510091-510131	2.36368e-08	nitrite extrusion protein; K02575 MFS transporter, NNP family, nitrate/nitrite transporter
MSMEG_0437	0	-1.74438		6.24252e-08	hypothetical protein; K09125 hypothetical protein
MSMEG_0447	0	1.52144		0.000270721	hypothetical protein
MSMEG_0449	0	-1.69644		7.80656e-06	transporter major facilitator family protein
MSMEG_0452	0	-1.78317		0.000178432	inner membrane permease YgbN; K03299 gluconate:H+ symporter, GntP family
MSMEG_0486	0	-2.48964		0.00154679	ABC transporter periplasmic protein; K02051 NitT/TauT family transport system substrate-binding protein
MSMEG_0505	0	-1.70466		0.00422373	sugar ABC transporter substrate-binding protein; K10117 raffinose/stachyose/melibiose transport system substrate-binding protein
MSMEG_0508	0	-2.09418		0.0013783	glycerol-phosphate porter; K10112 multiple sugar transport system ATP-binding protein
MSMEG_0530	0	1.67046		7.50907e-07	short chain dehydrogenase
MSMEG_0531	0	1.79446		1.04087e-06	acyl-CoA dehydrogenase
MSMEG_0532	0	1.52359		0.00247114	TetR family transcriptional regulator
MSMEG_0561	0	1.72332		3.63911e-05	TetR family transcriptional regulator
MSMEG_0565	0	-3.52343		2.72772e-08	glycosyl transferase family protein
MSMEG_0566	0	-4.12655		1.49737e-07	aliphatic amidase
MSMEG_0567	0	-7.96328		9.26822e-06	selenophosphate synthetase
MSMEG_0568	0	-7.47374		1.64905e-05	radical SAM domain-containing protein
MSMEG_0569	0	-7.99786		9.99557e-07	potassium transport flavoprotein; K07222 putative flavoprotein involved in K+ transport
MSMEG_0570	0	-7.324		9.25461e-08	hypothetical protein
MSMEG_0571	0	-7.85627		7.87853e-08	carbon-nitrogen hydrolase
MSMEG_0572	0	-8.38545	647871-647911	1.312e-07	hypothetical protein
MSMEG_0576	0	-1.56163		0.000784301	MmpL4 protein; K06994 putative drug exporter of the RND superfamily
MSMEG_0658	0	1.58573		0.00117017	polyamine ABC-transporter inner membrane subunit; K11070 spermidine/putrescine transport system permease protein
MSMEG_0664	0	2.45468		2.26277e-06	FAD dependent oxidoreductase
MSMEG_0666	0	2.92605		1.09602e-05	acetyl-CoA synthetase
MSMEG_0665	0	1.55007		2.56639e-06	sarcosine oxidase subunit beta; K00303 sarcosine oxidase, subunit beta
MSMEG_0728	0	1.5186		5.16478e-06	hypothetical protein
MSMEG_0778	0	-2.67526		0.000223819	transcriptional regulator; K03710 GntR family transcriptional regulator
MSMEG_0779	0	-3.71212		8.50771e-05	short chain dehydrogenase; K00059 3-oxoacyl-
MSMEG_0780	0	-4.74161	864391-864431L	9.52677e-05	phosphotransferase enzyme family protein
MSMEG_0781	0	-2.41807	864391-864431R	6.77252e-05	amino acid permease
MSMEG_0800	0	-1.97164		0.0115523	hypothetical protein
MSMEG_0850	0	2.08846		0.00300449	hypothetical protein
MSMEG_0876	0	2.50244		2.83615e-09	short chain dehydrogenase
MSMEG_0891	0	-1.91378		0.000867927	polyphosphate kinase
MSMEG_0911	0	4.25006		9.47022e-09	aceA; isocitrate lyase (EC:4.1.3.1); K01637 isocitrate lyase
MSMEG_0961	0	1.51146		3.55537e-05	pseudogene
MSMEG_0965	0	-2.51095		1.11981e-08	porin
MSMEG_0986	0	1.50793		1.28262e-05	RemM protein
MSMEG_0987	0	1.59794		8.41963e-07	hypothetical protein
MSMEG_0996	0	1.7799		0.00738682	hypothetical protein; K09931 hypothetical protein
MSMEG_0997	0	1.97584		0.00304214	hypothetical protein
MSMEG_1064	0	2.14771		2.42236e-08	phosphate/sulfate permease; K03306 inorganic phosphate transporter, PiT family
MSMEG_1065	0	1.81268		1.48064e-06	hypothetical protein
MSMEG_1066	0	2.17528		1.4651e-08	hypothetical protein
MSMEG_1079	0	-6.1711	1142851-1142891R	1.49021e-06	hypothetical protein
MSMEG_1080	0	-5.69993		7.97192e-09	large subunit of N,N-dimethylformamidase; K03418 N,N-dimethylformamidase
MSMEG_1081	0	-5.75274		6.39986e-06	hypothetical protein
MSMEG_1082	0	-9.9049	1146711-1146751	2.83615e-09	response regulator
MSMEG_1084	0	-9.81189		9.59806e-08	peptide/opine/nickel uptake family protein ABC transporter periplasmic substrate-binding protein; K02035 peptide/nickel transport system substrate-binding protein
MSMEG_1085	0	-8.47845		3.4491e-07	dipeptide transporter permease DppB; K02033 peptide/nickel transport system permease protein
MSMEG_1086	0	-8.82829		1.26195e-07	ABC transporter permease; K02034 peptide/nickel transport system permease protein
MSMEG_1087	0	-8.70332		2.55262e-08	pseudogene
MSMEG_1088	0	-8.06911		3.83251e-07	gatA; glutamyl-tRNA(Gln)/aspartyl-tRNA(Asn) amidotransferase subunit alpha (EC:6.3.5.-); K02433 aspartyl-tRNA(Asn)/glutamyl-tRNA(Gln) amidotransferase subunit A
MSMEG_1089	0	-4.94507		1.37201e-08	hypothetical protein
MSMEG_1090	0	-4.80187		2.08229e-11	amidase (EC:3.5.1.4); K02433 aspartyl-tRNA(Asn)/glutamyl-tRNA(Gln) amidotransferase subunit A
MSMEG_1091	0	-5.23823		1.16214e-07	ureE; urease accessory protein UreE; K03187 urease accessory protein
MSMEG_1092	0	-5.2058		6.52715e-05	urease accessory protein UreF; K03188 urease accessory protein
MSMEG_1093	0	-7.46562		1.6338e-08	bifunctional urease subunit gamma/beta (EC:3.5.1.5); K14048 urease subunit gamma/beta
MSMEG_1094	0	-5.25854		3.15344e-09	ureC; urease subunit alpha (EC:3.5.1.5); K01428 urease subunit alpha
MSMEG_1095	0	-4.87097		4.42731e-07	ureG; urease accessory protein UreG; K03189 urease accessory protein
MSMEG_1096	0	-5.25458		0.000113103	urease accessory protein UreD; K03190 urease accessory protein
MSMEG_1153	0	-2.16223		0.00385314	FAD dependent oxidoreductase
MSMEG_1154	0	-1.58441		0.00245686	formyl-coenzyme A transferase (EC:2.8.3.16); K07749 formyl-CoA transferase
MSMEG_1155	0	-1.60171		0.0118133	carnitinyl-CoA dehydratase (EC:4.2.1.-); K08299 crotonobetainyl-CoA hydratase
MSMEG_1158	0	-1.64226		0.00106732	5-oxovalerate dehydrogenase; K00128 aldehyde dehydrogenase (NAD+)
MSMEG_1166	0	1.75192		0.000861012	tRNA-Tyr; K14236 tRNA Tyr
MSMEG_1178	0	2.74723	1238491-1238531R	1.57835e-07	transcriptional regulator
MSMEG_1179	0	2.33273		2.06462e-06	hutU; urocanate hydratase (EC:4.2.1.49); K01712 urocanate hydratase
MSMEG_1180	0	2.17164		6.76086e-06	allantoate amidohydrolase (EC:3.5.1.87); K06016 N-carbamoyl-L-amino-acid hydrolase
MSMEG_1184	0	-3.43893		2.83615e-09	serine esterase, cutinase
MSMEG_1193	0	2.67798		2.81009e-09	TROVE domain-containing protein; K11089 60 kDa SS-A/Ro ribonucleoprotein
MSMEG_1208	0	-1.54376		0.0375952	glycosyltransferase, group I
MSMEG_1216	0	-2.0918		7.97099e-08	ABC transporter periplasmic protein; K01999 branched-chain amino acid transport system substrate-binding protein
MSMEG_1218	0	-1.65915		0.000271059	ABC transporter ATP-binding protein; K01995 branched-chain amino acid transport system ATP-binding protein
MSMEG_1219	0	-2.03778		0.00611769	ABC transporter permease; K01998 branched-chain amino acid transport system permease protein
MSMEG_1225	0	1.55726		3.0287e-06	hypothetical protein
MSMEG_1227	0	-2.1823		0.00842927	GntR family transcriptional regulator; K03710 GntR family transcriptional regulator
MSMEG_1232	0	-9.28522		3.46759e-07	ABC transporter substrate-binding protein; K02051 NitT/TauT family transport system substrate-binding protein
MSMEG_1233	0	-9.59807		1.9667e-08	pseudogene
MSMEG_1234	0	-6.24056		5.21876e-07	taurine import ATP-binding protein TauB (EC:3.6.3.36); K02049 NitT/TauT family transport system ATP-binding protein
MSMEG_1235	0	-5.18229		1.71891e-07	sulfate permease
MSMEG_1249	0	-1.57158		2.1377e-05	ISMsm7, transposase orfB
MSMEG_1293	0	-3.4765	1385631-1385671R	5.60604e-10	xanthine/uracil permeases family protein
MSMEG_1294	0	-2.67768		1.62595e-08	OHCU decarboxylase; K16840 2-oxo-4-hydroxy-4-carboxy-5-ureidoimidazoline decarboxylase
MSMEG_1295	0	-1.88912		8.41963e-07	transthyretin; K07127 5-hydroxyisourate hydrolase
MSMEG_1296	0	-2.08119		6.73447e-09	uricase (EC:1.7.3.3); K00365 urate oxidase
MSMEG_1297	0	-2.22305		2.81009e-09	hydroxydechloroatrazine ethylaminohydrolase (EC:3.5.99.3)
MSMEG_1298	0	-2.63155		2.67791e-09	guanine deaminase (EC:3.5.4.3); K01487 guanine deaminase
MSMEG_1299	0	-4.33159		4.61402e-11	oxidoreductase, 2OG-Fe(II) oxygenase
MSMEG_1300	0	-2.1703		0.00370497	hypothetical protein
MSMEG_1318	0	-6.30264		5.75521e-07	polysaccharide deacetylase
MSMEG_1319	0	-5.76356		6.24252e-08	Asp/Glu racemase; K01799 maleate isomerase
MSMEG_1320	0	-7.18952		2.92407e-06	major facilitator superfamily protein; K08194 MFS transporter, ACS family, D-galactonate transporter
MSMEG_1329	0	2.03636		0.00387952	major facilitator superfamily protein
MSMEG_1330	0	2.22598		2.31461e-05	MarR family transcriptional regulator
MSMEG_1337	0	1.60733		0.00308261	tRNA-Thr; K14234 tRNA Thr
MSMEG_1392	0	-2.794		0.0235034	alcohol dehydrogenase
MSMEG_1396	0	-1.52241		0.000133274	LprB protein
MSMEG_1412	0	1.92948		9.21778e-05	amino acid permease
MSMEG_1413	0	2.72773		0.000318123	rocD; ornithine--oxo-acid transaminase (EC:2.6.1.13); K00819 ornithine--oxo-acid transaminase
MSMEG_1414	0	2.0099		0.00123393	amidinotransferase
MSMEG_1428	0	-1.65055		2.0863e-05	glucose-methanol-choline oxidoreductase
MSMEG_1480	0	1.55879		3.02221e-06	methyltransferase
MSMEG_1495	0	2.55629		0.000462059	HAD-superfamily hydrolase
MSMEG_1517	0	1.6259		9.90101e-07	hypothetical protein; K07192 flotillin
MSMEG_1518	0	1.79843		6.38064e-06	hypothetical protein
MSMEG_1534	0	2.36909		0.0348758	hypothetical protein
MSMEG_1537	0	2.42822		0.00435969	hypothetical protein
MSMEG_1597	0	-2.54265	1684231-1684271	2.83615e-09	transcription factor WhiB
MSMEG_1612	0	-2.14002		0.00930621	extracellular solute-binding protein; K02030 polar amino acid transport system substrate-binding protein
MSMEG_1614	0	-2.78904		0.000811286	glutamine transport ATP-binding protein GlnQ; K02028 polar amino acid transport system ATP-binding protein
MSMEG_1617	0	-1.56652		3.24647e-07	kumamolisin; K08677 kumamolisin
MSMEG_1618	0	-1.56887		9.50871e-06	hypothetical protein
MSMEG_1696	0	2.10722		4.83313e-05	MarR family transcriptional regulator
MSMEG_1698	0	2.65939		2.0561e-07	ammonia monooxygenase; K07120
MSMEG_1709	0	2.46571		4.13207e-05	ABC transporter; K02057 simple sugar transport system permease protein
MSMEG_1710	0	2.85308		0.00012492	ribose transporter permease RbsC (EC:3.6.3.17); K02057 simple sugar transport system permease protein
MSMEG_1711	0	3.38142		2.22918e-08	ABC transporter ATP-binding protein; K02056 simple sugar transport system ATP-binding protein
MSMEG_1713	0	2.0449		9.91751e-05	araB; ribulokinase (EC:2.7.1.16); K00853 L-ribulokinase
MSMEG_1714	0	2.54396		0.000936807	L-ribulose-5-phosphate 4-epimerase (EC:5.1.3.4); K01786 L-ribulose-5-phosphate 4-epimerase
MSMEG_1715	0	3.68027		2.31366e-07	araA; L-arabinose isomerase (EC:5.3.1.4); K01804 L-arabinose isomerase
MSMEG_1738	0	2.42873	1832291-1832331	4.30275e-08	transmembrane protein
MSMEG_1770	0	1.5101		0.00102749	hypothetical protein
MSMEG_1796	0	-2.20533		0.0246448	membrane protein
MSMEG_1906	0	3.06677		0.000323846	toluate 1,2-dioxygenase electron transfer component (EC:1.18.1.3); K05784 benzoate/toluate 1,2-dioxygenase reductase subunit
MSMEG_1908	0	4.50135		2.23967e-06	benzoate 1,2-dioxygenase subunit alpha (EC:1.14.12.10); K05549 benzoate/toluate 1,2-dioxygenase alpha subunit
MSMEG_1941	0	1.52783		6.29679e-08	helicase, UvrD/Rep family protein
MSMEG_1953	0	1.63915		5.05993e-05	transcription factor WhiB
MSMEG_1960	0	2.00591		3.34082e-06	hypothetical protein
MSMEG_1961	0	1.51441		3.24722e-06	hypothetical protein
MSMEG_1962	0	1.79972		3.07594e-06	hypothetical protein
MSMEG_1964	0	1.81661		0.0475988	mitomycin radical oxidase (EC:1.5.3.-)
MSMEG_1966	0	-1.89326		7.35555e-05	hypothetical protein
MSMEG_1971	0	1.53603		0.000343588	propane monooxygenase hydroxylase large subunit; K18223 propane monooxygenase large subunit
MSMEG_1987	0	-6.63394	2070111-2070151	2.64276e-06	hypothetical protein
MSMEG_1988	0	-6.29973		1.12757e-07	hypothetical protein
MSMEG_1989	0	-5.83887		2.33868e-07	phenoxybenzoate dioxygenase subunit beta (EC:1.-.-.-)
MSMEG_1990	0	-6.58656		2.48907e-06	hypothetical protein
MSMEG_1991	0	-1.69135		0.000287627	isovaleryl-CoA dehydrogenase
MSMEG_1999	0	2.51076	2081471-2081511	2.25991e-09	hypothetical protein
MSMEG_2023	0	-2.79448		0.0155028	CAIB/BAIF family protein; K07749 formyl-CoA transferase
MSMEG_2079	0	-2.33711		1.80902e-06	alcohol dehydrogenase
MSMEG_2096	0	-2.1226		0.0209381	integral membrane protein; K07090
MSMEG_2097	0	-1.74617		0.00100615	acyl-coenzyme A:6-aminopenicillanic acid acyl-transferase; K10852 isopenicillin-N N-acyltransferase
MSMEG_2100	0	-1.95514		0.000638604	peptidase M20/M25/M40 (EC:3.4.-.-)
MSMEG_2116	0	-2.34884		2.44184e-08	PTS system, glucose-specific IIBC component (EC:2.7.1.69 2.7.1.-); K02804 PTS system, N-acetylglucosamine-specific IIC component
MSMEG_2169	0	-2.18281		0.0142446	accD; acetyl-CoA carboxylase, carboxyl transferase subunit beta (EC:6.4.1.2); K01962 acetyl-CoA carboxylase carboxyl transferase subunit alpha
MSMEG_2171	0	-1.71462		0.000748486	L-carnitine dehydratase/bile acid-inducible protein F
MSMEG_2184	0	-5.48593	2260871-2260911R	0.00017652	amino acid permease
MSMEG_2185	0	-4.05606		0.000428086	hypothetical protein; K09967 hypothetical protein
MSMEG_2186	0	-4.6058		0.000100157	hypothetical protein; K09967 hypothetical protein
MSMEG_2187	0	-2.15038		0.00838801	urea amidolyase (EC:3.5.1.54 6.3.4.6); K01941 urea carboxylase
MSMEG_2189	0	-2.16861		0.00601109	atzF; allophanate hydrolase (EC:3.5.1.54); K01457 allophanate hydrolase
MSMEG_2227	0	-1.50536		0.000980121	enoyl-CoA hydratase (EC:4.2.1.17); K01692 enoyl-CoA hydratase
MSMEG_2228	0	-1.9187		0.0344268	oxidoreductase, short chain dehydrogenase/reductase
MSMEG_2425	0	-8.02644	2508191-2508231	2.78e-11	amt; ammonium transporter; K03320 ammonium transporter, Amt family
MSMEG_2426	0	-3.09054		9.90765e-10	nitrogen regulatory protein P-II; K04751 nitrogen regulatory protein P-II 1
MSMEG_2427	0	-2.83569		2.21509e-10	glnD; PII uridylyl-transferase (EC:2.7.7.59); K00990
MSMEG_2452	0	-1.70687		4.24687e-05	hypothetical protein
MSMEG_2453	0	-1.57155		1.36137e-05	GntR family transcriptional regulator
MSMEG_2454	0	-1.83084		1.65283e-05	translation initiation inhibitor
MSMEG_2456	0	-2.41294		1.58319e-06	5,10-methylenetetrahydromethanopterin reductase (EC:1.5.99.11); K00320 5,10-methylenetetrahydromethanopterin reductase
MSMEG_2457	0	-2.37836		0.0229682	hypothetical protein
MSMEG_2458	0	-2.55656		3.38785e-07	hypothetical protein; K02051 NitT/TauT family transport system substrate-binding protein
MSMEG_2459	0	-1.78523		2.36636e-05	transporter ATPase; K02049 NitT/TauT family transport system ATP-binding protein
MSMEG_2460	0	-2.00666		8.71364e-06	transporter permease; K02050 NitT/TauT family transport system permease protein
MSMEG_2461	0	-2.57046		1.35593e-05	transporter permease; K02050 NitT/TauT family transport system permease protein
MSMEG_2464	0	-1.758		0.00197264	2Fe-2S-binding domain-containing protein; K03518 carbon-monoxide dehydrogenase small subunit
MSMEG_2466	0	-1.57128		0.00132826	glutaryl-CoA dehydrogenase; K00252 glutaryl-CoA dehydrogenase
MSMEG_2482	0	-1.58209		0.00306039	hypothetical protein
MSMEG_2486	0	-3.01035		7.11354e-06	major facilitator superfamily protein; K03762 MFS transporter, MHS family, proline/betaine transporter
MSMEG_2489	0	-1.70211		1.13955e-05	GntR family transcriptional regulator
MSMEG_2491	0	-1.98531		0.000271059	acetylornithine deacetylase; K01438 acetylornithine deacetylase
MSMEG_2493	0	-2.65862		2.2003e-07	aminotransferase, class I and II family protein; K05825 2-aminoadipate transaminase
MSMEG_2494	0	-2.97557		2.15068e-08	Xaa-Pro aminopeptidase; K15783 ectoine hydrolase
MSMEG_2495	0	-2.34531		1.96736e-07	decarboxylase; K01799 maleate isomerase
MSMEG_2501	0	1.73956		0.0207205	nitrate/sulfonate/bicarbonate ABC transporter inner membrane protein
MSMEG_2502	0	1.81588		0.00234147	transporter ATPase; K02049 NitT/TauT family transport system ATP-binding protein
MSMEG_2522	0	-9.14474	2608351-2608391	1.75108e-08	efflux ABC transporter permease
MSMEG_2523	0	-9.79139		7.87853e-08	efflux ABC transporter permease
MSMEG_2524	0	-11.716		2.68175e-08	ABC transporter ATP-binding protein; K02003 putative ABC transport system ATP-binding protein
MSMEG_2525	0	-9.02569		4.61402e-11	amino acid permease
MSMEG_2526	0	-11.2582	2612531-2612571	1.71465e-08	tynA; tyramine oxidase; K00276 primary-amine oxidase
MSMEG_2530	0	-1.57246		0.0180642	pcaC; hypothetical protein; K01607 4-carboxymuconolactone decarboxylase
MSMEG_2534	0	-1.62076		0.026734	carboxylesterase
MSMEG_2542	0	2.40811		3.06349e-05	hypothetical protein
MSMEG_2569	0	-8.10392		9.10804e-10	oxidoreductase, 2OG-Fe(II) oxygenase
MSMEG_2570	0	-7.67362	2655531-2655571	2.86857e-09	xanthine/uracil permease
MSMEG_2639	0	-1.9924		9.90101e-07	integral membrane protein
MSMEG_2650	0	-1.62601		0.0213701	acyl-CoA dehydrogenase
MSMEG_2651	0	-1.60969		0.00120174	alkanesulfonate monooxygenase; K04091 alkanesulfonate monooxygenase
MSMEG_2659	0	-1.66184		2.51172e-06	ald; alanine dehydrogenase (EC:1.4.1.1); K00259 alanine dehydrogenase
MSMEG_2680	0	-2.24547		8.69062e-06	amino acid transporter
MSMEG_2681	0	-2.7861		0.000687969	proline imino-peptidase; K18457 L-proline amide hydrolase
MSMEG_2688	0	-1.64352		7.69137e-07	antibiotic biosynthesis monooxygenase domain-containing protein
MSMEG_2698	0	1.51405		6.91261e-07	hypothetical protein; K10533 limonene-1,2-epoxide hydrolase
MSMEG_2725	0	-1.79698		7.60054e-07	glutamate transporter permease GluD; K10007 glutamate transport system permease protein
MSMEG_2726	0	-1.60238		4.26119e-07	glutamate permease; K10006 glutamate transport system permease protein
MSMEG_2732	0	-2.13066		0.0013575	hypothetical protein
MSMEG_2748	0	-4.27387		2.08229e-11	sthA; soluble pyridine nucleotide transhydrogenase (EC:1.6.1.1); K00322 NAD(P) transhydrogenase
MSMEG_2757	0	1.76113		6.21898e-08	glutathione S-transferase domain-containing protein
MSMEG_2759	0	1.71816		0.000130128	hypothetical protein
MSMEG_2798	0	-1.96944		9.51519e-05	hypothetical protein
MSMEG_2800	0	-1.81703		4.59994e-05	NADPH-dependent FMN reductase; K00299 FMN reductase
MSMEG_2834	0	1.83447		0.000819027	tRNA-Cys; K14222 tRNA Cys
MSMEG_2842	0	-3.58064		0.000181977	ssuD; nitrilotriacetate monooxygenase component A (EC:1.14.13.-)
MSMEG_2843	0	-3.41588		0.000443346	ssuD; nitrilotriacetate monooxygenase component A (EC:1.14.13.-)
MSMEG_2844	0	-3.37617		0.000480663	ABC transporter ATP-binding protein; K02031 peptide/nickel transport system ATP-binding protein K02032 peptide/nickel transport system ATP-binding protein
MSMEG_2847	0	-2.37517		0.0133859	extracellular solute-binding protein; K02035 peptide/nickel transport system substrate-binding protein
MSMEG_2865	0	-1.70902		0.00398991	hypothetical protein; K18481 Mce-associated membrane protein
MSMEG_2866	0	-2.50038		0.00858417	thioesterase
MSMEG_2874	0	-1.66122		0.00430073	hypothetical protein
MSMEG_2879	0	-2.13371		0.00666873	acyl-CoA dehydrogenase
MSMEG_2905	0	-1.78465		0.00328886	transcriptional regulator
MSMEG_2906	0	-2.00825		0.000748486	hypothetical protein
MSMEG_2922	0	-1.51502		0.0266953	hypothetical protein
MSMEG_2978	0	-9.52003		2.41878e-08	ABC transporter ATP-binding protein; K11963 urea transport system ATP-binding protein
MSMEG_2979	0	-8.80821		2.91957e-07	ABC transporter ATP-binding protein; K11962 urea transport system ATP-binding protein
MSMEG_2980	0	-7.88941		2.88835e-07	hypothetical protein; K11961 urea transport system permease protein
MSMEG_2981	0	-8.92876		9.66439e-08	branched-chain amino acid ABC transporter permease; K11960 urea transport system permease protein
MSMEG_2982	0	-9.76552	3048291-3048331	6.52183e-09	periplasmic binding protein; K11959 urea transport system substrate-binding protein
MSMEG_2984	0	-2.39033		0.0207205	hydrolase
MSMEG_2988	0	-1.54326		0.0435497	carbon-nitrogen hydrolase
MSMEG_3016	0	-1.75559		2.23485e-07	hypothetical protein
MSMEG_3029	0	1.80463		0.028735	peptidase, A24 (type IV prepilin peptidase) family protein; K02654 leader peptidase (prepilin peptidase) / N-methyltransferase
MSMEG_3057	0	-1.7079		0.0261452	metal ABC transporter permease; K02072 D-methionine transport system permease protein
MSMEG_3058	0	-2.27976		7.13926e-05	lipoprotein, nlpa family protein; K02073 D-methionine transport system substrate-binding protein
MSMEG_3142	0	1.52671		1.1676e-07	HTH-type transcriptional repressor AcnR
MSMEG_3163	0	-3.08573		1.25258e-08	gp55 protein
MSMEG_3164	0	-2.61033		6.52183e-09	hypothetical protein
MSMEG_3199	0	1.7241		6.25769e-07	nadA; quinolinate synthetase; K03517 quinolinate synthase
MSMEG_3219	0	1.62913		1.37201e-08	trpC; indole-3-glycerol-phosphate synthase (EC:4.1.1.48); K01609 indole-3-glycerol phosphate synthase
MSMEG_3225	0	1.78557		0.0185483	ferredoxin-dependent glutamate synthase 1 (EC:1.4.7.1); K00265 glutamate synthase (NADPH/NADH) large chain
MSMEG_3226	0	1.9795		0.00115584	glutamate synthase NADH/NADPH small subunit; K00266 glutamate synthase (NADPH/NADH) small chain
MSMEG_3236	0	-1.6623		1.68079e-06	amino acid ABC transporter permease; K02029 polar amino acid transport system permease protein
MSMEG_3237	0	-2.11553		4.0441e-08	ATP-binding protein; K02028 polar amino acid transport system ATP-binding protein
MSMEG_3247	0	-1.95781		1.96736e-07	branched-chain amino acid ABC transporter substrate-binding protein; K01999 branched-chain amino acid transport system substrate-binding protein
MSMEG_3248	0	-1.73728		1.3681e-06	branched-chain amino acid ABC transporter permease; K01997 branched-chain amino acid transport system permease protein
MSMEG_3261	0	1.55397		1.47587e-06	hypothetical protein
MSMEG_3265	0	-1.60242		0.000125126	arabitol-phosphate dehydrogenase
MSMEG_3266	0	-1.99874		0.000130128	maltose/maltodextrin-binding protein; K02027 multiple sugar transport system substrate-binding protein
MSMEG_3277	0	-1.9564		1.02105e-05	polyamine ABC transporter integral membrane protein; K11070 spermidine/putrescine transport system permease protein
MSMEG_3279	0	-2.24467		3.28412e-06	polyamine ABC transporter permease; K11071 spermidine/putrescine transport system permease protein
MSMEG_3280	0	-2.10528		4.70064e-06	polyamine-binding lipoprotein; K11069 spermidine/putrescine transport system substrate-binding protein
MSMEG_3281	0	-1.89154		3.48983e-06	spermidine/putrescine ABC transporter ATP-binding protein; K11072 spermidine/putrescine transport system ATP-binding protein
MSMEG_3317	0	-3.84616		1.10826e-08	dapB; dihydrodipicolinate reductase N-terminus domain-containing protein (EC:1.3.1.26); K00215 4-hydroxy-tetrahydrodipicolinate reductase
MSMEG_3320	0	-1.60379		4.86499e-08	pseudogene
MSMEG_3323	0	-1.68204		5.59109e-05	hypothetical protein
MSMEG_3324	0	-2.07553		1.33766e-06	hypothetical protein
MSMEG_3326	0	-1.76506		8.62622e-05	carboxylate-amine ligase (EC:6.3.-.-); K06048 carboxylate-amine ligase
MSMEG_3327	0	-1.90214		0.00041306	hypothetical protein
MSMEG_3328	0	-1.64857		2.19542e-05	hypothetical protein
MSMEG_3333	0	-2.20338		4.81284e-05	pseudogene
MSMEG_3335	0	-1.52365		0.00121809	IclR family transcriptional regulator
MSMEG_3344	0	-2.4506		7.07019e-10	hypothetical protein
MSMEG_3357	0	-1.86742		8.66133e-08	metal-dependent phosphohydrolase
MSMEG_3361	0	-2.25097		2.94262e-05	hypothetical protein
MSMEG_3382	0	-1.89782		0.00329787	ArsR family transcriptional regulator
MSMEG_3384	0	-2.12969		0.000123825	isoflavone reductase
MSMEG_3385	0	-2.68234		0.00417101	hypothetical protein
MSMEG_3397	0	-2.61712		1.946e-07	acetylornithine deacetylase (EC:3.5.1.16); K01438 acetylornithine deacetylase
MSMEG_3398	0	-2.48941		6.67211e-07	integral membrane transporter
MSMEG_3400	0	-7.95022	3471571-3471611	1.49021e-06	glutamyl-tRNA(Gln) amidotransferase subunit A (EC:6.3.5.-)
MSMEG_3401	0	-7.23776		5.37089e-08	LamB/YcsF family protein; K07160 UPF0271 protein
MSMEG_3402	0	-6.64577		5.66429e-07	cytosine permease; K10974 cytosine permease
MSMEG_3403	0	-6.0545		7.35351e-08	amiF; formamidase (EC:3.5.1.49); K01455 formamidase
MSMEG_3409	0	-2.01605		3.14131e-05	oxidoreductase
MSMEG_3415	0	-1.83017		0.0397923	MarR family transcriptional regulator
MSMEG_3427	0	1.70837		0.000800979	metal dependent hydrolase
MSMEG_3447	0	-1.52276		0.00263307	two-component system response regulator
MSMEG_3471	0	-1.6212		1.75108e-08	hypothetical protein
MSMEG_3472	0	-2.50204		2.66138e-08	hypothetical protein
MSMEG_3473	0	-2.5528		7.35351e-08	upp; uracil phosphoribosyltransferase (EC:2.4.2.9); K00761 uracil phosphoribosyltransferase
MSMEG_3474	0	-3.29541		5.20707e-07	integral membrane protein; K07052
MSMEG_3489	0	-2.11313		2.55262e-08	hypothetical protein
MSMEG_3553	0	-6.1739		8.14203e-07	hydA; phenylhydantoinase (EC:3.5.2.2); K01464 dihydropyrimidinase
MSMEG_3554	0	-5.33694		0.000233606	N5,N10-methylene-tetrahydromethanopterin reductase
MSMEG_3555	0	-4.84764		0.000416235	hydrolase; K12251 N-carbamoylputrescine amidase
MSMEG_3556	0	-3.90765		0.000775322	integral membrane transporter; K03457 nucleobase:cation symporter-1, NCS1 family
MSMEG_3557	0	-2.33593		0.00275345	amino acid permease
MSMEG_3558	0	-2.20315		3.63293e-07	carboxymethylenebutenolidase; K01061 carboxymethylenebutenolidase
MSMEG_3561	0	-1.89244		2.83615e-09	glnA; glutamine synthetase (EC:6.3.1.2); K01915 glutamine synthetase
MSMEG_3604	0	-1.58997		0.0011084	sorbitol utilization protein SOU2 (EC:1.1.-.-)
MSMEG_3622	0	-2.02371		6.16906e-08	hypothetical protein; K03190 urease accessory protein
MSMEG_3623	0	-2.54868		4.75845e-10	ureG; urease accessory protein UreG; K03189 urease accessory protein
MSMEG_3624	0	-1.826		1.77753e-07	urease accessory protein uref; K03188 urease accessory protein
MSMEG_3625	0	-1.96207		2.83615e-09	ureC; urease subunit alpha (EC:3.5.1.5); K01428 urease subunit alpha
MSMEG_3626	0	-2.21295		2.37685e-06	ureB; urease subunit beta (EC:3.5.1.5); K01429 urease subunit beta
MSMEG_3627	0	-2.33132		1.77753e-07	ureA; urease subunit gamma (EC:3.5.1.5); K01430 urease subunit gamma
MSMEG_3708	0	-2.85683		1.24661e-07	catalase (EC:1.11.1.6); K03781 catalase
MSMEG_3710	0	-2.26931		4.79558e-07	cytochrome b561 family protein; K12262 cytochrome b561
MSMEG_3713	0	-1.50442		0.000879189	hypothetical protein
MSMEG_3727	0	-1.75707		0.0388355	hypothetical protein
MSMEG_3776	0	-1.58306		6.48283e-05	argC; N-acetyl-gamma-glutamyl-phosphate reductase (EC:1.2.1.38); K00145 N-acetyl-gamma-glutamyl-phosphate reductase
MSMEG_3782	0	-2.126		1.09857e-06	endoribonuclease L-PSP
MSMEG_3784	0	-1.82852		1.3842e-05	IclR family transcriptional regulator
MSMEG_3785	0	-2.59271		1.91511e-06	PfkB-family protein carbohydrate kinase; K00874 2-dehydro-3-deoxygluconokinase
MSMEG_3786	0	-4.0487		4.4013e-09	D-amino acid deaminase
MSMEG_3787	0	-4.21019		2.83615e-09	D-aminoacylase (EC:3.5.1.81); K06015 N-acyl-D-amino-acid deacylase
MSMEG_3788	0	-4.55886		0.000344719	eda; 2-dehydro-3-deoxyphosphogluconate aldolase (EC:4.1.2.14 4.1.3.16); K01625 2-dehydro-3-deoxyphosphogluconate aldolase / (4S)-4-hydroxy-2-oxoglutarate aldolase
MSMEG_3789	0	-4.8164		2.49812e-07	inner membrane permease YgbN; K03299 gluconate:H+ symporter, GntP family
MSMEG_3803	0	3.62803		5.40633e-10	lipoprotein LpqH; K14953 ipoprotein LpqH
MSMEG_3874	0	1.62405		0.0218317	TetR family transcriptional regulator
MSMEG_3924	0	-2.30848		0.00044712	peptide synthetase ScpsB
MSMEG_3931	0	1.52806		6.91261e-07	0
MSMEG_3932	0	1.84725		1.73779e-07	hypothetical protein
MSMEG_3937	0	1.61845		5.82538e-07	hypothetical protein
MSMEG_3960	0	-2.59818		6.34533e-05	transcriptional regulator
MSMEG_3964	0	-2.37045		0.00275345	pyruvate dehydrogenase; K00156 pyruvate dehydrogenase (quinone)
MSMEG_3973	0	-1.88885		6.85514e-05	N-methylhydantoinase; K01474 N-methylhydantoinase B
MSMEG_3974	0	-1.9911		0.000180789	pseudogene
MSMEG_3979	0	-2.16977		9.05457e-06	pseudogene
MSMEG_3992	0	-5.82067		5.71042e-06	integral membrane transporter
MSMEG_3993	0	-7.33019		0.000105674	Asp/Glu racemase; K01799 maleate isomerase
MSMEG_3994	0	-7.52279		7.77935e-06	short chain dehydrogenase
MSMEG_3995	0	-7.86322	4069251-4069291	4.47478e-07	N-carbamoyl-L-amino acid amidohydrolase; K06016 N-carbamoyl-L-amino-acid hydrolase
MSMEG_3996	0	-8.31239	4070051-4070091L	2.20498e-06	hydA; phenylhydantoinase (EC:3.5.2.2); K01464 dihydropyrimidinase
MSMEG_3997	0	-4.7177	4070051-4070091R	4.12402e-09	regulatory protein
MSMEG_4000	0	-1.75117		0.000113999	ABC transporter ATP-binding protein; K02056 simple sugar transport system ATP-binding protein
MSMEG_4001	0	-1.69157		0.000271118	ribose transporter permease RbsC (EC:3.6.3.17); K02057 simple sugar transport system permease protein
MSMEG_4002	0	-1.61264		0.00034135	oxidoreductase, zinc-binding dehydrogenase
MSMEG_4004	0	-1.8999		0.00197264	3-oxoacyl-ACP reductase (EC:1.1.1.100)
MSMEG_4006	0	-2.99672		1.04087e-06	CdaR family transcriptional regulator
MSMEG_4007	0	-1.61321		4.73616e-07	oxidoreductase, 2OG-Fe(II) oxygenase
MSMEG_4008	0	-8.97964	4082411-4082451	2.81574e-05	oxidoreductase, 2OG-Fe(II) oxygenase
MSMEG_4009	0	-7.23552		2.83575e-05	vanillate O-demethylase
MSMEG_4010	0	-8.28458		7.11354e-06	glyoxalase
MSMEG_4011	0	-7.74089		2.60393e-05	pyrimidine permease RutG
MSMEG_4012	0	-8.66864		1.13549e-05	hydA; phenylhydantoinase (EC:3.5.2.2); K01464 dihydropyrimidinase
MSMEG_4013	0	-7.19721		4.27914e-06	oxidoreductase
MSMEG_4014	0	-4.2393		5.13286e-08	N-carbamoyl-L-amino acid amidohydrolase; K06016 N-carbamoyl-L-amino-acid hydrolase
MSMEG_4017	0	-4.51968		1.02044e-05	BmyD protein
MSMEG_4038	0	-1.68665		0.000147748	vanillin dehydrogenase
MSMEG_4047	0	-1.94167		0.0353224	dihydropteroate synthase; K06897 7,8-dihydropterin-6-yl-methyl-4-(beta-D-ribofuranosyl)aminobenzene 5'-phosphate synthase
MSMEG_4048	0	-1.87575		0.00716224	cyclase
MSMEG_4050	0	-1.65604		0.0228291	hypothetical protein
MSMEG_4060	0	-2.17615		0.000116855	pseudogene
MSMEG_4064	0	-1.52412		0.0124045	zinc-binding alcohol dehydrogenase
MSMEG_4078	0	-2.02655		0.0289926	metabolite transporter YaaU; K08368 MFS transporter, putative metabolite transport protein
MSMEG_4085	0	-1.80533		0.00112416	nitrilotriacetate monooxygenase component A (EC:1.14.13.-)
MSMEG_4090	0	-1.60556		3.52568e-05	IclR family protein transcriptional regulator
MSMEG_4093	0	-1.88656		0.0103662	oxidoreductase, aldo/keto reductase
MSMEG_4124	0	-1.64731		0.000312024	hypothetical protein
MSMEG_4134	0	-1.8573		1.13549e-05	pseudogene
MSMEG_4141	0	-2.0877		5.08586e-06	hypothetical protein
MSMEG_4148	0	-1.91915		0.00241959	lipase
MSMEG_4206	0	-8.72889	4290471-4290511	5.69991e-07	pseudogene
MSMEG_4209	0	1.52716		0.0435502	integral membrane protein; K07794 putative tricarboxylic transport membrane protein
MSMEG_4290	0	-5.49719	4374791-4374831	3.13698e-12	glnA; glutamine synthetase (EC:6.3.1.2); K01915 glutamine synthetase
MSMEG_4291	0	-1.68384		0.00010406	dtd; D-tyrosyl-tRNA(Tyr) deacylase (EC:3.1.-.-); K07560 D-tyrosyl-tRNA(Tyr) deacylase
MSMEG_4292	0	-1.52557		7.12249e-06	integral membrane protein; K15977 putative oxidoreductase
MSMEG_4294	0	-4.48194	4381891-4381931	4.45995e-13	glnA; glutamine synthetase (EC:6.3.1.2); K01915 glutamine synthetase
MSMEG_4298	0	3.60908		2.89762e-06	panB; 3-methyl-2-oxobutanoate hydroxymethyltransferase (EC:2.1.2.11); K00606 3-methyl-2-oxobutanoate hydroxymethyltransferase
MSMEG_4303	0	1.58935		0.00304063	methyltransferase
MSMEG_4315	0	-1.63654		0.0167116	igma-70 family RNA polymerase sigma factor
MSMEG_4316	0	-1.74571		0.00181592	methylated-DNA--protein-cysteine methyltransferase (EC:2.1.1.63); K00567 methylated-DNA-
MSMEG_4330	0	1.78904		1.90024e-05	short chain dehydrogenase
MSMEG_4370	0	-1.53049		0.00833037	regulatory protein
MSMEG_4372	0	-1.75489		0.0123781	capreomycidine hydroxylase
MSMEG_4381	0	-3.03228		4.1201e-09	amidase
MSMEG_4382	0	-2.20256		1.10826e-08	dehydrogenase/reductase SDR family protein member 10 (EC:1.1.-.-)
MSMEG_4410	0	-1.53457		0.00149201	hypothetical protein
MSMEG_4458	0	-1.91433		0.0464713	transmembrane transporter
MSMEG_4459	0	-1.91213		0.00475076	speB; agmatinase (EC:3.5.3.11); K01480 agmatinase
MSMEG_4462	0	-1.96966		0.00936886	sodium:solute symporter; K03307 solute:Na+ symporter, SSS family
MSMEG_4501	0	-8.53914	4580191-4580231	2.95197e-09	sodium:dicarboxylate symporter; K11103 aerobic C4-dicarboxylate transport protein
MSMEG_4557	0	1.88526		2.65549e-07	ABC transporter ATP-binding protein; K02013 iron complex transport system ATP-binding protein
MSMEG_4559	0	1.72246		6.4155e-06	ABC transporter; K02015 iron complex transport system permease protein
MSMEG_4560	0	1.70431		4.0125e-08	periplasmic binding protein; K02016 iron complex transport system substrate-binding protein
MSMEG_4561	0	1.58758		7.72127e-08	iron ABC transporter substrate-binding protein
MSMEG_4567	0	-1.68409		4.13352e-07	hypothetical protein
MSMEG_4569	0	-1.51238		2.76611e-06	hypothetical protein
MSMEG_4612	0	-1.65926		0.000800195	pseudogene
MSMEG_4635	0	-6.28564	4722511-4722551	1.12996e-07	ammonium transporter
MSMEG_4636	0	-4.98699		1.81148e-06	hypothetical protein
MSMEG_4637	0	-6.48785		3.00112e-06	hypothetical protein
MSMEG_4638	0	-6.13886		3.14691e-05	vanillate O-demethylase (EC:1.14.13.-)
MSMEG_4639	0	-4.883	4726751-4726791	4.34342e-05	hypothetical protein
MSMEG_4668	0	-3.99017		2.91957e-07	oxidoreductase alpha (molybdopterin) subunit
MSMEG_4669	0	-3.67132		4.23457e-06	fdhD; formate dehydrogenase accessory protein; K02379 FdhD protein
MSMEG_4670	0	-2.54122		0.00304214	N-glycosylation
MSMEG_4682	0	-2.28553		1.21484e-09	Na+/H+ antiporter; K03316 monovalent cation:H+ antiporter, CPA1 family
MSMEG_4685	0	-2.57421		2.04829e-08	oxidoreductase
MSMEG_4687	0	-2.57144		1.77753e-07	cytosine deaminase (EC:3.5.4.1); K01485 cytosine deaminase
MSMEG_4702	0	1.55192		6.52592e-08	ABC transporter permease; K02351 putative membrane protein K07245 putative copper resistance protein D
MSMEG_4715	0	1.86103		2.66138e-08	acyl-CoA dehydrogenase (EC:1.3.99.-); K00257
MSMEG_4829	0	-2.22014		0.00895723	cytochrome P450
MSMEG_4836	0	-3.96234		4.67047e-05	FadE121 protein; K00249 acyl-CoA dehydrogenase
MSMEG_4897	0	1.7483		0.0160214	tRNA-Leu; K14228 tRNA Leu
MSMEG_4920	0	2.10751		2.82149e-08	acetyl-CoA acetyltransferase (EC:2.3.1.9); K00626 acetyl-CoA C-acetyltransferase
MSMEG_4961	0	-1.73639		0.000756003	hypothetical protein
MSMEG_5020	0	2.32259		7.08659e-07	acetoin(diacetyl) reductase; K03366 meso-butanediol dehydrogenase / (S,S)-butanediol dehydrogenase / diacetyl reductase
MSMEG_5021	0	2.54736		6.80042e-06	alcohol dehydrogenase; K00004 (R,R)-butanediol dehydrogenase / meso-butanediol dehydrogenase / diacetyl reductase
MSMEG_5083	0	-2.16454		1.12757e-07	hypothetical protein
MSMEG_5084	0	-2.38431	5183411-5183451	1.21484e-09	glucosyl-3-phosphoglycerate synthase (EC:2.4.1.-); K13693 glucosyl-3-phosphoglycerate synthase
MSMEG_5085	0	-3.20432		2.78e-11	folP; dihydropteroate synthase (EC:2.5.1.15); K00796 dihydropteroate synthase
MSMEG_5090	0	1.63521		3.62823e-07	hypothetical protein
MSMEG_5101	0	1.64644		2.6295e-07	hypothetical protein
MSMEG_5102	0	1.77536		5.63316e-05	ABC transporter ATP-binding protein
MSMEG_5131	0	-3.00917		0.00868084	hypothetical protein
MSMEG_5147	0	-1.59389		0.0447018	sugar ABC transporter transmembrane protein; K10119 raffinose/stachyose/melibiose transport system permease protein
MSMEG_5183	0	1.5031		9.21097e-06	3-hydroxyacyl-CoA dehydrogenase
MSMEG_5253	0	2.63879		0.000141081	hypothetical protein
MSMEG_5270	0	1.63683		2.72772e-08	cystathionine beta-synthase (EC:4.2.1.22); K01697 cystathionine beta-synthase
MSMEG_5302	0	2.03949		1.14731e-08	aerobic C4-dicarboxylate transporter; K11103 aerobic C4-dicarboxylate transport protein
MSMEG_5323	0	1.91287		3.87264e-05	hypothetical protein
MSMEG_5333	0	1.61198		0.000301682	hypothetical protein
MSMEG_5335	0	2.14011		7.06077e-06	formamidase (EC:3.5.1.49); K01455 formamidase
MSMEG_5358	0	-4.9998	5440611-5440651	3.13698e-12	acetamidase/formamidase
MSMEG_5359	0	-3.50575		2.83615e-09	cynS; cyanate hydratase (EC:4.2.1.104); K01725 cyanate lyase
MSMEG_5360	0	-8.78133	5442051-5442091	5.77957e-06	formate/nitrate transporter
MSMEG_5373	0	-2.05646		0.000231211	nitrilase 2 (EC:3.5.5.1); K01501 nitrilase
MSMEG_5374	0	-1.51836		0.000106234	glutamate--ammonia ligase; K01915 glutamine synthetase
MSMEG_5410	0	-2.17458		1.88743e-06	radical SAM domain-containing protein; K06937
MSMEG_5478	0	1.77798		0.00526482	hydroxypyruvate isomerase; K01816 hydroxypyruvate isomerase
MSMEG_5501	0	-2.38758		0.00103955	hypothetical protein
MSMEG_5616	0	-1.75012		1.82675e-06	glyoxalase/bleomycin resistance protein/dioxygenase; K06996
MSMEG_5643	0	1.67871		7.71676e-06	hypothetical protein
MSMEG_5648	0	-1.69119		4.45237e-07	hypothetical protein
MSMEG_5649	0	2.29931		6.25018e-06	AMP-binding protein (EC:2.3.1.86); K00666 fatty-acyl-CoA synthase
MSMEG_5650	0	2.08476		0.000282894	AMP-dependent synthetase/ligase; K01895 acetyl-CoA synthetase
MSMEG_5726	0	-2.83753		2.06709e-09	hypothetical protein
MSMEG_5727	0	-2.11018		2.72772e-08	alc; allantoicase (EC:3.5.3.4); K01477 allantoicase
MSMEG_5728	0	-2.32041		3.54484e-09	polysaccharide deacetylase
MSMEG_5729	0	-8.03139		2.83615e-09	hydantoin racemase (EC:5.1.99.-); K16841 allantoin racemase
MSMEG_5730	0	-10.2215		2.72772e-08	permease for cytosine/purines, uracil, thiamine, allantoin transporter; K03457 nucleobase:cation symporter-1, NCS1 family
MSMEG_5731	0	-1.97308		2.60876e-06	GntR family transcriptional regulator
MSMEG_5765	0	-10.0602	5840591-5840631	6.16906e-08	globin; K06886 hemoglobin
MSMEG_5771	0	-1.66862		1.44826e-07	hypothetical protein
MSMEG_5783	0	-2.43766		2.72772e-08	pseudogene
MSMEG_5887	0	-1.96569		4.44372e-07	intersectin-EH binding protein Ibp1
MSMEG_5931	0	-2.38349		0.00368259	short chain dehydrogenase
MSMEG_5955	0	-1.67461		0.000650388	protein-tyrosine kinase
MSMEG_5967	0	-1.59784		2.07056e-06	glucose-methanol-choline oxidoreductase
MSMEG_5970	0	-1.80049		5.7266e-07	glutamate-1-semialdehyde 2,1-aminomutase (EC:5.4.3.8); K01845 glutamate-1-semialdehyde 2,1-aminomutase
MSMEG_5977	0	-1.52015		0.0294064	rfbC; dTDP-4-dehydrorhamnose 3,5-epimerase (EC:5.1.3.13); K01790 dTDP-4-dehydrorhamnose 3,5-epimerase
MSMEG_5988	0	1.70235		9.57404e-07	hypothetical protein
MSMEG_5989	0	1.85604		4.88376e-07	hypothetical protein
MSMEG_6115	0	-3.1116		0.0130865	phosphoglycerate dehydrogenase
MSMEG_6116	0	-6.72065	6177591-6177631	6.09223e-11	OHCU decarboxylase
MSMEG_6135	0	-2.0802		2.6295e-07	hypothetical protein
MSMEG_6174	0	-1.65248		0.000871923	IclR family transcriptional regulator
MSMEG_6175	0	-3.63276		0.000805681	2-keto-3-deoxy-galactonokinase; K00883 2-dehydro-3-deoxygalactonokinase
MSMEG_6176	0	-4.65724		6.80493e-05	2-dehydro-3-deoxy-6-phosphogalactonate aldolase (EC:4.1.2.21); K01631 2-dehydro-3-deoxyphosphogalactonate aldolase
MSMEG_6177	0	-3.56423		1.65786e-07	galactonate dehydratase (EC:4.2.1.6); K01684 galactonate dehydratase
MSMEG_6178	0	-3.15527		1.36137e-05	D-galactonate transporter; K08194 MFS transporter, ACS family, D-galactonate transporter
MSMEG_6192	0	1.62388		3.34707e-05	hypothetical protein
MSMEG_6194	0	-1.78529		0.00017293	beta-lactamase related protein; K17836 beta-lactamase class A
MSMEG_6196	0	-2.08179		1.4651e-08	gaba permease; K11735 GABA permease
MSMEG_6197	0	-1.82016		0.000758353	diaminopimelate decarboxylase (EC:4.1.1.20); K01586 diaminopimelate decarboxylase
MSMEG_6198	0	-1.89654		6.52592e-08	DNA-binding protein
MSMEG_6206	0	1.69386		0.0012244	serine/threonine protein kinase (EC:2.7.11.1); K08884 serine/threonine protein kinase, bacterial
MSMEG_6227	0	2.0455		4.13033e-08	PadR family transcriptional regulator
MSMEG_6236	0	2.18535		3.42843e-08	two-component system, regulatory protein
MSMEG_6238	0	1.69106		1.43811e-05	two-component system sensor kinase
MSMEG_6240	0	1.96008		1.49737e-07	hypothetical protein; K07161
MSMEG_6241	0	2.3614		2.86857e-09	ATPase AAA
MSMEG_6242	0	2.45239		5.2965e-09	alcohol dehydrogenase (EC:1.1.1.1); K17067 methanol:N,N-dimethyl-4-nitrosoaniline oxidoreductase
MSMEG_6259	0	-7.5707	6323551-6323591	5.60604e-10	amt; ammonium transporter; K03320 ammonium transporter, Amt family
MSMEG_6260	0	-5.27918		1.56664e-05	glnT; glutamine synthetase (EC:6.3.1.2); K01915 glutamine synthetase
MSMEG_6261	0	-5.3551		2.2003e-07	glutamine amidotransferase; K00764 amidophosphoribosyltransferase
MSMEG_6262	0	-5.27443		2.00268e-06	FwdC/FmdC family protein
MSMEG_6263	0	-4.12242		5.82338e-09	glutamate synthase
MSMEG_6264	0	-4.70646		2.25991e-09	oxidoreductase
MSMEG_6267	0	-1.98389		2.95089e-06	thiocyanate hydrolase subunit gamma (EC:3.5.5.8)
MSMEG_6268	0	-1.54369		0.000151985	ScnB protein
MSMEG_6326	0	1.55426		1.75341e-05	tRNA-Ser; K14233 tRNA Ser
MSMEG_6346	0	-1.87749		1.26181e-05	hypothetical protein
MSMEG_6446	0	2.08062		1.95801e-06	hypothetical protein
MSMEG_6447	0	1.63245		7.81638e-06	hypothetical protein
MSMEG_6458	0	1.73087		1.17685e-07	gltD; glutamate synthase subunit beta (EC:1.4.1.13); K00266 glutamate synthase (NADPH/NADH) small chain
MSMEG_6486	0	-2.182		3.07594e-06	FAD/FMN-binding oxidoreductase
MSMEG_6487	0	-2.4478		3.06831e-06	2-hydroxy-3-carboxy-6-oxo-7-methylocta-2,4-dienoate decarboxylase; K03392 aminocarboxymuconate-semialdehyde decarboxylase
MSMEG_6488	0	-3.78963		7.77935e-06	hypothetical protein
MSMEG_6489	0	-3.65507		0.000372526	hypothetical protein
MSMEG_6490	0	-4.12561		0.000303028	major facilitator superfamily protein
MSMEG_6491	0	-4.24998		2.58663e-05	aldehyde dehydrogenase
MSMEG_6496	0	-1.66066		0.0289391	nitrate/sulfonate/bicarbonate ABC transporter ATPase subunit; K02049 NitT/TauT family transport system ATP-binding protein
MSMEG_6497	0	1.78044		4.1708e-05	hypothetical protein
MSMEG_6508	0	-1.52705		2.2534e-06	MarR family transcriptional regulator
MSMEG_6568	0	1.9742		0.00463697	LuxR family transcriptional regulator
MSMEG_6567	0	3.30008		0.00522048	iron-dependent peroxidase; K15733 dye decolorizing peroxidase
MSMEG_6569	0	3.10055		0.00882712	hypothetical protein; K09796 hypothetical protein
MSMEG_6570	0	3.37594		0.0192293	integral membrane protein
MSMEG_6571	0	2.47374		0.00330902	hypothetical protein
MSMEG_6603	0	-2.33892		0.00447908	NADH:flavin oxidoreductase
MSMEG_6660	0	-2.16345	6714291-6714331	2.73518e-08	permease, cytosine/purines, uracil, thiamine, allantoin family protein
MSMEG_6718	0	-3.35291		5.88026e-05	transporter major facilitator family protein
MSMEG_6734	0	-5.86741		3.3667e-06	dibenzothiophene desulfurization enzyme A
MSMEG_6735	0	-5.53525	6782771-6782811	3.9951e-07	amino acid permease
MSMEG_6772	0	-1.73443		7.4795e-06	hypothetical protein; K00641 homoserine O-acetyltransferase
MSMEG_6773	0	-2.16613		0.00587927	CaiB/BaiF family protein
MSMEG_6816	0	-10.5147	6865371-6865411	5.24535e-09	molybdopterin oxidoreductase
MSMEG_6817	0	-2.36247		2.07964e-06	igma-70 family RNA polymerase sigma factor; K03088 RNA polymerase sigma-70 factor, ECF subfamily
MSMEG_6858	0	-1.71505		0.0119935	epoxide hydrolase 1 (EC:3.3.2.9)
MSMEG_6873	0	-2.79749		8.29455e-05	pseudogene
MSMEG_6874	0	-2.19327		0.000502259	aldehyde dehydrogenase
MSMEG_6875	0	-2.45288		6.77963e-05	endoribonuclease L-PSP family protein
MSMEG_6876	0	-3.10947		0.000891879	branched chain amino acid transport ATP-binding protein
MSMEG_6877	0	-2.24902		0.000802192	branched-chain amino acid transporter ATP-binding protein
MSMEG_6878	0	-3.70265		0.000104792	inner-membrane translocator; K01998 branched-chain amino acid transport system permease protein
MSMEG_6879	0	-3.85772		3.50582e-05	integral membrane protein NatD; K11956 neutral amino acid transport system permease protein
MSMEG_6880	0	-3.85791		1.47587e-06	hydrophobic amino acid ABC transporter; K01999 branched-chain amino acid transport system substrate-binding protein
MSMEG_6881	0	-2.82707	6930751-6930791	6.19871e-06	GntR family transcriptional regulator
MSMEG_6885	0	-2.19108		0.0074405	MmcI protein
MSMEG_6914	0	-1.57459		1.4651e-08	hypothetical protein
MSMEG_6931	0	1.69535		0.000419429	RNA polymerase sigma-70 factor; K03088 RNA polymerase sigma-70 factor, ECF subfamily

## Sheet: GlnR nitrogen rich media
gene	WT_30mM	LOG2 fold change	GlnR motif	FDR	Function
MSMEG_0004	0	1.53208		2.05976e-07	hypothetical protein
MSMEG_0013	0	1.9192		3.90317e-07	pseudogene
MSMEG_0017	0	1.86734		0.00261986	ABC transporter permease; K02021 putative ABC transport system ATP-binding protein
MSMEG_0018	0	2.04946		2.41287e-05	ABC transporter permease; K06148 ATP-binding cassette, subfamily C, bacterial
MSMEG_0020	0	1.53822		7.1972e-09	periplasmic binding protein; K02016 iron complex transport system substrate-binding protein
MSMEG_0026	0	-1.67741		2.05678e-08	septation inhibitor protein
MSMEG_0085	0	1.6499		6.00585e-08	PTS system, Fru family protein, IIABC components; K02768 PTS system, fructose-specific IIA component
MSMEG_0086	0	2.224		1.52594e-06	1-phosphofructokinase (EC:2.7.1.56); K00882 1-phosphofructokinase
MSMEG_0088	0	1.65402		3.93743e-05	ptsI; phosphoenolpyruvate-protein phosphotransferase (EC:2.7.3.9); K08483 phosphotransferase system, enzyme I, PtsI
MSMEG_0113	0	1.69689		5.80079e-06	taurine transporter permease TauC; K15552 taurine transport system permease protein
MSMEG_0131	0	1.77654		1.07752e-08	long-chain-fatty-acid--CoA ligase (EC:2.3.1.86); K00666 fatty-acyl-CoA synthase
MSMEG_0152	0	-2.21748		2.56895e-07	alanine dehydrogenase; K00324 NAD(P) transhydrogenase subunit alpha
MSMEG_0153	0	-2.09284		4.98441e-09	panE; 2-dehydropantoate 2-reductase (EC:1.1.1.169); K00077 2-dehydropantoate 2-reductase
MSMEG_0155	0	-2.53712		2.81475e-10	transcriptional regulator
MSMEG_0156	0	-1.76145		7.35826e-07	LysR family transcriptional regulator
MSMEG_0157	0	-2.20885		1.26429e-06	oxalyl-CoA decarboxylase (EC:4.1.1.8); K01577 oxalyl-CoA decarboxylase
MSMEG_0165	0	-1.55512		2.76961e-07	fdhD; formate dehydrogenase accessory protein; K02379 FdhD protein
MSMEG_0186	0	-2.07586		6.70067e-05	MmpS2 protein
MSMEG_0191	0	2.29429		0.000115833	BadF/BadG/BcrA/BcrD ATPase
MSMEG_0238	0	1.93677		5.97884e-09	O-acetylhomoserine/O-acetylserine sulfhydrylase; K06929
MSMEG_0242	0	-1.79828		3.51275e-09	hypothetical protein
MSMEG_0246	0	1.64547		3.47236e-09	sensor-type histidine kinase PrrB (EC:2.7.13.3)
MSMEG_0266	0	-2.12882		1.78523e-08	arginine decarboxylase (EC:4.1.1.19)
MSMEG_0267	0	-1.68541		1.4663e-05	esterase
MSMEG_0278	0	-3.39625		1.10143e-09	hypothetical protein
MSMEG_0279	0	-2.56849		2.91031e-05	amino acid permease
MSMEG_0300	0	-1.80153		5.78564e-06	amidohydrolase
MSMEG_0303	0	-2.39943		5.98211e-07	alcohol dehydrogenase
MSMEG_0313	0	-1.6076		7.71217e-07	edd; phosphogluconate dehydratase (EC:4.2.1.12); K01690 phosphogluconate dehydratase
MSMEG_0332	0	2.7853		1.14687e-05	2-nitropropane dioxygenase; K00459 nitronate monooxygenase
MSMEG_0334	0	1.70489		2.2983e-06	acetyl-/propionyl-coenzyme A carboxylase subunit alpha (EC:6.3.4.14)
MSMEG_0371	0	-2.23866		2.0893e-09	MaoC like domain-containing protein
MSMEG_0374	0	-2.72764		3.48651e-07	glycolate oxidase subunit; K00104 glycolate oxidase
MSMEG_0383	0	-1.82171		1.1414e-07	hypothetical protein
MSMEG_0387	0	-1.72637		1.44949e-07	Rmt2 protein
MSMEG_0395	0	-2.2067		6.96748e-05	hypothetical protein
MSMEG_0426	0	1.76978		0.00531404	GntR family transcriptional regulator
MSMEG_0430	0	-1.66151		0.000538405	ISMsm4, transposase
MSMEG_0432	0	-2.33485	508651-508691	0.000678233	bifunctional uroporphyrinogen-III synthetase/response regulator domain-containing protein (EC:4.2.1.75); K01719 uroporphyrinogen-III synthase
MSMEG_0444	0	2.24296		5.42989e-06	agmatine deiminase (EC:3.5.3.12); K10536 agmatine deiminase
MSMEG_0445	0	1.67246		2.14149e-07	amidohydrolase; K07047
MSMEG_0449	0	-2.35732		5.19776e-08	transporter major facilitator family protein
MSMEG_0461	0	1.56067		0.000137461	CinZ protein
MSMEG_0469	0	1.8495		1.57971e-08	PadR family transcriptional regulator
MSMEG_0470	0	1.50505		3.54719e-06	para-nitrobenzyl esterase (EC:3.1.1.-); K03929 para-nitrobenzyl esterase
MSMEG_0489	0	-3.47382		6.26488e-07	racemase
MSMEG_0490	0	-3.23483		0.000207071	enoyl-CoA hydratase
MSMEG_0493	0	-2.16613		2.28927e-05	hypothetical protein
MSMEG_0499	0	2.79907		0.00151369	amino acid permease
MSMEG_0509	0	1.75721		0.0012661	transcriptional regulatory protein; K02081 DeoR family transcriptional regulator, aga operon transcriptional repressor
MSMEG_0527	0	1.64102		0.00917592	2-hydroxycyclohexnecarboxyl-CoA dehydrogenase
MSMEG_0534	0	-2.11492		3.52606e-07	permease, major facilitator family protein
MSMEG_0535	0	-2.87236		4.80041e-09	GntR family transcriptional regulator
MSMEG_0536	0	-2.51084		6.15143e-10	intracellular protease PfpI family protein; K05520 protease I
MSMEG_0537	0	-1.99211		9.73466e-06	hypothetical protein
MSMEG_0549	0	1.80831		3.9277e-08	ABC transporter permease; K15554 sulfonate transport system permease protein
MSMEG_0550	0	1.83229		6.64142e-09	sulfonate binding protein; K15553 sulfonate transport system substrate-binding protein
MSMEG_0551	0	1.73214		4.6171e-07	nitrate/sulfonate/bicarbonate ABC transporter ATPase; K15555 sulfonate transport system ATP-binding protein
MSMEG_0556	0	1.93244		0.000226664	ABC transporter; K10112 multiple sugar transport system ATP-binding protein
MSMEG_0557	0	-2.40325		1.21149e-08	hypothetical protein
MSMEG_0558	0	-2.08807		3.80219e-09	hypothetical protein
MSMEG_0559	0	-2.1883		1.72314e-10	hypothetical protein; K03704 cold shock protein (beta-ribbon, CspA family)
MSMEG_0575	0	-2.84309		1.97236e-06	MmpS1 protein
MSMEG_0584	0	-2.06245		1.68548e-07	hypothetical protein
MSMEG_0586	0	-2.14473		3.52606e-07	STAS domain-containing protein
MSMEG_0592	0	1.56566		2.18578e-07	rhamnose catabolism operon transcriptional regulator; K02529 LacI family transcriptional regulator
MSMEG_0593	0	-1.59709		2.61682e-08	hypothetical protein; K00782 L-lactate dehydrogenase complex protein LldG
MSMEG_0611	0	1.52061		0.0208039	para-nitrobenzyl esterase (EC:3.1.1.-); K03929 para-nitrobenzyl esterase
MSMEG_0615	0	1.70177		5.99073e-08	ATPase AAA
MSMEG_0616	0	1.95747		1.82425e-05	hypothetical protein
MSMEG_0627	0	1.96545		2.08046e-09	glycosyl transferase family protein
MSMEG_0636	0	-1.79195		3.68607e-09	hypothetical protein
MSMEG_0637	0	-2.4543		6.49391e-09	iron-sulfur binding oxidoreductase
MSMEG_0659	0	1.91067		0.0097541	polyamine ABC transporter permease; K11071 spermidine/putrescine transport system permease protein
MSMEG_0666	0	1.84306		3.55723e-05	acetyl-CoA synthetase
MSMEG_0669	0	-3.82692		1.1496e-11	hypothetical protein
MSMEG_0670	0	-1.80534		1.76995e-08	FAD dependent oxidoreductase
MSMEG_0671	0	-2.12239		1.99834e-07	S-(hydroxymethyl)glutathione dehydrogenase (EC:1.1.1.284)
MSMEG_0672	0	-1.72849		7.1906e-08	hypothetical protein
MSMEG_0684	0	-2.74995		4.98441e-09	aldehyde oxidase; K11177 xanthine dehydrogenase YagR molybdenum-binding subunit
MSMEG_0685	0	-2.32298		4.89682e-09	oxidoreductase, molybdopterin-binding subunit; K11178 xanthine dehydrogenase YagS FAD-binding subunit
MSMEG_0689	0	3.95881		7.28229e-10	hypothetical protein
MSMEG_0696	0	-2.33441		3.23353e-08	hypothetical protein
MSMEG_0719	0	1.62831		1.24937e-06	flavohemoprotein
MSMEG_0755	0	1.66654		4.19071e-08	cobalt-zinc-cadmium resistance protein; K16264 cobalt-zinc-cadmium efflux system protein
MSMEG_0758	0	1.96894		3.50998e-05	hypothetical protein
MSMEG_0762	0	-1.58295		9.51199e-08	cytochrome P450 (EC:1.14.-.-)
MSMEG_0763	0	-1.87043		1.37131e-08	antibiotic transporter; K06994 putative drug exporter of the RND superfamily
MSMEG_0773	0	-1.62714		2.52947e-06	acetyltransferase
MSMEG_0774	0	-2.26751		1.00497e-07	pseudogene
MSMEG_0781	0	2.15677	864391-864431	3.61174e-06	amino acid permease
MSMEG_0812	0	2.26292		4.73056e-09	amino acid transporter; K03294 basic amino acid/polyamine antiporter, APA family
MSMEG_0881	0	1.79317		0.00946013	hypothetical protein
MSMEG_0993	0	1.53775		8.00721e-09	histidine kinase
MSMEG_0995	0	1.97605		2.36037e-09	glycosyl transferase family protein
MSMEG_0996	0	3.41673		3.19699e-09	hypothetical protein; K09931 hypothetical protein
MSMEG_0997	0	2.86333		5.65416e-08	hypothetical protein
MSMEG_0998	0	2.34291		1.98706e-06	oxidoreductase, molybdopterin binding; K07147 sulfoxide reductase catalytic subunit YedY
MSMEG_1000	0	2.0822		0.000129302	hypothetical protein
MSMEG_1070	0	1.55067		0.0213321	3-oxoacyl-ACP reductase
MSMEG_1076	0	-2.56967		2.77581e-09	hypothetical protein
MSMEG_1079	0	-2.16504	1142851-1142891	0.00321587	hypothetical protein
MSMEG_1080	0	-1.5751		0.0012127	large subunit of N,N-dimethylformamidase; K03418 N,N-dimethylformamidase
MSMEG_1082	0	-1.76226	1146711-1146751	0.00674946	response regulator
MSMEG_1097	0	-1.60662		1.86014e-06	glycosyl transferase family protein
MSMEG_1106	0	1.67419		2.57756e-05	AraC family transcriptional regulator
MSMEG_1112	0	-2.30828		5.2983e-09	aconitate hydratase (EC:4.2.1.3); K01681 aconitate hydratase
MSMEG_1113	0	-1.50591		0.00404378	glycosyl transferase family protein; K12583 phosphatidylinositol alpha 1,6-mannosyltransferase
MSMEG_1114	0	-2.91659		2.54722e-09	short chain dehydrogenase
MSMEG_1131	0	-1.80982		2.0893e-09	tryptophan-rich sensory protein; K07185 tryptophan-rich sensory protein
MSMEG_1143	0	1.98474		0.00206164	mce related protein
MSMEG_1144	0	1.84031		5.78314e-07	virulence factor Mce family protein; K02067 phospholipid/cholesterol/gamma-HCH transport system substrate-binding protein
MSMEG_1187	0	1.63015		8.14926e-06	N-acyl-D-aspartate deacylase (EC:3.5.1.83); K06015 N-acyl-D-amino-acid deacylase
MSMEG_1200	0	2.00733		1.6854e-05	serine/threonine protein kinase (EC:2.7.11.1)
MSMEG_1207	0	-2.0076		2.5901e-07	glycosyltransferase, group I
MSMEG_1225	0	-1.50838		2.59787e-06	hypothetical protein
MSMEG_1240	0	-1.5617		0.000647835	hypothetical protein
MSMEG_1265	0	1.69916		1.65654e-07	hypothetical protein
MSMEG_1290	0	2.38851		0.00505572	ilvD; dihydroxy-acid dehydratase (EC:4.2.1.9); K01687 dihydroxy-acid dehydratase
MSMEG_1303	0	-2.00326		3.30509e-06	transcriptional regulator
MSMEG_1315	0	-1.60629		3.04372e-07	transporter small conductance mechanosensitive ion channel (MscS) family protein; K03442 small conductance mechanosensitive channel
MSMEG_1329	0	1.58315		0.00147304	major facilitator superfamily protein
MSMEG_1350	0	-1.55873		2.32474e-07	cyclopropane-fatty-acyl-phospholipid synthase (EC:2.1.1.79); K00574 cyclopropane-fatty-acyl-phospholipid synthase
MSMEG_1371	0	1.64418		0.00464548	hypothetical protein; K01809 mannose-6-phosphate isomerase
MSMEG_1375	0	1.84943		0.00181548	tagatose-1,6-bisphosphate aldolase GatY (EC:4.1.2.-); K01624 fructose-bisphosphate aldolase, class II
MSMEG_1376	0	1.73544		1.30407e-06	xylulose kinase
MSMEG_1377	0	2.59706		2.52443e-06	DeoR family transcriptional regulator; K03436 DeoR family transcriptional regulator, fructose operon transcriptional repressor
MSMEG_1378	0	2.44017		2.77813e-07	1-phosphofructokinase; K00882 1-phosphofructokinase
MSMEG_1391	0	1.59319		0.0242861	LysR family transcriptional regulator
MSMEG_1421	0	-1.52859		6.19015e-07	hypothetical protein
MSMEG_1423	0	-1.76514		5.5302e-07	radical SAM domain-containing protein
MSMEG_1456	0	1.95896		1.42371e-05	hypothetical protein
MSMEG_1460	0	2.04181		0.0259273	pyridine nucleotide-disulfide oxidoreductase; K00529 3-phenylpropionate/trans-cinnamate dioxygenase ferredoxin reductase subunit
MSMEG_1463	0	1.65372		0.00509001	gamma-glutamyltranspeptidase; K00681 gamma-glutamyltranspeptidase / glutathione hydrolase
MSMEG_1464	0	2.382		0.00847604	translation initiation inhibitor
MSMEG_1513	0	-1.75184		9.93829e-09	hypothetical protein
MSMEG_1514	0	-1.61204		8.12895e-09	hypothetical protein
MSMEG_1534	0	1.58276		0.0353757	hypothetical protein
MSMEG_1535	0	1.59432		0.0272735	hypothetical protein
MSMEG_1540	0	-3.43577		1.05053e-08	ATP-dependent RNA helicase
MSMEG_1558	0	-2.96699		1.4136e-08	hypothetical protein
MSMEG_1563	0	-1.99693		2.57536e-08	short-chain dehydrogenase/reductase SDR
MSMEG_1572	0	2.29233		0.000408676	GntR family transcriptional regulator; K00375 GntR family transcriptional regulator / MocR family aminotransferase
MSMEG_1583	0	1.64109		3.44767e-08	groEL; molecular chaperone GroEL; K04077 chaperonin GroEL
MSMEG_1600	0	-1.50916		6.64142e-09	hypothetical protein
MSMEG_1649	0	1.58848		8.95275e-08	FAD dependent oxidoreductase
MSMEG_1686	0	1.55092		0.0296333	NPL/P60-family protein membrane protein
MSMEG_1696	0	-2.39583		3.33165e-05	MarR family transcriptional regulator
MSMEG_1705	0	1.57129		4.43402e-09	D-xylose transport ATP-binding protein XylG (EC:3.6.3.17); K10548 putative multiple sugar transport system ATP-binding protein
MSMEG_1711	0	2.21468		3.19699e-09	ABC transporter ATP-binding protein; K02056 simple sugar transport system ATP-binding protein
MSMEG_1712	0	1.86705		2.76808e-08	ABC transporter periplasmic protein; K02058 simple sugar transport system substrate-binding protein
MSMEG_1713	0	2.06053		5.42461e-09	araB; ribulokinase (EC:2.7.1.16); K00853 L-ribulokinase
MSMEG_1729	0	-1.51174		3.22152e-05	pseudogene
MSMEG_1741	0	-3.24524		1.1565e-10	TetR family transcriptional regulator
MSMEG_1742	0	-3.45856		4.80526e-09	oxidoreductase
MSMEG_1743	0	-5.26722		2.85411e-12	Fatty acid desaturase
MSMEG_1744	0	-2.85483		5.5302e-07	hypothetical protein
MSMEG_1746	0	2.31414		9.07802e-08	6-hydroxy-D-nicotine oxidase (EC:1.5.3.6)
MSMEG_1747	0	1.80243		0.000842764	RNA polymerase sigma-70 factor; K03088 RNA polymerase sigma-70 factor, ECF subfamily
MSMEG_1749	0	-2.33356		6.45034e-09	monooxygenase
MSMEG_1755	0	-2.92862		3.71911e-08	anti-sigm factor, ChrR
MSMEG_1764	0	-2.927		1.01914e-09	L-lysine aminotransferase (EC:2.6.1.36); K03918 L-lysine 6-transaminase
MSMEG_1768	0	-2.22864		2.36542e-07	hypothetical protein
MSMEG_1769	0	-2.94829		2.46312e-08	UsfY protein
MSMEG_1770	0	-3.19946		9.07802e-08	hypothetical protein
MSMEG_1771	0	-2.40956		1.29947e-08	methylase; K02493 release factor glutamine methyltransferase
MSMEG_1772	0	-2.86522		2.47021e-08	hypothetical protein
MSMEG_1773	0	-2.30775		4.49756e-10	hypothetical protein
MSMEG_1774	0	-1.9551		3.06262e-08	hypothetical protein
MSMEG_1777	0	-2.72619		1.89158e-07	UsfY protein
MSMEG_1778	0	-2.40525		3.35408e-05	hypothetical protein
MSMEG_1779	0	-3.61113		2.76961e-07	hypothetical protein
MSMEG_1780	0	-2.49808		5.30696e-08	hypothetical protein
MSMEG_1781	0	-2.15516		1.32076e-07	hypothetical protein
MSMEG_1782	0	-2.18251		9.99223e-08	oxidoreductase, short chain dehydrogenase/reductase
MSMEG_1786	0	-1.70778		3.05413e-07	STAS domain-containing protein
MSMEG_1788	0	-1.58086		5.47269e-07	hypothetical protein
MSMEG_1789	0	-2.14453		2.15203e-07	hypothetical protein
MSMEG_1790	0	-2.47493		8.70484e-08	hypothetical protein
MSMEG_1793	0	-2.22296		3.67771e-06	membrane protein
MSMEG_1802	0	-2.28885		6.49391e-09	ChaB protein
MSMEG_1803	0	-2.04177		3.86639e-09	RsbW protein; K04757 serine/threonine-protein kinase RsbW
MSMEG_1804	0	-2.45914		4.48526e-10	RNA polymerase sigma factor SigF; K03090 RNA polymerase sigma-B factor
MSMEG_1806	0	-2.09557		7.84623e-08	hypothetical protein
MSMEG_1843	0	-1.58854		4.64649e-07	ahcY; pseudogene
MSMEG_1873	0	1.60939		1.16086e-07	thymidylate kinase (EC:2.7.4.9); K00943 dTMP kinase
MSMEG_1886	0	-2.70589	1965171-1965211	1.6606e-10	Fatty acid desaturase; K00508 linoleoyl-CoA desaturase
MSMEG_1888	0	2.85328		2.08046e-09	methyltransferase
MSMEG_1903	0	1.97729		2.67383e-09	caib/baif family protein
MSMEG_1910	0	-1.92473		9.26848e-07	muconate cycloisomerase
MSMEG_1911	0	-2.52914		1.35038e-06	catA; catechol 1,2-dioxygenase (EC:1.13.11.1); K03381 catechol 1,2-dioxygenase
MSMEG_1912	0	-2.26489		5.16335e-06	muconolactone delta-isomerase 1 (EC:5.3.3.4); K03464 muconolactone D-isomerase
MSMEG_1930	0	-2.42038		1.87864e-10	DEAD/DEAH box helicase
MSMEG_1947	0	-2.48731		4.2288e-10	hypothetical protein; K18917 mycoredoxin
MSMEG_1950	0	-2.40645		4.20184e-09	hypothetical protein
MSMEG_1951	0	-3.58992		3.10255e-10	hypothetical protein
MSMEG_2013	0	1.97813		0.00159673	oxidoreductase, short chain dehydrogenase/reductase
MSMEG_2023	0	-1.77232		0.00089489	CAIB/BAIF family protein; K07749 formyl-CoA transferase
MSMEG_2027	0	-2.70713		1.99834e-07	hypothetical protein
MSMEG_2041	0	1.75055		1.49725e-07	pseudogene
MSMEG_2042	0	1.55176		1.9635e-05	phosphotransferase enzyme family protein
MSMEG_2057	0	1.91825		0.0212779	nuoG; NADH dehydrogenase subunit G (EC:1.6.5.3); K00336 NADH-quinone oxidoreductase subunit G
MSMEG_2077	0	1.53835		0.016591	acyl-CoA dehydrogenase
MSMEG_2079	0	-1.5609		8.74785e-05	alcohol dehydrogenase
MSMEG_2080	0	-2.58717		1.29165e-10	acyl-CoA dehydrogenase; K00249 acyl-CoA dehydrogenase
MSMEG_2081	0	-2.09002		4.70937e-10	acyl-CoA dehydrogenase; K00257
MSMEG_2082	0	-1.79823		2.5979e-05	hypothetical protein
MSMEG_2112	0	-3.01806		4.48526e-10	hypothetical protein
MSMEG_2115	0	-3.53712		4.18313e-10	hypothetical protein
MSMEG_2130	0	2.15298		7.61959e-08	acyl-CoA dehydrogenase; K00257
MSMEG_2131	0	2.7543		9.40831e-09	long-chain-fatty-acid--ACP ligase (EC:2.3.1.86); K01909 long-chain-fatty-acid--
MSMEG_2146	0	1.53143		0.0257915	gp15 protein
MSMEG_2175	0	-1.76988		0.000122201	nitrilotriacetate monooxygenase component A (EC:1.14.13.-)
MSMEG_2177	0	-1.81815		6.86267e-06	fmnh2-utilizing oxygenase
MSMEG_2188	0	1.56855		1.5086e-08	integral membrane protein
MSMEG_2234	0	1.5967		0.0161366	acyl-CoA dehydrogenase
MSMEG_2248	0	1.80482		3.51275e-09	two-component system sensor kinase
MSMEG_2278	0	2.16318		4.16293e-09	membrane-bound oxidoreductase
MSMEG_2341	0	-3.09155		7.53923e-08	hypothetical protein
MSMEG_2343	0	-3.87894		6.42511e-11	methylesterase
MSMEG_2344	0	-3.92429		1.1496e-11	dehydrogenase; K09879 isorenieratene synthase
MSMEG_2345	0	-4.13608		9.03774e-12	pseudogene
MSMEG_2346	0	-3.83718		9.39632e-12	phytoene synthase (EC:2.5.1.-); K02291 phytoene synthase
MSMEG_2347	0	-2.02574		5.93172e-08	phytoene dehydrogenase (EC:1.14.99.-); K10027 phytoene desaturase
MSMEG_2375	0	-2.5266		5.36543e-09	wrbA; NAD(P)H:quinone oxidoreductase, type IV (EC:1.6.5.2); K03809 Trp repressor binding protein
MSMEG_2376	0	-1.83199		9.37678e-08	hypothetical protein
MSMEG_2400	0	-1.71727		1.00275e-09	rpmB; 50S ribosomal protein L28; K02902 large subunit ribosomal protein L28
MSMEG_2401	0	-1.82651		6.35542e-05	hypothetical protein
MSMEG_2415	0	-2.11239		7.01118e-07	hemerythrin HHE cation binding protein
MSMEG_2425	0	-3.50141	2508191-2508231	6.625e-10	amt; ammonium transporter; K03320 ammonium transporter, Amt family
MSMEG_2426	0	-1.89665		9.37678e-08	nitrogen regulatory protein P-II; K04751 nitrogen regulatory protein P-II 1
MSMEG_2432	0	1.92138		1.23281e-06	D-alanyl-D-alanine carboxypeptidase
MSMEG_2440	0	-1.69341		6.88498e-09	rplS; 50S ribosomal protein L19; K02884 large subunit ribosomal protein L19
MSMEG_2487	0	1.73025		4.22244e-07	4-aminobutyrate aminotransferase (EC:2.6.1.19); K00823 4-aminobutyrate aminotransferase
MSMEG_2491	0	1.86726		0.000184451	acetylornithine deacetylase; K01438 acetylornithine deacetylase
MSMEG_2496	0	2.2563		1.97236e-06	NAD-binding protein
MSMEG_2497	0	1.81885		2.39239e-09	amidase; K02433 aspartyl-tRNA(Asn)/glutamyl-tRNA(Gln) amidotransferase subunit A
MSMEG_2498	0	1.75247		2.52947e-06	hypothetical protein
MSMEG_2558	0	1.55827		0.00139858	NikQ protein
MSMEG_2593	0	-2.45624		2.48717e-09	GNAT family acetyltransferase
MSMEG_2594	0	-1.94303		2.10198e-08	asnB; asparagine synthase (EC:6.3.5.4); K01953 asparagine synthase (glutamine-hydrolysing)
MSMEG_2636	0	1.77631		8.16609e-05	LacI family transcriptional regulator; K02529 LacI family transcriptional regulator
MSMEG_2695	0	-1.79437		1.47364e-09	hypothetical protein
MSMEG_2720	0	2.20484		1.94714e-05	NADH ubiquinone oxidoreductase, 20 kDa subunit; K06282 hydrogenase small subunit
MSMEG_2751	0	-1.86733		9.15229e-08	hypothetical protein
MSMEG_2791	0	-2.4326		8.44433e-09	pyridoxamine 5'-phosphate oxidase
MSMEG_2797	0	1.51856		0.00370945	LysR family transcriptional regulator
MSMEG_2805	0	-1.78844		8.19686e-05	ISMsm5, transposase
MSMEG_2838	0	-2.81342		1.36647e-08	hypothetical protein
MSMEG_2849	0	-1.65044		4.03765e-07	transcriptional regulatory protein
MSMEG_2850	0	-1.69142		9.66338e-08	cell entry (mce) related family protein
MSMEG_2864	0	2.51569		0.0036482	hypothetical protein; K18481 Mce-associated membrane protein
MSMEG_2865	0	1.86382		0.000320713	hypothetical protein; K18481 Mce-associated membrane protein
MSMEG_2866	0	1.62099		0.00322975	thioesterase
MSMEG_2873	0	1.93312		0.0270309	hypothetical protein; K16051 3-oxo-5alpha-steroid 4-dehydrogenase
MSMEG_2886	0	1.58409		0.000280592	stress responsive A/B barrel domain family protein
MSMEG_2905	0	-2.38319		1.03491e-05	transcriptional regulator
MSMEG_2906	0	-3.45753		9.87416e-07	hypothetical protein
MSMEG_2913	0	-2.07586		1.89178e-07	hydrolase
MSMEG_2924	0	-2.67348		1.63741e-09	permease binding-protein component; K05845 osmoprotectant transport system substrate-binding protein
MSMEG_2925	0	-1.7515		5.29745e-07	permease membrane component; K05846 osmoprotectant transport system permease protein
MSMEG_2926	0	-2.13498		7.01171e-09	glycine betaine/carnitine/choline transport ATP-binding protein opuCA; K05847 osmoprotectant transport system ATP-binding protein
MSMEG_2956	0	2.54385		2.63358e-09	NAD dependent epimerase/dehydratase; K12421 fatty acid CoA ligase FadD9
MSMEG_2958	0	-2.64245		3.05666e-09	hypothetical protein
MSMEG_2960	0	-2.18477		2.84471e-09	yajC; preprotein translocase subunit YajC; K03210 preprotein translocase subunit YajC
MSMEG_2978	0	-2.26115		0.00538329	ABC transporter ATP-binding protein; K11963 urea transport system ATP-binding protein
MSMEG_2980	0	-1.52651		0.0210259	hypothetical protein; K11961 urea transport system permease protein
MSMEG_2981	0	-3.69064		0.0009688	branched-chain amino acid ABC transporter permease; K11960 urea transport system permease protein
MSMEG_2982	0	-3.81227	3048291-3048331	2.92425e-07	periplasmic binding protein; K11959 urea transport system substrate-binding protein
MSMEG_2992	0	2.76971		0.00140257	acyl-CoA dehydrogenase
MSMEG_3022	0	-2.56152		4.91909e-08	transglycosylase associated protein
MSMEG_3037	0	1.74638		7.93462e-07	pseudogene
MSMEG_3083	0	-1.74237		2.60196e-06	nucleoside-diphosphate sugar epimerase; K07071
MSMEG_3122	0	-1.64245		4.05629e-09	sufB; FeS assembly protein SufB; K09014 Fe-S cluster assembly protein SufB
MSMEG_3124	0	-1.66336		2.44491e-09	sufC; FeS assembly ATPase SufC; K09013 Fe-S cluster assembly ATP-binding protein
MSMEG_3129	0	2.27591		5.0301e-07	HTH-type transcriptional regulator
MSMEG_3135	0	2.08012		0.00287005	hypothetical protein
MSMEG_3141	0	-1.95477		6.11822e-05	hypothetical protein
MSMEG_3184	0	-3.12148		2.95559e-10	treZ; malto-oligosyltrehalose trehalohydrolase (EC:3.2.1.141); K01236 maltooligosyltrehalose trehalohydrolase
MSMEG_3185	0	-2.1226		6.29071e-08	pseudogene
MSMEG_3186	0	-1.71668		1.70791e-07	glgX; glycogen debranching protein GlgX (EC:3.2.1.-); K02438 glycogen operon protein
MSMEG_3201	0	-1.87437		1.94254e-08	nadC; nicotinate-nucleotide pyrophosphorylase (EC:2.4.2.19); K00767 nicotinate-nucleotide pyrophosphorylase (carboxylating)
MSMEG_3206	0	-1.56875		5.54679e-08	hisC; histidinol-phosphate aminotransferase (EC:2.6.1.9); K00817 histidinol-phosphate aminotransferase
MSMEG_3254	0	-2.31833		1.79055e-09	RDD family protein
MSMEG_3255	0	-2.15184		7.19319e-08	DoxX subfamily protein
MSMEG_3289	0	-1.6781		1.90994e-06	gp61 protein
MSMEG_3304	0	-2.30043		6.31879e-08	succinate semialdehyde dehydrogenase
MSMEG_3305	0	-2.73159		5.42461e-09	hypothetical protein
MSMEG_3311	0	-1.76093		4.5094e-08	acyl carrier protein
MSMEG_3324	0	-3.0228		1.4136e-08	hypothetical protein
MSMEG_3326	0	-2.23368		8.82229e-08	carboxylate-amine ligase (EC:6.3.-.-); K06048 carboxylate-amine ligase
MSMEG_3327	0	-2.55613		1.3917e-06	hypothetical protein
MSMEG_3328	0	-3.09944		8.16336e-09	hypothetical protein
MSMEG_3329	0	-1.96576		1.47841e-05	hypothetical protein
MSMEG_3330	0	-1.60806		1.7399e-06	hypothetical protein
MSMEG_3333	0	-2.16979		1.34936e-06	pseudogene
MSMEG_3384	0	-1.93645		6.66305e-06	isoflavone reductase
MSMEG_3385	0	-2.29935		0.0012201	hypothetical protein
MSMEG_3400	0	-3.0576	3471571-3471611	0.000505646	glutamyl-tRNA(Gln) amidotransferase subunit A (EC:6.3.5.-)
MSMEG_3401	0	-2.01163		0.0140223	LamB/YcsF family protein; K07160 UPF0271 protein
MSMEG_3402	0	-2.69924		0.000360025	cytosine permease; K10974 cytosine permease
MSMEG_3403	0	-2.12128		0.000238721	amiF; formamidase (EC:3.5.1.49); K01455 formamidase
MSMEG_3409	0	-2.58597		3.03556e-08	oxidoreductase
MSMEG_3410	0	-2.51841		1.44949e-07	TetR family transcriptional regulator
MSMEG_3417	0	-3.69422		1.6606e-10	hypothetical protein
MSMEG_3418	0	-2.90348		5.46465e-09	hypothetical protein
MSMEG_3419	0	-3.00691		1.879e-09	hypothetical protein
MSMEG_3438	0	-2.71977		0.000785753	hypothetical protein
MSMEG_3439	0	-2.70769		2.43427e-09	hypothetical protein
MSMEG_3447	0	-2.57286		6.78719e-06	two-component system response regulator
MSMEG_3481	0	1.55862		9.8224e-06	O-succinylbenzoate synthase; K02549 O-succinylbenzoate synthase
MSMEG_3518	0	1.66326		8.91656e-05	hypothetical protein
MSMEG_3536	0	-1.58452		9.23787e-07	sugar transporter
MSMEG_3537	0	-1.9537		7.52681e-06	hypothetical protein
MSMEG_3538	0	-1.82269		8.12895e-09	cyclopropane-fatty-acyl-phospholipid synthase (EC:2.1.1.79); K00574 cyclopropane-fatty-acyl-phospholipid synthase
MSMEG_3540	0	1.66808		3.20423e-07	hypothetical protein
MSMEG_3541	0	-2.56018		6.71186e-09	cytochrome C biogenesis protein transmembrane region
MSMEG_3543	0	-2.35491		2.97051e-07	hypothetical protein
MSMEG_3544	0	-2.17849		1.4136e-08	hypothetical protein
MSMEG_3545	0	-1.94028		7.94049e-08	hypothetical protein
MSMEG_3553	0	-1.6003		0.00935242	hydA; phenylhydantoinase (EC:3.5.2.2); K01464 dihydropyrimidinase
MSMEG_3563	0	-2.157		2.20383e-09	drug transporter
MSMEG_3568	0	1.74624		0.000116351	hypothetical protein; K02192 bacterioferritin-associated ferredoxin
MSMEG_3582	0	-2.20865		5.42461e-09	lon; ATP-dependent protease La (EC:3.4.21.53); K01338 ATP-dependent Lon protease
MSMEG_3583	0	-2.56824		6.6231e-07	monooxygenase
MSMEG_3611	0	-1.54617		7.71217e-07	xfp; phosphoketolase
MSMEG_3673	0	-1.6382		7.74084e-07	malQ; 4-alpha-glucanotransferase (EC:2.4.1.25); K00705 4-alpha-glucanotransferase
MSMEG_3680	0	-2.81297		1.74928e-09	hypothetical protein
MSMEG_3708	0	1.87061		7.10861e-07	catalase (EC:1.11.1.6); K03781 catalase
MSMEG_3710	0	2.72912		1.00275e-09	cytochrome b561 family protein; K12262 cytochrome b561
MSMEG_3713	0	-3.16338		1.12144e-08	hypothetical protein
MSMEG_3755	0	-1.62372		0.0300729	rrfA; 5S ribosomal RNA; K01985 5S ribosomal RNA
MSMEG_3760	0	-1.82293		0.00164127	hypothetical protein
MSMEG_3761	0	-1.74969		3.9277e-08	Clp protease subunit
MSMEG_3779	0	1.92413		2.59338e-07	pseudogene
MSMEG_3797	0	2.72898		1.879e-09	esterase
MSMEG_3798	0	1.83305		2.13934e-09	hypothetical protein
MSMEG_3802	0	1.51634		8.29536e-09	hypothetical protein
MSMEG_3853	0	1.90973		0.000580174	aliphatic sulfonates transport ATP-binding protein SsuB; K15555 sulfonate transport system ATP-binding protein
MSMEG_3867	0	1.57037		0.00468229	ATPase AAA
MSMEG_3898	0	-3.63532		5.11676e-07	thpD; ectoine hydroxylase (EC:1.-.-.-); K10674 ectoine hydroxylase
MSMEG_3899	0	-4.26502		5.78008e-06	ectC; L-ectoine synthase; K06720 L-ectoine synthase
MSMEG_3900	0	-4.55728		5.36543e-09	ectB; diaminobutyrate--2-oxoglutarate aminotransferase (EC:2.6.1.76); K00836 diaminobutyrate-2-oxoglutarate transaminase
MSMEG_3901	0	-2.60461		3.54999e-08	ectA; L-2,4-diaminobutyric acid acetyltransferase (EC:2.3.1.-); K06718 L-2,4-diaminobutyric acid acetyltransferase
MSMEG_3914	0	-2.10179		5.26313e-09	beta-lactamase
MSMEG_3926	0	-4.00831		5.50287e-10	cation-transporting ATPase Pma1 (EC:3.6.3.-); K01552
MSMEG_3927	0	-2.55093		9.41642e-08	peptidase M52, hydrogen uptake protein; K03605 hydrogenase maturation protease
MSMEG_3928	0	-4.5356		3.72447e-10	0
MSMEG_3929	0	-4.28908		5.85715e-10	0
MSMEG_3930	0	-2.87758		6.46185e-10	0
MSMEG_3931	0	-2.22747		2.84471e-09	0
MSMEG_3932	0	-2.00233		2.16945e-08	hypothetical protein
MSMEG_3933	0	-1.59126		2.91682e-08	hypothetical protein
MSMEG_3934	0	-2.94036		1.6606e-10	phosphoenolpyruvate synthase (EC:2.7.9.2); K01007 pyruvate, water dikinase
MSMEG_3936	0	-2.8198		6.42511e-11	universal stress protein family protein
MSMEG_3937	0	-2.27861		4.97019e-09	hypothetical protein
MSMEG_3941	0	-2.38548		1.6606e-10	GAF family protein
MSMEG_3943	0	-2.1392		4.39403e-09	hypothetical protein
MSMEG_3944	0	-2.80825		1.87864e-10	two component transcriptional regulatory protein devr
MSMEG_3945	0	-2.96219		6.42511e-11	universal stress protein family protein
MSMEG_3948	0	-2.08111		1.1565e-10	acyltransferase
MSMEG_3951	0	-2.62047		3.14655e-09	hypothetical protein; K00648 3-oxoacyl-
MSMEG_3952	0	-1.82319		3.05666e-09	hypothetical protein
MSMEG_3953	0	-2.09225		6.82827e-08	hypothetical protein; K00648 3-oxoacyl-
MSMEG_3954	0	-2.51194		2.80775e-09	trehalose 6-phosphate phosphorylase
MSMEG_3962	0	1.52247		8.71655e-06	lactate 2-monooxygenase (EC:1.13.12.4)
MSMEG_4028	0	-1.95147		2.50585e-06	hypothetical protein
MSMEG_4056	0	-2.2804		1.56487e-05	hypothetical protein
MSMEG_4059	0	-2.18516		2.3156e-06	haloacid dehalogenase; K01560 2-haloacid dehalogenase
MSMEG_4063	0	-2.49812	4136531-4136571	6.5989e-09	amidohydrolase; K07045
MSMEG_4064	0	-2.34033		0.000136581	zinc-binding alcohol dehydrogenase
MSMEG_4098	0	1.58858		0.00756721	ABC transporter ATP-binding protein; K02031 peptide/nickel transport system ATP-binding protein K02032 peptide/nickel transport system ATP-binding protein
MSMEG_4141	0	-2.64653		2.97499e-08	hypothetical protein
MSMEG_4152	0	1.5194		3.84413e-06	phenoxybenzoate dioxygenase subunit beta (EC:1.-.-.-)
MSMEG_4155	0	2.1056		0.000198508	transposase A
MSMEG_4208	0	1.88114		4.64905e-06	integral membrane protein; K07793 putative tricarboxylic transport membrane protein
MSMEG_4209	0	2.32286		0.000449449	integral membrane protein; K07794 putative tricarboxylic transport membrane protein
MSMEG_4210	0	1.63723		1.99966e-05	hypothetical protein; K07795 putative tricarboxylic transport membrane protein
MSMEG_4212	0	2.05555		2.00515e-05	transcriptional regulatory protein CitT
MSMEG_4257	0	-1.50842		3.43057e-06	hypothetical protein
MSMEG_4290	0	-3.34571	4374791-4374831	4.49756e-10	glnA; glutamine synthetase (EC:6.3.1.2); K01915 glutamine synthetase
MSMEG_4294	0	-3.46826	4381891-4381931	2.85411e-12	glnA; glutamine synthetase (EC:6.3.1.2); K01915 glutamine synthetase
MSMEG_4298	0	2.4095		9.56158e-05	panB; 3-methyl-2-oxobutanoate hydroxymethyltransferase (EC:2.1.2.11); K00606 3-methyl-2-oxobutanoate hydroxymethyltransferase
MSMEG_4326	0	-1.77338		3.37182e-09	acpP; acyl carrier protein; K02078 acyl carrier protein
MSMEG_4327	0	-1.61745		5.19776e-08	3-oxoacyl-ACP synthase (EC:2.3.1.41); K11609 beta-ketoacyl ACP synthase
MSMEG_4329	0	-1.62137		5.24012e-08	propionyl-CoA carboxylase subunit beta (EC:6.4.1.3); K18472 acetyl/propionyl-CoA carboxylase carboxyl transferase subunit
MSMEG_4333	0	1.8286		0.000105511	TetR family transcriptional regulator
MSMEG_4351	0	-3.47419		1.49114e-09	oxidoreductase YjgI (EC:1.-.-.-)
MSMEG_4360	0	1.69377		8.75784e-08	hypothetical protein
MSMEG_4395	0	1.6392		8.40573e-05	excalibur domain-containing protein
MSMEG_4450	0	-2.00612		1.01642e-05	alpha/beta hydrolase
MSMEG_4456	0	2.38723		4.39403e-09	hypothetical protein
MSMEG_4457	0	1.66272		0.0222763	AsnC family transcriptional regulator
MSMEG_4460	0	2.05824		0.0271969	acetolactate synthase; K01652 acetolactate synthase I/II/III large subunit
MSMEG_4467	0	1.57338		1.09837e-05	ABC transporter permease; K02026 multiple sugar transport system permease protein
MSMEG_4473	0	1.64395		8.11212e-10	integral membrane protein
MSMEG_4499	0	-2.26471		3.92861e-10	hypothetical protein
MSMEG_4512	0	1.61687		1.60058e-05	polyketide synthase; K04791 mycobactin polyketide synthetase MbtD
MSMEG_4513	0	1.8914		0.00149144	polyketide synthase; K04790 mycobactin polyketide synthetase MbtC
MSMEG_4514	0	2.0419		0.000516642	thioesterase
MSMEG_4515	0	3.06602		2.52512e-10	non-ribosomal peptide synthetase; K04788 mycobactin phenyloxazoline synthetase
MSMEG_4516	0	2.94178		0.00118727	2,3-dihydroxybenzoate-AMP ligase (EC:6.3.2.-); K04787 mycobactin salicyl-AMP ligase
MSMEG_4524	0	1.89054		4.82433e-06	salicylate synthase MbtI; K04781 salicylate synthetase
MSMEG_4526	0	-1.99221		0.000462128	hypothetical protein
MSMEG_4546	0	-2.10091		2.2408e-05	pseudogene
MSMEG_4571	0	-1.87243		4.13971e-09	rpsT; 30S ribosomal protein S20; K02968 small subunit ribosomal protein S20
MSMEG_4573	0	1.82151		0.0427635	competence protein; K02238 competence protein ComEC
MSMEG_4583	0	-1.51258		1.42893e-07	ATPase AAA
MSMEG_4611	0	1.55135		0.000667045	carrier protein
MSMEG_4625	0	-1.5699		5.19776e-08	rplU; 50S ribosomal protein L21; K02888 large subunit ribosomal protein L21
MSMEG_4655	0	1.59494		0.0245976	AraC family transcriptional regulator
MSMEG_4688	0	-1.96844		8.82081e-09	hypothetical protein
MSMEG_4707	0	-2.11613		1.69966e-07	non-heme bromoperoxidase BPO-A2 (EC:1.11.1.-)
MSMEG_4738	0	-2.18793		2.63974e-10	hypothetical protein
MSMEG_4761	0	1.58599		0.0204731	ABC transporter ATP-binding protein; K02052 putative spermidine/putrescine transport system ATP-binding protein
MSMEG_4763	0	1.69175		0.000348973	ABC transporter permease; K02054 putative spermidine/putrescine transport system permease protein
MSMEG_4804	0	-1.63478		3.98345e-08	hypothetical protein
MSMEG_4806	0	1.78767		0.00979317	acyl-CoA dehydrogenase
MSMEG_4828	0	1.51045		1.40042e-05	alcohol dehydrogenase; K00344 NADPH2:quinone reductase
MSMEG_4918	0	-2.75527		1.87864e-10	glgB; glycogen branching protein (EC:2.4.1.18); K00700 1,4-alpha-glucan branching enzyme
MSMEG_4929	0	-2.05896		0.0318503	rrfB; 5S ribosomal RNA; K01985 5S ribosomal RNA
MSMEG_4930	0	-4.85582		8.05369e-05	rrlB; 23S ribosomal RNA; K01980 23S ribosomal RNA
MSMEG_4942	0	-1.6401		6.74399e-08	atpB; F0F1 ATP synthase subunit A (EC:3.6.3.14); K02108 F-type H+-transporting ATPase subunit a
MSMEG_4946	0	-1.7555		3.07542e-06	IS1096, tnpR protein
MSMEG_4950	0	-1.86438		2.70469e-09	prfA; peptide chain release factor 1; K02835 peptide chain release factor 1
MSMEG_4951	0	-1.6178		2.21025e-07	rpmE; 50S ribosomal protein L31; K02909 large subunit ribosomal protein L31
MSMEG_4961	0	-3.32061		3.82655e-07	hypothetical protein
MSMEG_4978	0	-2.57537		3.57284e-10	cysNC; bifunctional sulfate adenylyltransferase subunit 1/adenylylsulfate kinase (EC:2.7.1.25 2.7.7.4); K00955 bifunctional enzyme CysN/CysC
MSMEG_4979	0	-2.59646		1.87864e-10	cysD; sulfate adenylyltransferase subunit 2 (EC:2.7.7.4); K00957 sulfate adenylyltransferase subunit 2
MSMEG_4986	0	2.08794		4.05629e-09	glycosyl transferase family protein
MSMEG_4987	0	2.2383		1.6129e-09	glycosyl transferase family protein
MSMEG_4988	0	3.05213		3.64782e-10	integral membrane protein
MSMEG_4994	0	3.23986		5.88435e-05	flagella membrane glycoprotein 1B
MSMEG_5000	0	1.56303		0.000655501	LysR family transcriptional regulator
MSMEG_5020	0	2.2151		4.49756e-10	acetoin(diacetyl) reductase; K03366 meso-butanediol dehydrogenase / (S,S)-butanediol dehydrogenase / diacetyl reductase
MSMEG_5021	0	2.69941		4.49756e-10	alcohol dehydrogenase; K00004 (R,R)-butanediol dehydrogenase / meso-butanediol dehydrogenase / diacetyl reductase
MSMEG_5029	0	-1.92105		3.31733e-09	alkanal monooxygenase subunit alpha
MSMEG_5040	0	1.58456		7.27097e-05	TetR family transcriptional regulator
MSMEG_5042	0	-1.66454		5.97884e-09	ATP-dependent rna helicase, dead/deah box family protein; K05592 ATP-dependent RNA helicase DeaD
MSMEG_5054	0	1.75176		2.96551e-09	ABC transporter substrate-binding protein
MSMEG_5117	0	-2.28587		9.6154e-08	proline dehydrogenase; K00318 proline dehydrogenase
MSMEG_5131	0	2.09465		0.00409039	hypothetical protein
MSMEG_5160	0	1.65819		0.000312388	integral membrane protein
MSMEG_5161	0	1.74573		7.94049e-08	transmembrane transporter
MSMEG_5188	0	-2.61507		5.42461e-09	caax amino protease; K07052
MSMEG_5204	0	1.63801		0.0250474	oxidoreductase, short chain dehydrogenase/reductase
MSMEG_5205	0	2.74534		3.6117e-07	hypothetical protein
MSMEG_5241	0	-1.96169		3.51275e-09	GAF family protein
MSMEG_5244	0	-2.08163		5.36543e-09	DevR family transcriptional regulator
MSMEG_5245	0	-1.84235		2.96551e-09	universal stress protein family protein
MSMEG_5248	0	-1.6023		5.26313e-09	acyl-
MSMEG_5263	0	-1.80437		5.46465e-09	greA; transcription elongation factor GreA; K03624 transcription elongation factor GreA
MSMEG_5277	0	-1.51644		0.000253061	enoyl-CoA hydratase (EC:4.2.1.17); K01692 enoyl-CoA hydratase
MSMEG_5286	0	1.50261		2.62332e-05	dapB; dihydrodipicolinate reductase N-terminus domain-containing protein (EC:1.3.1.26)
MSMEG_5295	0	1.95217		0.0232898	acyl-CoA synthetase (EC:2.3.1.86)
MSMEG_5298	0	-1.84042		1.7133e-08	hypothetical protein
MSMEG_5302	0	1.76475		7.84544e-08	aerobic C4-dicarboxylate transporter; K11103 aerobic C4-dicarboxylate transport protein
MSMEG_5303	0	1.53445		1.83111e-06	putP; sodium/proline symporter; K11928 sodium/proline symporter
MSMEG_5328	0	-2.03281		1.79258e-08	hypothetical protein
MSMEG_5339	0	1.86015		0.000128506	nitrile hydratase regulator1
MSMEG_5341	0	-1.70844		0.000279038	dipeptidyl aminopeptidase/acylaminoacyl peptidase
MSMEG_5342	0	-1.6191		8.4648e-06	hypothetical protein
MSMEG_5344	0	2.22212		2.46512e-08	hypothetical protein
MSMEG_5355	0	-2.89333		4.39403e-09	hypothetical protein
MSMEG_5364	0	2.75729		4.41133e-05	amidohydrolase; K07045
MSMEG_5388	0	-1.56047		9.96268e-06	hypothetical protein
MSMEG_5389	0	2.06302		3.93275e-06	LysA protein
MSMEG_5391	0	3.59253		1.5977e-06	hypothetical protein
MSMEG_5392	0	3.13507		1.2651e-07	kdpA; potassium-transporting ATPase A (EC:3.6.3.12); K01546 K+-transporting ATPase ATPase A chain
MSMEG_5393	0	2.69694		1.73602e-06	kdpB; potassium-transporting ATPase subunit B (EC:3.6.3.12); K01547 K+-transporting ATPase ATPase B chain
MSMEG_5394	0	2.8167		4.15481e-07	potassium-transporting ATPase subunit C (EC:3.6.3.12); K01548 K+-transporting ATPase ATPase C chain
MSMEG_5395	0	1.95679		9.00828e-07	sensor protein KdpD (EC:2.7.13.3); K07646 two-component system, OmpR family, sensor histidine kinase KdpD
MSMEG_5396	0	1.72015		2.13363e-05	KDP operon transcriptional regulatory protein KdpE; K07667 two-component system, OmpR family, KDP operon response regulator KdpE
MSMEG_5399	0	-2.93492		4.13769e-08	ATP-dependent DNA helicase RecQ (EC:3.6.1.-); K03654 ATP-dependent DNA helicase RecQ
MSMEG_5400	0	-2.64489		1.29947e-08	dehydrogenase
MSMEG_5401	0	-2.03875		4.5464e-07	hypothetical protein
MSMEG_5418	0	2.36252		2.47201e-07	iron permease; K07243 high-affinity iron transporter
MSMEG_5420	0	2.13046		5.46465e-09	Tat-translocated enzyme; K16301 deferrochelatase/peroxidase EfeB
MSMEG_5453	0	3.27915		0.000538113	hypothetical protein
MSMEG_5460	0	1.73882		0.00158512	hypothetical protein
MSMEG_5461	0	1.71214		0.000597518	hypothetical protein
MSMEG_5466	0	1.5064		6.67403e-06	oxidoreductase
MSMEG_5496	0	-1.81369		2.16257e-07	MscS mechanosensitive ion channel
MSMEG_5497	0	-2.96954		1.84652e-08	hypothetical protein
MSMEG_5501	0	-1.92278		4.46976e-06	hypothetical protein
MSMEG_5502	0	1.61816		1.32473e-06	hypothetical protein
MSMEG_5522	0	-1.78904		9.49384e-09	TetR family transcriptional regulator
MSMEG_5523	0	-1.97553		5.40929e-07	peptidase
MSMEG_5540	0	-3.36045		1.72314e-10	hypothetical protein
MSMEG_5542	0	-3.19978		3.37182e-09	transcriptional regulator
MSMEG_5543	0	-2.49049		8.92739e-09	hypothetical protein
MSMEG_5558	0	-2.55636		3.1295e-06	hypothetical protein
MSMEG_5559	0	-1.77368		7.37581e-07	metabolite/sugar transporter
MSMEG_5572	0	-2.27151		1.00933e-07	sugar ABC transporter permease; K10229 sorbitol/mannitol transport system permease protein
MSMEG_5573	0	-1.93349		1.38313e-07	sugar ABC transporter permease; K10228 sorbitol/mannitol transport system permease protein
MSMEG_5574	0	-1.68867		2.76123e-09	substrate binding protein; K10227 sorbitol/mannitol transport system substrate-binding protein
MSMEG_5590	0	-2.59967		4.98441e-09	carboxylate-amine ligase (EC:6.3.-.-); K06048 carboxylate-amine ligase
MSMEG_5592	0	-2.1133		4.9961e-09	hypothetical protein
MSMEG_5605	0	-1.9816		7.36972e-08	cytochrome bd ubiquinol oxidase subunit I; K00425 cytochrome d ubiquinol oxidase subunit I
MSMEG_5606	0	-3.27359		2.18216e-10	cytochrome bd-I oxidase subunit II; K00426 cytochrome d ubiquinol oxidase subunit II
MSMEG_5616	0	-3.90577		1.1565e-10	glyoxalase/bleomycin resistance protein/dioxygenase; K06996
MSMEG_5617	0	-3.21384		4.2288e-10	immunogenic protein MPT63
MSMEG_5629	0	1.85553		4.04615e-06	hypothetical protein
MSMEG_5631	0	2.31958		0.000138851	AMP-dependent synthetase/ligase
MSMEG_5632	0	1.60144		0.000405711	oxidoreductase, short chain dehydrogenase/reductase
MSMEG_5633	0	1.64062		4.40637e-05	feruloyl-CoA synthetase
MSMEG_5640	0	3.19381		0.00287005	amylo-alpha-1,6-glucosidase
MSMEG_5641	0	1.85574		0.000682891	glycoside hydrolase family protein
MSMEG_5652	0	1.50712		6.74369e-05	alpha/beta hydrolase
MSMEG_5720	0	-1.89591		4.58761e-08	3-hydroxyacyl-CoA dehydrogenase; K01782 3-hydroxyacyl-CoA dehydrogenase / enoyl-CoA hydratase / 3-hydroxybutyryl-CoA epimerase
MSMEG_5721	0	-1.55581		1.53766e-06	acetyl-CoA acetyltransferase (EC:2.3.1.9); K00626 acetyl-CoA C-acetyltransferase
MSMEG_5741	0	-1.74632		2.52005e-09	hypothetical protein
MSMEG_5772	0	-1.55492		0.000684303	cytospin-A
MSMEG_5773	0	-2.39926		6.42511e-11	fatty acid desaturase; K03921 acyl-
MSMEG_5774	0	-2.02138		7.47649e-10	tRNA-dihydrouridine synthase (EC:1.-.-.-)
MSMEG_5784	0	-2.55315		1.87864e-10	transcriptional regulatory protein
MSMEG_5802	0	2.15253		0.00022234	oxidoreductase, short chain dehydrogenase/reductase
MSMEG_5826	0	-2.00115		6.0402e-08	pyruvate decarboxylase; K00156 pyruvate dehydrogenase (quinone)
MSMEG_5855	0	1.52426		2.26341e-06	hypothetical protein
MSMEG_5857	0	2.09415		4.51885e-06	oxidoreductase (EC:1.1.-.-)
MSMEG_5858	0	1.74589		5.59138e-05	short chain dehydrogenase (EC:1.1.1.100); K00059 3-oxoacyl-
MSMEG_5859	0	2.01754		8.71655e-06	aldehyde dehydrogenase (EC:1.2.1.-); K00128 aldehyde dehydrogenase (NAD+)
MSMEG_5861	0	2.16219		0.000339328	cytochrome P450 (EC:1.14.-.-); K00517
MSMEG_5862	0	1.67448		0.00011786	short chain dehydrogenase
MSMEG_5870	0	2.46165		3.88506e-10	sensor histidine kinase PhoR; K02484 two-component system, OmpR family, sensor kinase
MSMEG_5872	0	1.74308		9.04065e-06	phoP; DNA-binding response regulator PhoP; K02483 two-component system, OmpR family, response regulator
MSMEG_5879	0	1.9615		0.000447243	D-alanyl-D-alanine dipeptidase; K08641 D-alanyl-D-alanine dipeptidase
MSMEG_5880	0	1.57975		0.00726686	nicotine dehydrogenase; K03520 carbon-monoxide dehydrogenase large subunit
MSMEG_5935	0	-1.85959		6.92425e-09	ATP-dependent DNA helicase; K03654 ATP-dependent DNA helicase RecQ
MSMEG_5938	0	-1.59134		0.000279707	hypothetical protein
MSMEG_5971	0	-1.65124		7.40397e-06	hypothetical protein
MSMEG_6019	0	1.71294		1.85569e-06	sugar ABC transporter ATPase; K10545 D-xylose transport system ATP-binding protein
MSMEG_6020	0	1.61852		4.10691e-06	sugar ABC transporter periplasmic protein (EC:3.6.3.17); K10543 D-xylose transport system substrate-binding protein
MSMEG_6021	0	1.53233		5.80925e-06	xylA; xylose isomerase (EC:5.3.1.5); K01805 xylose isomerase
MSMEG_6022	0	2.4239		0.00858088	xylose repressor, ROK-family protein transcriptional regulator
MSMEG_6028	0	2.32121		7.36746e-05	LysR family transcriptional regulator
MSMEG_6047	0	-1.95242		9.76883e-09	cation ABC transporter periplasmic cation-binding protein; K02077 zinc/manganese transport system substrate-binding protein
MSMEG_6052	0	-1.77747		0.00454995	ABC transporter ATP-binding protein; K02074 zinc/manganese transport system ATP-binding protein
MSMEG_6096	0	1.72485		2.71996e-09	pantothenate kinase (EC:2.7.1.33); K03525 type III pantothenate kinase
MSMEG_6128	0	-1.95514		4.39403e-09	two-component system response regulator
MSMEG_6130	0	-1.70024		5.76637e-09	two-component sensor protein
MSMEG_6147	0	-1.84538		0.000207243	hypothetical protein
MSMEG_6164	0	1.70602		0.00169374	hypothetical protein
MSMEG_6168	0	2.5768		0.000890466	type II secretion system protein F; K12510 tight adherence protein B
MSMEG_6169	0	2.56321		0.00224139	type II/IV secretion system protein; K02283 pilus assembly protein CpaF
MSMEG_6171	0	2.38735		0.000962599	hypothetical protein
MSMEG_6176	0	-2.44355		2.83968e-07	2-dehydro-3-deoxy-6-phosphogalactonate aldolase (EC:4.1.2.21); K01631 2-dehydro-3-deoxyphosphogalactonate aldolase
MSMEG_6177	0	-2.59439		4.58052e-10	galactonate dehydratase (EC:4.2.1.6); K01684 galactonate dehydratase
MSMEG_6178	0	-2.56749		7.96303e-09	D-galactonate transporter; K08194 MFS transporter, ACS family, D-galactonate transporter
MSMEG_6212	0	-1.8955		8.82229e-08	hemerythrin HHE cation binding domain-containing protein
MSMEG_6213	0	-2.34993		4.73056e-09	manganese containing catalase; K07217 Mn-containing catalase
MSMEG_6230	0	-1.91568		3.40845e-08	acyltransferase
MSMEG_6232	0	-2.9301		3.19699e-09	katA; catalase KatA (EC:1.11.1.6); K03781 catalase
MSMEG_6237	0	-1.81961		3.11595e-07	hypothetical protein
MSMEG_6238	0	1.68053		1.83164e-07	two-component system sensor kinase
MSMEG_6292	0	-2.74563		4.97019e-09	transcription elongation factor GreA
MSMEG_6293	0	-2.21033		1.07781e-09	transcriptional regulatory protein
MSMEG_6306	0	-1.85818		2.11842e-07	gltX; glutamyl-Q tRNA(Asp) synthetase (EC:6.1.1.17); K01885 glutamyl-tRNA synthetase
MSMEG_6324	0	1.62976		0.000118107	peroxidase
MSMEG_6355	0	-2.886		6.64047e-09	hypothetical protein
MSMEG_6399	0	-1.63774		2.63358e-09	antigen 85-C (EC:2.3.1.-); K18851 diacylglycerol O-acyltransferase / trehalose O-mycolyltransferase
MSMEG_6440	0	-1.58086		2.76808e-08	monooxygenase, flavin-binding family protein; K10215 monooxygenase
MSMEG_6467	0	-2.23989		2.72918e-08	starvation-induced DNA protecting protein; K04047 starvation-inducible DNA-binding protein
MSMEG_6469	0	-1.8741		1.38231e-05	hypothetical protein
MSMEG_6479	0	2.13264		6.00585e-08	transcriptional regulator
MSMEG_6486	0	-2.40007		3.08016e-09	FAD/FMN-binding oxidoreductase
MSMEG_6487	0	-2.62091		2.36037e-09	2-hydroxy-3-carboxy-6-oxo-7-methylocta-2,4-dienoate decarboxylase; K03392 aminocarboxymuconate-semialdehyde decarboxylase
MSMEG_6488	0	-4.48036		1.87864e-10	hypothetical protein
MSMEG_6489	0	-4.15266		9.92629e-09	hypothetical protein
MSMEG_6490	0	-4.35635		4.05629e-09	major facilitator superfamily protein
MSMEG_6491	0	-4.24321		6.49391e-09	aldehyde dehydrogenase
MSMEG_6496	0	-1.95327		2.23209e-05	nitrate/sulfonate/bicarbonate ABC transporter ATPase subunit; K02049 NitT/TauT family transport system ATP-binding protein
MSMEG_6498	0	-2.81864		1.14687e-05	hypothetical protein
MSMEG_6501	0	-2.21606		1.18433e-05	hypothetical protein
MSMEG_6507	0	-2.51104		4.49756e-10	glgX; glycogen debranching protein GlgX (EC:3.2.1.-); K02438 glycogen operon protein
MSMEG_6508	0	-3.04455		3.60501e-10	MarR family transcriptional regulator
MSMEG_6512	0	-1.83897		3.6113e-08	acyl-CoA dehydrogenase
MSMEG_6514	0	-1.80133		1.06819e-08	trehalose synthase-fused maltokinase; K16146 maltokinase
MSMEG_6515	0	-1.52814		8.95275e-08	treS; trehalose synthase (EC:5.4.99.16); K05343 maltose alpha-D-glucosyltransferase/ alpha-amylase
MSMEG_6523	0	1.68936		1.28801e-07	ABC transporter; K02054 putative spermidine/putrescine transport system permease protein
MSMEG_6533	0	2.00704		0.000225129	hypothetical protein
MSMEG_6541	0	-2.08716		1.63741e-09	anti-sigma factor antagonist
MSMEG_6554	0	2.02217		2.77489e-08	ABC transporter ATP-binding protein; K14698 ATP-binding cassette, subfamily B, bacterial IrtA
MSMEG_6555	0	1.999		0.00831452	TetR family transcriptional regulator
MSMEG_6557	0	1.80243		4.49222e-09	dehydrogenase
MSMEG_6559	0	1.60254		7.84623e-08	hypothetical protein
MSMEG_6562	0	1.96212		1.34286e-07	acyl-CoA dehydrogenase
MSMEG_6576	0	-1.97366		4.07908e-06	pyridoxamine 5'-phosphate oxidase
MSMEG_6579	0	-2.95981		2.03213e-08	hypothetical protein
MSMEG_6593	0	1.63553		2.8038e-05	ATP-binding protein; K02028 polar amino acid transport system ATP-binding protein
MSMEG_6603	0	-1.6088		0.000498559	NADH:flavin oxidoreductase
MSMEG_6606	0	-2.95912		6.06408e-07	hypothetical protein
MSMEG_6607	0	-2.2938		1.48124e-07	hypothetical protein
MSMEG_6608	0	-2.31002		1.21728e-07	hypothetical protein
MSMEG_6609	0	-2.54597		5.81991e-08	hypothetical protein
MSMEG_6610	0	-2.44019		8.85337e-09	hypothetical protein
MSMEG_6611	0	-1.81877		0.0009688	hypothetical protein
MSMEG_6612	0	-1.50654		3.04856e-07	moxR; ATPase, MoxR family protein; K03924 MoxR-like ATPase
MSMEG_6614	0	-1.90893		1.37131e-08	integral membrane protein; K07098
MSMEG_6615	0	-3.21739		3.57284e-10	hypothetical protein
MSMEG_6616	0	-1.8207		1.81233e-07	S-(hydroxymethyl)glutathione dehydrogenase (EC:1.1.1.284); K00121 S-(hydroxymethyl)glutathione dehydrogenase / alcohol dehydrogenase
MSMEG_6623	0	1.54186		0.00186693	dehydrogenase
MSMEG_6631	0	1.73531		0.0175711	mdcG; phosphoribosyl-dephospho-CoA transferase (EC:2.7.7.61); K13934 phosphoribosyl-dephospho-CoA transferase
MSMEG_6634	0	2.27349		0.00219223	mdcB; triphosphoribosyl-dephospho-CoA synthase (EC:2.7.8.25); K13930 triphosphoribosyl-dephospho-CoA synthase
MSMEG_6663	0	-2.11567		2.63358e-09	C5-O-methyltransferase
MSMEG_6664	0	-1.90732		2.78222e-07	methylenetetrahydrofolate reductase
MSMEG_6703	0	-1.81502		1.23942e-05	N5,N10-methylenetetrahydromethanopterin reductase-related protein
MSMEG_6704	0	2.96289		3.6689e-08	shikimate 5-dehydrogenase; K00014 shikimate dehydrogenase
MSMEG_6708	0	2.03288		0.00141324	epoxide hydrolase
MSMEG_6727	0	-1.86796		9.41642e-08	amino acid permease
MSMEG_6728	0	-2.79091		2.52005e-09	hypothetical protein
MSMEG_6736	0	1.58067		0.00282609	LacI family transcriptional regulator
MSMEG_6739	0	-2.06577		4.77962e-08	hypothetical protein
MSMEG_6740	0	-1.55434		7.36972e-08	1-aminocyclopropane-1-carboxylate deaminase (EC:3.5.99.7); K01505 1-aminocyclopropane-1-carboxylate deaminase
MSMEG_6747	0	-1.79741		1.67433e-06	oxidoreductase
MSMEG_6753	0	-2.14935		1.08938e-07	oxidoreductase, short chain dehydrogenase/reductase
MSMEG_6765	0	-4.04009		4.39403e-09	ABC transporter; K01992 ABC-2 type transport system permease protein
MSMEG_6766	0	-3.97525		6.0801e-10	ABC transporter ATP-binding protein; K01990 ABC-2 type transport system ATP-binding protein
MSMEG_6767	0	-4.02645		9.03774e-12	mycocerosic acid synthase (EC:2.3.1.111)
MSMEG_6768	0	-2.09827		3.77802e-09	halogenase
MSMEG_6771	0	-1.6105		1.99966e-05	hypothetical protein
MSMEG_6777	0	1.85571		1.2816e-07	enoyl-CoA hydratase (EC:4.2.1.17)
MSMEG_6785	0	-2.38024		4.98441e-09	tpiA; triosephosphate isomerase (EC:5.3.1.1); K01803 triosephosphate isomerase (TIM)
MSMEG_6820	0	-2.00139		6.78648e-07	surE; acid phosphatase SurE (EC:3.1.3.2); K03787 5'-nucleotidase
MSMEG_6823	0	-1.50271		0.00720982	short-chain dehydrogenase/reductase SDR
MSMEG_6825	0	1.93756		0.000687838	caax amino protease; K07052
MSMEG_6826	0	2.04055		0.00118384	L-lactate permease; K03303 lactate permease
MSMEG_6858	0	-1.73883		9.52565e-05	epoxide hydrolase 1 (EC:3.3.2.9)
MSMEG_6859	0	-1.56188		2.91784e-05	oxidoreductase
MSMEG_6881	0	-1.8375	6930751-6930791	2.7162e-06	GntR family transcriptional regulator
MSMEG_6884	0	-1.6542		0.00122422	NADP oxidoreductase, coenzyme f420-dependent:6-phosphogluconate dehydrogenase, NAD-binding; K06988
MSMEG_6885	0	-1.55878		0.00483273	MmcI protein
MSMEG_6892	0	1.58768		6.49391e-09	replicative DNA helicase (EC:3.1.-.- 3.6.1.-); K02314 replicative DNA helicase

## Sheet: All strains against wildtype
*- previously defined as GlnR regulon
gene	annotation	WT_1mM	WT_30	ΔMSMEG_0432_1	ΔMSMEG_0432_30	ΔMSMEG_5784_1	ΔMSMEG_5784_30	FDR	AveExpr	P value
MSMEG_4294*	glnA; glutamine synthetase (EC:6.3.1.2); K01915 glutamine synthetase [EC:6.3.1.2]	0	-1.39577	0.471775	-1.21493	-4.48194	-4.86403	8.86749e-15	7.71299	1.55434e-18
MSMEG_5358*	acetamidase/formamidase	0	-5.53319	-0.399983	-5.33992	-4.9998	-6.05722	1.04241e-14	5.6728	3.65436e-18
MSMEG_1365	rplL; 50S ribosomal protein L7/L12; K02935 large subunit ribosomal protein L7/L12	0	3.75595	0.499215	3.76007	-0.432815	3.07797	1.90031e-14	8.3648	1.5862e-17
MSMEG_2748	sthA; soluble pyridine nucleotide transhydrogenase (EC:1.6.1.1); K00322 NAD(P) transhydrogenase [EC:1.6.1.1]	0	-5.78131	-0.136942	-5.76531	-4.27387	-5.72001	1.90031e-14	5.4652	1.66548e-17
MSMEG_5789	thiosulfate sulfurtransferase (EC:2.8.1.1); K01011 thiosulfate/3-mercaptopyruvate sulfurtransferase [EC:2.8.1.1 2.8.1.2]	0	4.22767	0.159471	4.01229	-0.550853	3.6756	1.90031e-14	8.30423	1.4267e-17
MSMEG_1364	rplJ; 50S ribosomal protein L10; K02864 large subunit ribosomal protein L10	0	3.6515	0.383424	3.88987	-0.418483	2.74757	2.08564e-14	8.27396	2.19348e-17
MSMEG_0932	ROK family protein	0	3.50615	0.187456	3.30382	-0.136177	3.74319	3.00062e-14	7.47117	4.73367e-17
MSMEG_1299*	oxidoreductase, 2OG-Fe(II) oxygenase	0	-4.30144	0.101455	-4.41442	-4.33159	-4.99896	3.00062e-14	4.84422	3.89224e-17
MSMEG_5084*	glucosyl-3-phosphoglycerate synthase (EC:2.4.1.-); K13693 glucosyl-3-phosphoglycerate synthase [EC:2.4.1.266]	0	-3.99961	-0.0758698	-4.03911	-2.38431	-4.62	3.00062e-14	8.73783	4.62792e-17
MSMEG_6259*	amt; ammonium transporter; K03320 ammonium transporter, Amt family	0	-6.53622	0.223152	-6.4687	-7.5707	-6.55753	4.85428e-14	4.88958	8.50881e-17
MSMEG_1090*	amidase (EC:3.5.1.4); K02433 aspartyl-tRNA(Asn)/glutamyl-tRNA(Gln) amidotransferase subunit A [EC:6.3.5.6 6.3.5.7]	0	-5.34795	-0.185676	-5.19319	-4.80187	-5.22327	5.1347e-14	6.21899	1.05531e-16
MSMEG_6767	mycocerosic acid synthase (EC:2.3.1.111)	0	-1.39648	0.305047	-1.31486	0.230738	-5.42293	5.1347e-14	10.6649	1.08004e-16
MSMEG_2525*	amino acid permease	0	-8.28832	-0.695267	-8.3622	-9.02569	-8.63532	5.91517e-14	6.22719	1.37475e-16
MSMEG_3948	acyltransferase	0	-0.876385	0.0284305	-1.13726	0.989003	-2.95749	5.91517e-14	8.7693	1.55526e-16
MSMEG_5085*	folP; dihydropteroate synthase (EC:2.5.1.15); K00796 dihydropteroate synthase [EC:2.5.1.15]	0	-3.81052	0.120834	-3.69684	-3.20432	-3.69822	5.91517e-14	6.965	1.45206e-16
MSMEG_2346	phytoene synthase (EC:2.5.1.-); K02291 phytoene synthase [EC:2.5.1.32]	0	-1.26558	-0.00990226	-1.11756	0.303905	-5.10275	6.25201e-14	9.38713	1.863e-16
MSMEG_2425*	amt; ammonium transporter; K03320 ammonium transporter, Amt family	0	-4.171	-0.67986	-4.04451	-8.02644	-7.67241	6.25201e-14	6.54704	1.85882e-16
MSMEG_2569*	oxidoreductase, 2OG-Fe(II) oxygenase	0	-6.87299	0.00779516	-6.55084	-8.10392	-8.0528	6.61528e-14	3.36156	2.08721e-16
MSMEG_1597*	transcription factor WhiB	0	-3.71301	0.605023	-4.05717	-2.54265	-4.73748	8.32402e-14	6.40545	3.32717e-16
MSMEG_2344	dehydrogenase; K09879 isorenieratene synthase	0	-1.38045	0.145306	-1.26911	-0.136889	-5.30474	8.32402e-14	8.84498	3.34852e-16
MSMEG_3471	hypothetical protein	0	-3.625	-0.0235866	-4.1833	-1.6212	-3.01771	8.32402e-14	6.16217	2.89865e-16
MSMEG_3934	phosphoenolpyruvate synthase (EC:2.7.9.2); K01007 pyruvate, water dikinase [EC:2.7.9.2]	0	-1.14383	0.63186	-1.64732	1.39511	-4.08419	8.32402e-14	10.238	2.92269e-16
MSMEG_4536	hypothetical protein	0	3.98215	0.119658	3.5862	0.839262	5.38731	8.32402e-14	5.60998	3.35587e-16
MSMEG_2345	pseudogene	0	-0.908968	0.512299	-0.986031	0.09207	-5.04505	9.1191e-14	7.86716	3.9961e-16
MSMEG_3936	universal stress protein family protein	0	-0.822039	0.23268	-1.24006	1.13344	-3.64184	9.1191e-14	6.9467	3.87928e-16
MSMEG_1743	Fatty acid desaturase	0	-0.0489576	0.415507	0.181871	0.576992	-5.31618	9.76695e-14	10.9808	4.9648e-16
MSMEG_2426	nitrogen regulatory protein P-II; K04751 nitrogen regulatory protein P-II 1	0	-3.8532	-0.0705219	-3.95078	-3.09054	-5.74985	9.76695e-14	8.0273	4.79371e-16
MSMEG_4528	phosphoadenosine phosphosulfate reductase (EC:1.8.4.8); K00390 phosphoadenosine phosphosulfate reductase [EC:1.8.4.8]	0	3.82839	0.197829	3.6255	-0.0234709	2.97267	9.76695e-14	6.67926	4.76869e-16
MSMEG_6309	ABC transporter ATP-binding protein; K10010 cystine transport system ATP-binding protein [EC:3.6.3.-]	0	3.75142	0.378692	3.70884	-0.0184133	4.15705	9.76695e-14	5.30066	4.55891e-16
MSMEG_1082	response regulator	0	-8.30413	0.61111	-8.95347	-9.9049	-10.0664	9.79968e-14	3.76849	5.3507e-16
MSMEG_1764	L-lysine aminotransferase (EC:2.6.1.36); K03918 L-lysine 6-transaminase [EC:2.6.1.36]	0	-2.44307	0.190283	-2.79569	0.145657	-5.37007	9.79968e-14	7.2422	5.49675e-16
MSMEG_2570	xanthine/uracil permease	0	-6.54124	0.272599	-6.10624	-7.67362	-7.26426	9.79968e-14	3.95371	5.31107e-16
MSMEG_2427	glnD; PII uridylyl-transferase (EC:2.7.7.59); K00990 [protein-PII] uridylyltransferase [EC:2.7.7.59]	0	-3.36436	-0.341208	-3.07546	-2.83569	-4.49977	1.11832e-13	7.37413	6.46883e-16
MSMEG_1131	tryptophan-rich sensory protein; K07185 tryptophan-rich sensory protein	0	-1.72933	0.295043	-1.45938	-0.00621431	-3.53915	1.24296e-13	11.0105	7.40766e-16
MSMEG_1293	xanthine/uracil permeases family protein	0	-5.87552	-0.568928	-6.30837	-3.4765	-4.90642	1.29029e-13	6.41522	8.69652e-16
MSMEG_1296	uricase (EC:1.7.3.3); K00365 urate oxidase [EC:1.7.3.3]	0	-3.42036	-0.534969	-3.40804	-2.08119	-4.65053	1.29029e-13	6.64134	8.11175e-16
MSMEG_1886	Fatty acid desaturase; K00508 linoleoyl-CoA desaturase [EC:1.14.19.3]	0	-1.39746	0.482519	-1.51074	0.161594	-4.10335	1.29029e-13	13.0347	8.35263e-16
MSMEG_3944	two component transcriptional regulatory protein devr	0	-0.935473	0.315391	-1.5922	1.31305	-3.74372	1.29029e-13	6.90517	8.51861e-16
MSMEG_4527	ferredoxin sulfite reductase (EC:1.8.7.1); K00392 sulfite reductase (ferredoxin) [EC:1.8.7.1]	0	3.5032	0.255048	3.33216	0.0810341	2.75083	1.29029e-13	8.37242	8.82058e-16
MSMEG_1297	hydroxydechloroatrazine ethylaminohydrolase (EC:3.5.99.3)	0	-3.40247	-0.134905	-3.22852	-2.22305	-3.77977	1.46175e-13	6.04398	1.06569e-15
MSMEG_2982	periplasmic binding protein; K11959 urea transport system substrate-binding protein	0	-5.35769	-0.0148868	-5.51635	-9.76552	-9.16996	1.46175e-13	4.60729	1.07614e-15
MSMEG_4501	sodium:dicarboxylate symporter; K11103 aerobic C4-dicarboxylate transport protein	0	-7.88041	0.465479	-7.86463	-8.53914	-8.61338	1.46175e-13	4.1187	1.03639e-15
MSMEG_6116	OHCU decarboxylase	0	-4.01902	0.753823	-3.73814	-6.72065	-3.65643	1.81689e-13	6.63582	1.36944e-15
MSMEG_4290	glnA; glutamine synthetase (EC:6.3.1.2); K01915 glutamine synthetase [EC:6.3.1.2]	0	-1.94741	-0.850819	-1.73129	-5.49719	-5.29312	2.23674e-13	9.60477	1.7251e-15
MSMEG_3439	hypothetical protein	0	-1.9249	0.692605	-2.13882	0.947599	-4.63258	2.47758e-13	10.4901	1.95427e-15
MSMEG_1445	30S ribosomal protein S17; K02961 small subunit ribosomal protein S17	0	2.67198	0.241543	2.93712	0.744331	2.91193	2.93912e-13	6.64021	2.39723e-15
MSMEG_1469	rpsH; 30S ribosomal protein S8; K02994 small subunit ribosomal protein S8	0	2.26754	0.419349	2.38673	-0.154505	2.55701	2.93912e-13	7.02887	2.42136e-15
MSMEG_4560	periplasmic binding protein; K02016 iron complex transport system substrate-binding protein	0	3.03944	0.370095	2.95366	1.70431	3.82787	2.97756e-13	7.15315	2.50522e-15
MSMEG_0669	hypothetical protein	0	-0.836964	-0.101301	-0.552475	-0.454645	-4.66388	3.12734e-13	8.99804	2.68606e-15
MSMEG_2112	hypothetical protein	0	-1.73045	0.301509	-1.92442	0.473483	-4.74852	3.14746e-13	9.94175	2.75851e-15
MSMEG_1298	guanine deaminase (EC:3.5.4.3); K01487 guanine deaminase [EC:3.5.4.3]	0	-3.65509	-0.252107	-3.45137	-2.63155	-4.10789	3.42799e-13	5.26672	3.12455e-15
MSMEG_2343	methylesterase	0	-1.11557	0.669961	-1.22985	0.0370545	-4.99452	3.42799e-13	8.87096	3.08046e-15
MSMEG_6307	glutamine-binding periplasmic protein/glutamine transporter permease; K02424 cystine transport system substrate-binding protein K10009 cystine transport system permease protein	0	3.28385	-0.274533	3.17088	-0.452418	2.92867	4.20507e-13	5.58641	3.90655e-15
MSMEG_1951	hypothetical protein	0	-1.29407	0.539512	-1.56134	1.26693	-4.88398	4.5718e-13	12.0891	4.70142e-15
MSMEG_2520	tsf; elongation factor Ts; K02357 elongation factor Ts	0	2.44778	0.273694	2.50222	0.012967	2.1368	4.5718e-13	7.98854	4.52732e-15
MSMEG_3254	RDD family protein	0	-1.40417	0.483067	-1.54631	0.675339	-3.7225	4.5718e-13	10.5178	4.59807e-15
MSMEG_4557	ABC transporter ATP-binding protein; K02013 iron complex transport system ATP-binding protein [EC:3.6.3.34]	0	3.35816	0.431905	3.48366	1.88526	4.51675	4.5718e-13	6.0313	4.71438e-15
MSMEG_5729	hydantoin racemase (EC:5.1.99.-); K16841 allantoin racemase [EC:5.1.99.3]	0	-7.79483	0.0908472	-7.65423	-8.03139	-8.15071	4.5718e-13	3.75624	4.34796e-15
MSMEG_5790	SseC protein	0	4.38629	0.675514	4.29512	-0.169513	5.28969	4.5718e-13	7.71865	4.7574e-15
MSMEG_6264	oxidoreductase	0	-3.92648	-0.244395	-4.23322	-4.70646	-3.51952	4.5718e-13	3.82177	4.8082e-15
MSMEG_6660	permease, cytosine/purines, uracil, thiamine, allantoin family protein	0	-4.3073	-0.0815761	-4.32312	-2.16345	-3.91112	4.67545e-13	6.12542	4.99917e-15
MSMEG_6768	halogenase	0	-1.60092	0.275754	-1.65095	0.515775	-3.69919	4.80773e-13	9.96904	5.22487e-15
MSMEG_3943	hypothetical protein	0	-1.5341	-0.0491362	-1.98546	0.805185	-3.6733	5.16461e-13	7.55917	5.70325e-15
MSMEG_3419	hypothetical protein	0	-1.84771	0.452308	-1.89525	0.959951	-4.85462	5.27246e-13	12.4052	5.91476e-15
MSMEG_3945	universal stress protein family protein	0	-0.518941	0.47095	-0.893078	0.508625	-3.48113	5.28124e-13	10.3206	6.01719e-15
MSMEG_4978	cysNC; bifunctional sulfate adenylyltransferase subunit 1/adenylylsulfate kinase (EC:2.7.1.25 2.7.7.4); K00955 bifunctional enzyme CysN/CysC [EC:2.7.7.4 2.7.1.25]	0	4.50888	0.0359928	4.80213	0.673603	1.93352	5.53515e-13	5.51233	6.40351e-15
MSMEG_1094	ureC; urease subunit alpha (EC:3.5.1.5); K01428 urease subunit alpha [EC:3.5.1.5]	0	-5.18112	-0.0869231	-4.97215	-5.25854	-5.17782	5.8295e-13	4.15948	6.9484e-15
MSMEG_2115	hypothetical protein	0	-1.87923	0.248089	-1.99891	0.228523	-5.41635	5.8295e-13	9.79601	6.93631e-15
MSMEG_4396	isochorismatase hydrolase	0	3.65807	0.200144	3.43215	-0.540517	2.9569	6.36757e-13	5.53905	7.70136e-15
MSMEG_3952	hypothetical protein	0	-1.22165	-0.222921	-1.4787	0.595796	-3.04484	6.77707e-13	10.7842	8.42113e-15
MSMEG_6213	manganese containing catalase; K07217 Mn-containing catalase	0	-1.77019	0.558982	-1.74688	0.483961	-4.12012	6.77707e-13	12.0583	8.43422e-15
MSMEG_3417	hypothetical protein	0	-1.60512	-0.0842284	-1.63749	-0.307209	-5.29934	7.39925e-13	8.41107	9.33823e-15
MSMEG_5117	proline dehydrogenase; K00318 proline dehydrogenase [EC:1.5.-.-]	0	-2.57351	0.412917	-2.69191	0.871719	-4.85938	7.46751e-13	8.6165	9.55528e-15
MSMEG_1950	hypothetical protein	0	-1.43816	0.379288	-1.54034	1.15714	-3.8446	7.79228e-13	11.8247	1.01074e-14
MSMEG_4918	glgB; glycogen branching protein (EC:2.4.1.18); K00700 1,4-alpha-glucan branching enzyme [EC:2.4.1.18]	0	-0.839854	0.277907	-0.875542	0.478597	-3.59512	8.06529e-13	10.7139	1.06029e-14
MSMEG_1439	rplB; 50S ribosomal protein L2; K02886 large subunit ribosomal protein L2	0	2.03728	0.343746	2.12734	-0.450478	2.21322	8.29424e-13	7.39047	1.10493e-14
MSMEG_1553	eutB; ethanolamine ammonia-lyase, large subunit (EC:4.3.1.7); K03735 ethanolamine ammonia-lyase large subunit [EC:4.3.1.7]	0	-3.0174	-0.156226	-2.78253	-0.661991	-2.38996	8.40975e-13	7.18704	1.13506e-14
MSMEG_3623	ureG; urease accessory protein UreG; K03189 urease accessory protein	0	-2.98654	-0.595195	-2.7453	-2.54868	-3.26384	8.4305e-13	6.5014	1.15264e-14
MSMEG_2526	tynA; tyramine oxidase; K00276 primary-amine oxidase [EC:1.4.3.21]	0	-10.0863	0.122552	-9.96514	-11.2582	-10.8245	8.65534e-13	5.3167	1.19855e-14
MSMEG_4979	cysD; sulfate adenylyltransferase subunit 2 (EC:2.7.7.4); K00957 sulfate adenylyltransferase subunit 2 [EC:2.7.7.4]	0	5.41833	0.64753	5.48193	0.829166	2.82187	8.82894e-13	4.95328	1.26901e-14
MSMEG_5730	permease for cytosine/purines, uracil, thiamine, allantoin transporter; K03457 nucleobase:cation symporter-1, NCS1 family	0	-8.63773	0.00328061	-8.99015	-10.2215	-9.15469	8.82894e-13	4.49052	1.2544e-14
MSMEG_5773	fatty acid desaturase; K03921 acyl-[acyl-carrier-protein] desaturase [EC:1.14.19.2]	0	-0.511765	0.287927	-0.453787	-0.273651	-2.91103	8.82894e-13	10.2803	1.24995e-14
MSMEG_3625	ureC; urease subunit alpha (EC:3.5.1.5); K01428 urease subunit alpha [EC:3.5.1.5]	0	-3.16488	-0.464764	-3.12449	-1.96207	-2.52555	8.84957e-13	7.98742	1.28749e-14
MSMEG_6507	glgX; glycogen debranching protein GlgX (EC:3.2.1.-); K02438 glycogen operon protein [EC:3.2.1.-]	0	-1.42534	0.0994957	-1.3244	-0.387615	-3.93638	8.98378e-13	12.5654	1.32276e-14
MSMEG_0433	nitrite extrusion protein; K02575 MFS transporter, NNP family, nitrate/nitrite transporter	0	-7.85607	-5.89052	-8.47848	-9.63887	-6.9509	9.46199e-13	3.21129	1.40976e-14
MSMEG_5784	transcriptional regulatory protein	0	-1.36848	-0.218782	-1.38289	-0.955454	-3.92164	9.59723e-13	6.30521	1.44673e-14
MSMEG_0313	edd; phosphogluconate dehydratase (EC:4.2.1.12); K01690 phosphogluconate dehydratase [EC:4.2.1.12]	0	-2.82109	0.253249	-2.86552	-0.798874	-4.42869	1.0114e-12	8.50309	1.54237e-14
MSMEG_1442	rpsC; 30S ribosomal protein S3; K02982 small subunit ribosomal protein S3	0	2.40063	0.365935	2.4652	0.216526	2.44882	1.08284e-12	7.51268	1.67317e-14
MSMEG_6583	antigen 85-C (EC:2.3.1.-); K18851 diacylglycerol O-acyltransferase / trehalose O-mycolyltransferase [EC:2.3.1.20 2.3.1.122]	0	-2.43288	0.0237912	-2.89396	-0.607274	-2.31069	1.08284e-12	8.02178	1.68926e-14
MSMEG_3580	antigen 85-C (EC:2.3.1.-); K18851 diacylglycerol O-acyltransferase / trehalose O-mycolyltransferase [EC:2.3.1.20 2.3.1.122]	0	-2.51981	-0.30492	-2.76538	-1.17672	-3.05711	1.15975e-12	9.87626	1.82958e-14
MSMEG_3561	glnA; glutamine synthetase (EC:6.3.1.2); K01915 glutamine synthetase [EC:6.3.1.2]	0	-2.69354	-0.261262	-2.86003	-1.89244	-2.15829	1.22049e-12	5.76237	1.9468e-14
MSMEG_1437	rplD; 50S ribosomal protein L4; K02926 large subunit ribosomal protein L4	0	2.03886	0.26561	2.35256	-0.344115	2.66563	1.37996e-12	7.20857	2.26108e-14
MSMEG_1441	rplV; 50S ribosomal protein L22; K02890 large subunit ribosomal protein L22	0	2.19676	0.00338768	2.30277	-0.449286	2.15593	1.37996e-12	5.98517	2.27372e-14
MSMEG_6816	molybdopterin oxidoreductase	0	-9.6324	-0.328574	-9.82795	-10.5147	-10.7695	1.37996e-12	5.82086	2.27116e-14
MSMEG_1525	50S ribosomal protein L17; K02879 large subunit ribosomal protein L17	0	2.64076	0.411643	2.74323	0.928301	2.5026	1.5045e-12	7.89277	2.50812e-14
MSMEG_2958	hypothetical protein	0	-1.51403	0.360419	-1.4422	0.741732	-4.15647	1.5045e-12	10.989	2.53168e-14
MSMEG_2522	efflux ABC transporter permease	0	-8.41089	0.287079	-8.66264	-9.14474	-9.02228	1.58772e-12	3.74684	2.69955e-14
MSMEG_6355	hypothetical protein	0	-1.62599	0.370382	-1.90146	1.29925	-4.51199	1.67481e-12	7.753	2.87697e-14
MSMEG_0172	transmembrane protein	0	-1.052	0.0665235	-0.844578	0.245303	-2.16197	1.68491e-12	7.80367	2.95829e-14
MSMEG_1443	rplP; 50S ribosomal protein L16; K02878 large subunit ribosomal protein L16	0	2.55822	-0.101369	2.82974	0.465187	2.63291	1.68491e-12	6.6322	3.00899e-14
MSMEG_5328	hypothetical protein	0	-1.37289	0.0227543	-1.50807	1.13978	-3.4057	1.68491e-12	10.9854	3.01245e-14
MSMEG_5359	cynS; cyanate hydratase (EC:4.2.1.104); K01725 cyanate lyase [EC:4.2.1.104]	0	-4.94561	-0.885403	-5.10092	-3.50575	-5.11106	1.68491e-12	5.42542	2.95212e-14
MSMEG_1773	hypothetical protein	0	-1.0134	-0.0895858	-0.919708	0.105187	-3.32115	1.73594e-12	10.8165	3.13412e-14
MSMEG_3937	hypothetical protein	0	-0.721398	0.532112	-1.29641	1.61845	-3.00001	1.75666e-12	7.35047	3.20233e-14
MSMEG_3902	ATPase AAA; K13527 proteasome-associated ATPase	0	-1.64097	0.360942	-1.8945	0.444966	-2.49311	1.96922e-12	12.6936	3.62432e-14
MSMEG_2494	Xaa-Pro aminopeptidase; K15783 ectoine hydrolase	0	-4.80351	-0.0172243	-5.07716	-2.97557	-3.53256	2.05528e-12	2.8862	3.85478e-14
MSMEG_2756	hypothetical protein	0	-1.75565	0.393249	-2.10574	0.294865	-2.88167	2.05528e-12	10.0655	3.84097e-14
MSMEG_2745	pseudogene	0	-2.1805	0.176878	-2.23763	-1.13263	-2.34667	2.06035e-12	6.96818	3.90041e-14
MSMEG_3939	universal stress protein family protein	0	-1.14289	0.104424	-1.41609	0.549151	-2.351	2.1686e-12	7.87054	4.14334e-14
MSMEG_1080	large subunit of N,N-dimethylformamidase; K03418 N,N-dimethylformamidase [EC:3.5.1.56]	0	-5.16222	0.229558	-5.14714	-5.69993	-6.73731	2.23438e-12	4.64519	4.32916e-14
MSMEG_3016	hypothetical protein	0	-3.85138	-0.31416	-3.99449	-1.75559	-3.24681	2.23438e-12	5.62475	4.35312e-14
MSMEG_3233	cytochrome D ubiquinol oxidase subunit 1 (EC:1.10.3.-); K00425 cytochrome d ubiquinol oxidase subunit I [EC:1.10.3.-]	0	-1.61579	0.126675	-1.93072	0.166447	-2.33145	2.23438e-12	10.0077	4.38651e-14
MSMEG_1774	hypothetical protein	0	-1.69282	0.102093	-1.48808	0.515158	-3.64793	2.35374e-12	11.5424	4.70336e-14
MSMEG_1930	DEAD/DEAH box helicase	0	-0.873745	-0.356986	-0.873087	-0.25406	-3.29413	2.35374e-12	9.48633	4.68824e-14
MSMEG_4382	dehydrogenase/reductase SDR family protein member 10 (EC:1.1.-.-)	0	-3.07521	-0.152419	-3.58928	-2.20256	-3.1295	2.38211e-12	5.80747	4.80179e-14
MSMEG_1294	OHCU decarboxylase; K16840 2-oxo-4-hydroxy-4-carboxy-5-ureidoimidazoline decarboxylase [EC:4.1.1.97]	0	-4.70197	-0.255586	-4.66458	-2.67768	-3.67313	2.39023e-12	4.05923	4.86006e-14
MSMEG_3022	transglycosylase associated protein	0	-2.3807	0.145355	-2.26639	0.77088	-4.94221	2.39582e-12	11.4464	4.91342e-14
MSMEG_5245	universal stress protein family protein	0	-0.628804	0.219709	-0.827952	0.96236	-2.47116	2.47569e-12	11.9151	5.12062e-14
MSMEG_1112	aconitate hydratase (EC:4.2.1.3); K01681 aconitate hydratase [EC:4.2.1.3]	0	-1.63126	-0.067055	-1.57829	0.19515	-3.93955	2.77524e-12	10.4406	5.83749e-14
MSMEG_6263	glutamate synthase	0	-3.9644	-0.097386	-4.04568	-4.12242	-3.72195	2.77524e-12	4.32839	5.83123e-14
MSMEG_0097	oxidoreductase, zinc-binding dehydrogenase; K00344 NADPH2:quinone reductase [EC:1.6.5.5]	0	2.0482	0.0256653	2.26313	0.826195	2.4654	2.85107e-12	5.5861	6.09693e-14
MSMEG_2519	rpsB; 30S ribosomal protein S2; K02967 small subunit ribosomal protein S2	0	2.39558	0.18422	2.51048	0.500376	1.64394	2.85107e-12	8.66545	6.05395e-14
MSMEG_3931	[NiFe] hydrogenase subunit beta	0	-0.447159	0.420036	-0.733181	1.52806	-2.67463	2.99136e-12	9.09316	6.44938e-14
MSMEG_0550	sulfonate binding protein; K15553 sulfonate transport system substrate-binding protein	0	1.77193	0.274697	1.65809	-0.69747	3.60422	3.05516e-12	5.50305	6.64048e-14
MSMEG_5241	GAF family protein	0	-0.71713	0.396389	-0.937626	0.901307	-2.67882	3.10358e-12	10.2007	6.80014e-14
MSMEG_3930	[NiFe] hydrogenase subunit gamma	0	-0.894268	-0.00112004	-1.32642	0.683926	-3.77185	3.28165e-12	6.33878	7.24782e-14
MSMEG_6894	rplI; 50S ribosomal protein L9; K02939 large subunit ribosomal protein L9	0	1.78081	-0.0103463	1.8469	0.198298	2.13025	3.36171e-12	7.53766	7.48355e-14
MSMEG_1438	rplW; 50S ribosomal protein L23; K02892 large subunit ribosomal protein L23	0	2.03947	0.173553	2.2301	-0.511741	2.31433	3.40447e-12	6.05706	7.63843e-14
MSMEG_2437	rimM; 16S rRNA-processing protein RimM; K02860 16S rRNA processing protein RimM	0	2.28183	0.547614	2.36691	0.266561	2.91441	3.40903e-12	5.65114	7.70841e-14
MSMEG_6766	ABC transporter ATP-binding protein; K01990 ABC-2 type transport system ATP-binding protein	0	-1.48398	0.5152	-1.54578	0.00707421	-5.45923	3.47599e-12	7.33585	7.92076e-14
MSMEG_1184	serine esterase, cutinase	0	-4.06268	-0.837202	-4.6193	-3.43893	-4.94464	3.83196e-12	6.75611	8.79907e-14
MSMEG_0155	transcriptional regulator	0	3.1488	0.1083	3.93574	-0.0355392	0.611672	3.94977e-12	4.28863	9.69269e-14
MSMEG_0314	zwf; glucose-6-phosphate 1-dehydrogenase (EC:1.1.1.49); K00036 glucose-6-phosphate 1-dehydrogenase [EC:1.1.1.49]	0	-3.23407	0.0533669	-3.20393	-0.583352	-4.70728	3.94977e-12	8.66908	9.23112e-14
MSMEG_0428	nitrite reductase [NAD(P)H] small subunit (EC:1.7.1.4); K00363 nitrite reductase (NADH) small subunit [EC:1.7.1.15]	0	-8.41711	-4.55144	-9.44993	-9.13407	-8.48658	3.94977e-12	1.9453	9.62259e-14
MSMEG_1440	rpsS; 30S ribosomal protein S19; K02965 small subunit ribosomal protein S19	0	2.28815	0.16059	2.54737	0.0326357	2.33838	3.94977e-12	5.71467	9.55876e-14
MSMEG_3536	sugar transporter	0	-1.75092	0.642017	-1.79696	0.800632	-3.33544	3.94977e-12	8.96567	9.49847e-14
MSMEG_4561	iron ABC transporter substrate-binding protein	0	2.63957	0.167817	2.45122	1.58758	2.8097	3.94977e-12	7.11452	9.60725e-14
MSMEG_4570	hypothetical protein	0	-2.20442	-0.333923	-2.27879	-1.17962	-3.57041	3.94977e-12	6.74111	9.62766e-14
MSMEG_5606	cytochrome bd-I oxidase subunit II; K00426 cytochrome d ubiquinol oxidase subunit II [EC:1.10.3.-]	0	-0.608681	0.610815	-0.334536	0.180266	-3.88227	3.94977e-12	6.72435	9.30113e-14
MSMEG_5648	hypothetical protein	0	-3.71215	0.0111365	-4.13549	-1.69119	-2.91765	3.94977e-12	4.43609	9.34628e-14
MSMEG_3418	hypothetical protein	0	-1.74827	0.494022	-1.75726	0.41439	-4.65175	3.95552e-12	10.7659	9.77613e-14
MSMEG_4236	mraZ; cell division protein MraZ; K03925 MraZ protein	0	-2.1357	-0.338511	-2.36377	-0.384868	-2.87372	4.04847e-12	9.90589	1.00768e-13
MSMEG_1444	rpmC; 50S ribosomal protein L29; K02904 large subunit ribosomal protein L29	0	2.39873	-0.0205324	2.62927	0.349681	2.6295	4.0818e-12	5.46986	1.03029e-13
MSMEG_3997	regulatory protein	0	-5.81767	-0.935981	-6.19481	-4.7177	-5.65434	4.0818e-12	3.97435	1.02462e-13
MSMEG_3344	hypothetical protein	0	-2.5473	-0.552823	-2.62998	-2.4506	-2.67739	4.28986e-12	6.36511	1.09032e-13
MSMEG_3932	hypothetical protein	0	-0.468534	0.621277	-1.00162	1.84725	-2.47087	4.37973e-12	10.5468	1.12084e-13
MSMEG_0312	eda; 2-dehydro-3-deoxyphosphogluconate aldolase (EC:4.1.2.14 4.1.3.16); K01625 2-dehydro-3-deoxyphosphogluconate aldolase / (4S)-4-hydroxy-2-oxoglutarate aldolase [EC:4.1.2.14 4.1.3.42]	0	-3.0733	0.485615	-3.10903	-1.43093	-4.57086	4.41794e-12	6.90457	1.13837e-13
MSMEG_3255	DoxX subfamily protein	0	-1.60771	0.583567	-1.77118	0.865012	-3.75956	4.94703e-12	11.9634	1.28337e-13
MSMEG_1932	MmpS3 protein	0	-2.2493	-0.435233	-2.4098	-0.993949	-1.86937	4.99374e-12	7.54276	1.30424e-13
MSMEG_0427	nirB; nitrite reductase [NAD(P)H], large subunit (EC:1.7.1.4); K00362 nitrite reductase (NADH) large subunit [EC:1.7.1.15]	0	-9.41439	-5.10044	-10.0844	-9.27655	-9.21663	5.27045e-12	4.37207	1.38574e-13
MSMEG_1477	major facilitator superfamily protein	0	-1.48017	0.218582	-1.41215	-0.46004	-2.75063	5.87206e-12	9.91006	1.5748e-13
MSMEG_4559	ABC transporter; K02015 iron complex transport system permease protein	0	3.25495	0.227708	3.16971	1.72246	4.20797	5.87206e-12	5.68995	1.56158e-13
MSMEG_6615	hypothetical protein	0	-0.91167	0.134639	-0.981596	-0.216199	-4.12906	5.87206e-12	8.52414	1.57233e-13
MSMEG_1292	FAD binding domain-containing protein	0	-2.52728	-0.282323	-2.35002	-1.34701	-1.76008	6.01667e-12	5.22077	1.62413e-13
MSMEG_5119	pruA; 1-pyrroline-5-carboxylate dehydrogenase (EC:1.5.1.12); K00294 1-pyrroline-5-carboxylate dehydrogenase [EC:1.2.1.88]	0	-2.88354	0.0887011	-3.12219	0.561848	-3.65534	6.02748e-12	9.60632	1.63761e-13
MSMEG_3950	universal stress protein family protein	0	-1.30371	-0.114754	-1.52935	0.707958	-2.47085	6.24729e-12	11.9541	1.70829e-13
MSMEG_6897	rpsF; 30S ribosomal protein S6; K02990 small subunit ribosomal protein S6	0	2.52352	0.24767	2.7085	-0.0335074	2.6713	6.25929e-12	6.78943	1.72254e-13
MSMEG_0559	hypothetical protein; K03704 cold shock protein (beta-ribbon, CspA family)	0	-0.213018	0.188798	0.0116407	-0.00776014	-2.40132	6.57901e-12	11.1396	1.8311e-13
MSMEG_1789	hypothetical protein	0	-1.77313	0.436098	-1.70631	1.21575	-3.91766	6.57901e-12	9.39347	1.83755e-13
MSMEG_6508	MarR family transcriptional regulator	0	-0.677582	0.775238	-0.52868	-1.52705	-3.72213	6.57901e-12	5.70185	1.84512e-13
MSMEG_2376	hypothetical protein	0	-1.56567	0.38565	-1.64906	0.356628	-3.39766	6.60262e-12	9.29823	1.86332e-13
MSMEG_6739	hypothetical protein	0	-2.09793	-0.505428	-1.83008	-0.272275	-4.1637	6.63909e-12	7.99008	1.88525e-13
MSMEG_1089	hypothetical protein	0	-5.45355	-0.598528	-4.9563	-4.94507	-6.09418	6.862e-12	2.88379	1.96057e-13
MSMEG_2375	wrbA; NAD(P)H:quinone oxidoreductase, type IV (EC:1.6.5.2); K03809 Trp repressor binding protein	0	-1.5013	0.355016	-1.42473	-0.0856085	-4.02791	7.11418e-12	9.02275	2.05496e-13
MSMEG_4682	Na+/H+ antiporter; K03316 monovalent cation:H+ antiporter, CPA1 family	0	-2.17261	-0.43889	-2.3056	-2.28553	-2.5174	7.11418e-12	6.00928	2.05756e-13
MSMEG_3164	hypothetical protein	0	-2.92483	-0.333017	-2.98655	-2.61033	-3.3865	7.45803e-12	5.67154	2.18316e-13
MSMEG_4977	3'(2'),5'-bisphosphate nucleotidase; K01082 3'(2'), 5'-bisphosphate nucleotidase [EC:3.1.3.7]	0	3.19891	0.126806	3.47996	0.758939	1.788	7.45803e-12	5.25391	2.17364e-13
MSMEG_1790	hypothetical protein	0	-1.75492	0.472627	-1.7639	1.25177	-4.22984	7.50848e-12	11.4852	2.21109e-13
MSMEG_0537	hypothetical protein	0	-3.61273	-0.165691	-3.62632	0.111604	-5.60484	7.55557e-12	8.70955	2.24125e-13
MSMEG_3403	amiF; formamidase (EC:3.5.1.49); K01455 formamidase [EC:3.5.1.49]	0	-4.52974	0.0238131	-4.86902	-6.0545	-6.65102	7.55557e-12	3.10432	2.25144e-13
MSMEG_1087	pseudogene	0	-8.50483	-0.541004	-8.43002	-8.70332	-8.03485	7.58078e-12	2.93332	2.27224e-13
MSMEG_0166	GntR family transcriptional regulator	0	-0.760748	0.48652	-0.692583	0.992271	-1.74269	7.88027e-12	7.1522	2.37582e-13
MSMEG_3184	treZ; malto-oligosyltrehalose trehalohydrolase (EC:3.2.1.141); K01236 maltooligosyltrehalose trehalohydrolase [EC:3.2.1.141]	0	-0.638478	0.0954045	-0.448806	-0.153416	-3.75996	8.2533e-12	9.85367	2.51753e-13
MSMEG_3317	dapB; dihydrodipicolinate reductase N-terminus domain-containing protein (EC:1.3.1.26); K00215 4-hydroxy-tetrahydrodipicolinate reductase [EC:1.17.1.8]	0	-4.12741	-0.905127	-4.26907	-3.84616	-4.01069	8.2533e-12	3.96834	2.53968e-13
MSMEG_3955	hypothetical protein	0	-0.917786	0.294776	-1.25479	1.01254	-1.83116	8.2533e-12	9.45485	2.54615e-13
MSMEG_6210	hypothetical protein	0	-1.14835	0.379925	-1.23725	0.665045	-2.30218	8.2533e-12	8.25328	2.53034e-13
MSMEG_2495	decarboxylase; K01799 maleate isomerase [EC:5.2.1.1]	0	-4.77136	0.0582797	-4.50384	-2.34531	-3.94928	8.27386e-12	3.21407	2.567e-13
MSMEG_1521	rpsM; 30S ribosomal protein S13; K02952 small subunit ribosomal protein S13	0	2.19359	0.190351	2.41535	-0.265035	1.42652	8.74958e-12	7.79302	2.72993e-13
MSMEG_6354	serine esterase, cutinase	0	-2.22765	0.646434	-2.4512	1.01942	-3.27539	8.81929e-12	10.4038	2.76714e-13
MSMEG_0880	groEL; molecular chaperone GroEL; K04077 chaperonin GroEL	0	1.82254	0.402192	1.51719	-1.00739	2.48299	8.91991e-12	9.86271	2.81434e-13
MSMEG_3951	hypothetical protein; K00648 3-oxoacyl-[acyl-carrier-protein] synthase III [EC:2.3.1.180]	0	-0.88955	-0.122417	-1.38098	0.793964	-3.51002	9.1351e-12	5.51662	2.89825e-13
MSMEG_6293	transcriptional regulatory protein	0	3.26388	0.264299	3.33749	-0.636477	1.05355	9.27598e-12	4.37672	2.95921e-13
MSMEG_4562	pseudogene	0	-1.9258	0.342516	-1.77106	0.47429	-3.31787	9.32914e-12	8.44487	2.99252e-13
MSMEG_0538	MarR family transcriptional regulator	0	-3.93216	-0.153563	-3.87284	-0.093059	-5.33286	9.35695e-12	7.79901	3.05064e-13
MSMEG_3097	ppc; phosphoenolpyruvate carboxylase (EC:4.1.1.31); K01595 phosphoenolpyruvate carboxylase [EC:4.1.1.31]	0	-1.74805	0.133566	-1.74126	-0.460508	-1.80758	9.35695e-12	8.26472	3.04844e-13
MSMEG_5540	hypothetical protein	0	-0.00255229	0.493905	-0.0749615	0.491672	-3.363	9.35695e-12	8.40238	3.03002e-13
MSMEG_3787	D-aminoacylase (EC:3.5.1.81); K06015 N-acyl-D-amino-acid deacylase [EC:3.5.1.81]	0	-1.71452	0.0569794	-1.57967	-4.21019	-3.02292	9.47363e-12	4.87217	3.10529e-13
MSMEG_1523	rpsD; 30S ribosomal protein S4; K02986 small subunit ribosomal protein S4	0	2.17817	0.297826	2.39089	0.50075	1.9943	1.11539e-11	8.12256	3.67562e-13
MSMEG_6389	arabinosyltransferase A (EC:2.4.2.-); K11386 arabinosyltransferase B [EC:2.4.2.-]	0	1.88387	0.0781627	1.98234	0.270735	2.58177	1.15194e-11	6.73087	3.81625e-13
MSMEG_2963	extracellular solute-binding protein; K02035 peptide/nickel transport system substrate-binding protein	0	1.40191	-0.20942	1.61205	0.218118	1.90771	1.15487e-11	6.03785	3.84621e-13
MSMEG_1794	dehydrogenase	0	-1.41738	0.278419	-1.47676	0.623179	-2.90995	1.17479e-11	10.1739	3.93311e-13
MSMEG_6488	hypothetical protein	0	1.2965	0.11793	1.68295	-3.78963	-3.18385	1.17595e-11	4.08564	3.95762e-13
MSMEG_3232	cydB; cytochrome D ubiquinol oxidase subunit II (EC:1.10.3.-); K00426 cytochrome d ubiquinol oxidase subunit II [EC:1.10.3.-]	0	-1.48939	0.055862	-1.63917	0.0252276	-2.75128	1.19783e-11	8.9266	4.07202e-13
MSMEG_3477	inv protein	0	-2.32041	0.19525	-2.7195	-0.820219	-1.98227	1.19783e-11	7.27109	4.09169e-13
MSMEG_3933	hypothetical protein	0	-0.475569	0.41034	-0.922744	1.08685	-2.06683	1.19783e-11	9.35139	4.09424e-13
MSMEG_6212	hemerythrin HHE cation binding domain-containing protein	0	-1.27558	0.514077	-1.29097	0.679168	-3.17108	1.25267e-11	10.2824	4.30365e-13
MSMEG_0393	Fmt protein	0	-2.50776	-0.0525038	-2.80667	-1.33691	-2.63276	1.26426e-11	7.44809	4.36564e-13
MSMEG_1617	kumamolisin; K08677 kumamolisin	0	-2.55016	-0.629089	-2.55305	-1.56652	-3.25889	1.30385e-11	6.88251	4.54806e-13
MSMEG_5390	hypothetical protein	0	-1.30889	0.403034	-1.49224	1.06524	-2.24028	1.30385e-11	7.13812	4.53406e-13
MSMEG_3058	lipoprotein, nlpa family protein; K02073 D-methionine transport system substrate-binding protein	0	2.20663	0.0351022	2.34185	-2.27976	1.81305	1.3332e-11	4.95134	4.67379e-13
MSMEG_2093	sRNA; K15035 transfer-messenger RNA	0	-1.36551	0.687814	-1.5605	0.824069	-2.02503	1.3656e-11	17.2231	4.81133e-13
MSMEG_3928	[NiFe] hydrogenase subunit alpha	0	-0.754583	0.325823	-1.04565	0.185016	-5.29018	1.38631e-11	6.43834	4.9086e-13
MSMEG_3473	upp; uracil phosphoribosyltransferase (EC:2.4.2.9); K00761 uracil phosphoribosyltransferase [EC:2.4.2.9]	0	-3.27645	-0.472243	-3.19512	-2.5528	-3.47053	1.3898e-11	3.6446	4.9453e-13
MSMEG_0266	arginine decarboxylase (EC:4.1.1.19)	0	-1.27475	0.289167	-1.16434	0.246523	-3.40357	1.47601e-11	10.1328	5.28641e-13
MSMEG_1319	Asp/Glu racemase; K01799 maleate isomerase [EC:5.2.1.1]	0	-6.5255	0.0350823	-6.23637	-5.76356	-5.92952	1.47601e-11	2.70148	5.30381e-13
MSMEG_0536	intracellular protease PfpI family protein; K05520 protease I [EC:3.2.-.-]	0	-0.692983	-0.28179	-0.61518	-0.0217506	-3.20382	1.48306e-11	9.02693	5.35513e-13
MSMEG_1084	peptide/opine/nickel uptake family protein ABC transporter periplasmic substrate-binding protein; K02035 peptide/nickel transport system substrate-binding protein	0	-10.6895	0.691836	-10.5659	-9.81189	-9.7172	1.49904e-11	3.06568	5.4391e-13
MSMEG_2524	ABC transporter ATP-binding protein; K02003 putative ABC transport system ATP-binding protein	0	-9.25563	-0.470082	-9.82621	-11.716	-10.3948	1.51238e-11	3.09222	5.51403e-13
MSMEG_1091	ureE; urease accessory protein UreE; K03187 urease accessory protein	0	-5.49143	0.130039	-5.3612	-5.23823	-4.8755	1.56909e-11	2.86664	5.74828e-13
MSMEG_2069	phosphotransferase enzyme family protein	0	2.44826	0.393943	2.34734	-0.576801	2.26433	1.57381e-11	3.95806	5.79317e-13
MSMEG_3954	trehalose 6-phosphate phosphorylase	0	-0.920255	-0.375424	-1.14715	0.522691	-3.4322	1.62984e-11	6.40708	6.02799e-13
MSMEG_3926	cation-transporting ATPase Pma1 (EC:3.6.3.-); K01552 [EC:3.6.3.-]	0	-1.13007	0.335941	-1.01124	-0.838951	-5.13838	1.63936e-11	7.34342	6.09194e-13
MSMEG_1093	bifunctional urease subunit gamma/beta (EC:3.5.1.5); K14048 urease subunit gamma/beta [EC:3.5.1.5]	0	-5.31221	-0.245607	-5.58553	-7.46562	-5.7734	1.64598e-11	2.11	6.14537e-13
MSMEG_1435	rpsJ; 30S ribosomal protein S10; K02946 small subunit ribosomal protein S10	0	2.11618	0.295085	2.32423	-0.471626	0.971325	1.64852e-11	6.55594	6.18376e-13
MSMEG_5543	hypothetical protein	0	-0.713915	0.636306	-0.952296	1.1836	-3.2044	1.65884e-11	11.964	6.2806e-13
MSMEG_6914	hypothetical protein	0	-2.07015	0.0945367	-2.00691	-1.57459	-1.56167	1.65884e-11	6.90042	6.2714e-13
MSMEG_1947	hypothetical protein; K18917 mycoredoxin [EC:1.20.4.3]	0	-0.586602	0.0495385	-0.176134	-0.985267	-3.07391	1.67124e-11	7.36777	6.35686e-13
MSMEG_6177	galactonate dehydratase (EC:4.2.1.6); K01684 galactonate dehydratase [EC:4.2.1.6]	0	0.639783	0.380255	1.25475	-3.56423	-1.95461	1.71935e-11	5.12425	6.56998e-13
MSMEG_0531	acyl-CoA dehydrogenase	0	3.73162	0.674302	3.69656	1.79446	2.26682	1.75447e-11	6.6653	6.73496e-13
MSMEG_3947	6-phosphofructokinase (EC:2.7.1.11); K16370 6-phosphofructokinase 2 [EC:2.7.1.11]	0	-0.984128	0.754048	-1.34091	1.47003	-2.27228	1.7744e-11	8.5397	6.84256e-13
MSMEG_1522	rpsK; 30S ribosomal protein S11; K02948 small subunit ribosomal protein S11	0	2.35327	0.085298	2.55479	0.328218	1.87928	1.792e-11	7.19916	6.94185e-13
MSMEG_1552	eat; ethanolamine permease	0	-2.86775	-0.449715	-2.7123	-0.645345	-3.03453	1.81606e-11	7.7117	7.06689e-13
MSMEG_3890	proteasome component; K13571 proteasome accessory factor A [EC:6.3.2.-]	0	-1.06386	-0.11216	-1.15492	-0.336877	-2.22096	1.82169e-11	8.86982	7.12071e-13
MSMEG_5054	ABC transporter substrate-binding protein	0	1.35628	0.13003	1.60822	0.197507	3.10804	1.83377e-11	5.31816	7.20008e-13
MSMEG_0565	glycosyl transferase family protein	0	-3.54026	0.0844742	-3.30466	-3.52343	-2.70882	1.87104e-11	4.12729	7.37921e-13
MSMEG_1804	RNA polymerase sigma factor SigF; K03090 RNA polymerase sigma-B factor	0	-0.360854	0.147301	-0.321333	0.0422084	-2.82	1.87436e-11	9.85698	7.42514e-13
MSMEG_0752	fbaA; fructose-bisphosphate aldolase (EC:4.1.2.13); K01624 fructose-bisphosphate aldolase, class II [EC:4.1.2.13]	0	-2.17409	-0.114443	-2.23356	-1.09488	-2.48044	1.88479e-11	6.485	7.53254e-13
MSMEG_4235	mraW; S-adenosyl-methyltransferase MraW (EC:2.1.1.-); K03438 16S rRNA (cytosine1402-N4)-methyltransferase [EC:2.1.1.199]	0	-1.79484	-0.442525	-2.02333	-0.70192	-2.45043	1.88479e-11	7.11994	7.51889e-13
MSMEG_4234	hypothetical protein	0	-1.55676	-0.42148	-1.66154	-0.433277	-2.22618	1.90919e-11	7.80772	7.66354e-13
MSMEG_5726	hypothetical protein	0	-2.50642	-0.824195	-2.59181	-2.83753	-2.87158	1.91088e-11	5.52182	7.70381e-13
MSMEG_1791	UsfY protein	0	-0.973721	0.303938	-1.00091	0.755221	-2.4254	1.96205e-11	6.75698	7.94449e-13
MSMEG_3929	[NiFe] hydrogenase subunit delta	0	-0.902096	-0.0224742	-1.06379	0.254228	-5.19118	1.97066e-11	6.20711	8.01388e-13
MSMEG_1076	hypothetical protein	0	-0.886914	0.00197483	-0.785484	0.307935	-3.45659	1.98637e-11	11.5298	8.12927e-13
MSMEG_6765	ABC transporter; K01992 ABC-2 type transport system permease protein	0	-1.74573	0.528042	-1.80963	-0.378972	-5.78582	1.98637e-11	6.28499	8.14744e-13
MSMEG_1771	methylase; K02493 release factor glutamine methyltransferase [EC:2.1.1.297]	0	-1.14538	0.376137	-1.26123	0.486375	-3.55495	1.98842e-11	11.8346	8.1907e-13
MSMEG_3472	hypothetical protein	0	-3.27641	-0.381773	-3.43133	-2.50204	-2.24554	2.00709e-11	4.07663	8.35154e-13
MSMEG_5616	glyoxalase/bleomycin resistance protein/dioxygenase; K06996	0	0.63227	-0.259548	0.638648	-1.75012	-3.2735	2.00709e-11	8.09875	8.37316e-13
MSMEG_6896	single-stranded DNA-binding protein; K03111 single-strand DNA-binding protein	0	1.74047	0.21839	1.79966	0.0917744	2.07668	2.00709e-11	7.39439	8.35316e-13
MSMEG_4529	hypothetical protein	0	3.05412	0.237284	2.83516	-0.268853	2.18554	2.14135e-11	5.02423	8.97079e-13
MSMEG_1436	rplC; 50S ribosomal protein L3; K02906 large subunit ribosomal protein L3	0	2.04801	0.181609	2.31979	-0.515449	1.77051	2.16341e-11	6.82977	9.10111e-13
MSMEG_1788	hypothetical protein	0	-1.26425	0.172159	-1.27427	0.864146	-2.84511	2.16776e-11	10.447	9.16529e-13
MSMEG_2347	phytoene dehydrogenase (EC:1.14.99.-); K10027 phytoene desaturase [EC:1.3.99.26 1.3.99.28 1.3.99.29 1.3.99.31]	0	-1.53973	0.101955	-1.33498	0.0345225	-3.56547	2.16776e-11	10.6771	9.21263e-13
MSMEG_3152	hemH; ferrochelatase (EC:4.99.1.1); K01772 ferrochelatase [EC:4.99.1.1]	0	2.24285	0.232581	2.44251	0.718302	2.65296	2.16776e-11	6.66604	9.23339e-13
MSMEG_1583	groEL; molecular chaperone GroEL; K04077 chaperonin GroEL	0	0.875617	0.550679	0.676134	-0.645721	2.51671	2.27174e-11	8.1649	9.71611e-13
MSMEG_4381	amidase	0	-3.18133	-0.730242	-3.69235	-3.03228	-3.00826	2.2976e-11	5.49664	9.867e-13
MSMEG_1470	rplF; 50S ribosomal protein L6; K02933 large subunit ribosomal protein L6	0	2.21093	0.302626	2.37838	0.36401	2.52596	2.33015e-11	7.40745	1.00476e-12
MSMEG_0685	oxidoreductase, molybdopterin-binding subunit; K11178 xanthine dehydrogenase YagS FAD-binding subunit [EC:1.17.1.4]	0	-0.964554	0.147799	-1.02711	0.165123	-3.28754	2.3432e-11	8.46001	1.0145e-12
MSMEG_1803	RsbW protein; K04757 serine/threonine-protein kinase RsbW [EC:2.7.11.1]	0	-0.580598	0.424451	-0.571301	0.371724	-2.62237	2.37422e-11	10.1851	1.03209e-12
MSMEG_1291	oxidoreductase	0	-2.22687	-0.0760448	-2.06219	-1.44548	-0.898764	2.40751e-11	7.50013	1.05078e-12
MSMEG_6241	ATPase AAA	0	2.759	0.791134	2.27369	2.3614	3.14899	2.49808e-11	7.33477	1.09469e-12
MSMEG_0432	bifunctional uroporphyrinogen-III synthetase/response regulator domain-containing protein (EC:4.2.1.75); K01719 uroporphyrinogen-III synthase [EC:4.2.1.75]	0	-5.5353	-0.938855	-5.11779	-9.36563	-7.87015	2.52274e-11	3.43495	1.10992e-12
MSMEG_4233	penicillin binding protein transpeptidase domain-containing protein; K03587 cell division protein FtsI (penicillin-binding protein 3)	0	-1.51624	-0.436436	-1.58995	-0.568596	-1.90981	2.5943e-11	8.16115	1.14595e-12
MSMEG_5889	hypothetical protein	0	-1.40114	-0.501455	-1.41348	-0.149717	-2.88676	2.79222e-11	6.89158	1.23827e-12
MSMEG_6895	rpsR; 30S ribosomal protein S18; K02963 small subunit ribosomal protein S18	0	1.91059	0.101213	1.98497	0.185379	2.18337	2.82327e-11	6.22461	1.25699e-12
MSMEG_3564	bfr; bacterioferritin; K03594 bacterioferritin [EC1.16.3.1]	0	-1.09713	0.448707	-1.48694	0.66912	-2.19535	2.8864e-11	10.853	1.29015e-12
MSMEG_3953	hypothetical protein; K00648 3-oxoacyl-[acyl-carrier-protein] synthase III [EC:2.3.1.180]	0	-0.976603	0.226592	-1.25505	0.998334	-3.06885	2.98099e-11	5.98398	1.33766e-12
MSMEG_1295	transthyretin; K07127 5-hydroxyisourate hydrolase [EC:3.5.2.17]	0	-3.65409	-0.606613	-3.47649	-1.88912	-3.53151	3.04924e-11	4.23838	1.37461e-12
MSMEG_5051	major facilitator superfamily protein	0	3.09324	0.477081	2.79143	-0.235019	2.85201	3.04924e-11	4.33159	1.37897e-12
MSMEG_4965	hypothetical protein	0	-2.84025	0.0622425	-3.09537	-0.650067	-1.93872	3.06706e-11	6.33799	1.39241e-12
MSMEG_1651	metX; homoserine O-acetyltransferase (EC:2.3.1.31); K00641 homoserine O-acetyltransferase [EC:2.3.1.31]	0	1.46561	0.39749	1.66588	0.166989	2.18519	3.0754e-11	6.31998	1.40158e-12
MSMEG_1471	rplR; 50S ribosomal protein L18; K02881 large subunit ribosomal protein L18	0	1.73477	0.122448	1.77559	0.381005	2.11316	3.37221e-11	7.0822	1.54276e-12
MSMEG_5542	transcriptional regulator	0	-0.221387	0.91563	-0.465598	1.46805	-3.42117	3.38329e-11	10.4746	1.55376e-12
MSMEG_0252	trmB; tRNA (guanine-N(7)-)-methyltransferase (EC:2.1.1.33); K03439 tRNA (guanine-N7-)-methyltransferase [EC:2.1.1.33]	0	-1.78569	-0.229815	-1.86501	-0.368817	-2.41908	3.49096e-11	6.57776	1.60933e-12
MSMEG_5302	aerobic C4-dicarboxylate transporter; K11103 aerobic C4-dicarboxylate transport protein	0	1.34747	0.0215002	0.884181	2.03949	3.11222	3.50086e-11	9.20583	1.62003e-12
MSMEG_0670	FAD dependent oxidoreductase	0	-0.758515	0.404156	-0.695776	0.379374	-2.56385	3.56085e-11	8.88272	1.65403e-12
MSMEG_5556	MFS permease; K08156 MFS transporter, DHA1 family, arabinose polymer transporter	0	-1.97578	0.118599	-2.1483	0.693944	-2.40249	3.61263e-11	6.70075	1.68442e-12
MSMEG_2493	aminotransferase, class I and II family protein; K05825 2-aminoadipate transaminase [EC:2.6.1.-]	0	-4.27358	-0.122062	-3.85968	-2.65862	-2.95498	3.71757e-11	3.44968	1.73986e-12
MSMEG_1758	hypothetical protein	0	-1.50001	0.36274	-1.49168	0.454584	-2.61254	3.74945e-11	6.6981	1.76135e-12
MSMEG_1095	ureG; urease accessory protein UreG; K03189 urease accessory protein	0	-4.80632	0.304489	-4.86862	-4.87097	-4.06827	3.83099e-11	2.60825	1.80638e-12
MSMEG_4986	glycosyl transferase family protein	0	1.56078	-0.0914892	1.86812	-0.0380381	3.64872	3.83867e-11	4.801	1.82139e-12
MSMEG_5774	tRNA-dihydrouridine synthase (EC:1.-.-.-)	0	-0.51752	0.0415846	-0.569546	-0.673196	-2.5389	3.83867e-11	7.64103	1.82345e-12
MSMEG_0571	carbon-nitrogen hydrolase	0	-8.2054	0.190412	-9.07489	-7.85627	-8.73331	4.10233e-11	2.41523	1.95589e-12
MSMEG_3289	gp61 protein	0	-1.77851	0.407699	-1.85056	0.274409	-3.45661	4.26771e-11	11.0009	2.04222e-12
MSMEG_4499	hypothetical protein	0	-0.157075	-0.298015	0.141947	0.149326	-2.42179	4.29724e-11	6.90819	2.07141e-12
MSMEG_4699	NAD-glutamate dehydrogenase; K15371 glutamate dehydrogenase [EC:1.4.1.2]	0	1.73034	0.0897304	1.7836	0.105337	1.67452	4.29724e-11	8.61041	2.06416e-12
MSMEG_3440	sdaA; L-serine ammonia-lyase (EC:4.3.1.17); K01752 L-serine dehydratase [EC:4.3.1.17]	0	-1.38848	0.399046	-1.34406	0.206228	-2.59437	4.3299e-11	9.40891	2.09475e-12
MSMEG_6261	glutamine amidotransferase; K00764 amidophosphoribosyltransferase [EC:2.4.2.14]	0	-4.37472	-0.310209	-4.5051	-5.3551	-4.28469	4.34604e-11	3.03115	2.11017e-12
MSMEG_6266	thiocyanate hydrolase subunit beta (EC:3.5.5.8)	0	-3.32419	-0.583698	-3.33469	-1.43702	-3.15422	4.37454e-11	4.92189	2.13168e-12
MSMEG_1088	gatA; glutamyl-tRNA(Gln)/aspartyl-tRNA(Asn) amidotransferase subunit alpha (EC:6.3.5.-); K02433 aspartyl-tRNA(Asn)/glutamyl-tRNA(Gln) amidotransferase subunit A [EC:6.3.5.6 6.3.5.7]	0	-8.13033	0.0481066	-7.59742	-8.06911	-6.72761	4.38306e-11	3.01007	2.14351e-12
MSMEG_3068	hypothetical protein	0	-2.61867	0.679299	-2.91726	1.11846	-3.99656	4.39159e-11	6.78482	2.15538e-12
MSMEG_3786	D-amino acid deaminase	0	-1.9934	0.193043	-1.78239	-4.0487	-2.93429	4.40944e-11	5.49257	2.17187e-12
MSMEG_1554	eutC; ethanolamine ammonia-lyase small subunit (EC:4.3.1.7); K03736 ethanolamine ammonia-lyase small subunit [EC:4.3.1.7]	0	-3.24909	-0.709218	-2.92879	-1.3126	-2.59036	4.49293e-11	4.67347	2.23662e-12
MSMEG_1557	rpsI; 30S ribosomal protein S9; K02996 small subunit ribosomal protein S9	0	2.07407	0.400216	2.18173	0.497149	1.74288	4.49293e-11	7.16798	2.22362e-12
MSMEG_6240	hypothetical protein; K07161	0	2.77723	0.837397	2.39576	1.96008	3.27939	4.49293e-11	5.75778	2.231e-12
MSMEG_3624	urease accessory protein uref; K03188 urease accessory protein	0	-3.01707	-0.214216	-2.94798	-1.826	-1.98341	4.63724e-11	5.26184	2.31659e-12
MSMEG_2436	hypothetical protein; K06960	0	1.99684	0.5066	2.08573	0.318012	2.68829	4.82933e-11	4.82444	2.42101e-12
MSMEG_1802	ChaB protein	0	-0.774117	0.322492	-0.65769	0.263245	-3.06297	4.86183e-11	10.7021	2.44583e-12
MSMEG_3941	GAF family protein	0	0.345988	-0.0499826	0.197403	0.317333	-2.03949	5.00562e-11	7.59623	2.52694e-12
MSMEG_3357	metal-dependent phosphohydrolase	0	-2.50401	-0.308353	-2.49957	-1.86742	-2.49253	5.00718e-11	5.6066	2.54528e-12
MSMEG_5728	polysaccharide deacetylase	0	-2.1168	-0.131251	-2.24628	-2.32041	-2.16106	5.00718e-11	6.35917	2.53671e-12
MSMEG_3940	universal stress protein family protein	0	-0.530618	-0.242936	-0.785494	0.914119	-1.93475	5.0465e-11	8.33769	2.57663e-12
MSMEG_5741	hypothetical protein	0	-0.358361	0.690849	-0.535972	-0.528073	-2.10468	5.0465e-11	7.0757	2.58296e-12
MSMEG_1772	hypothetical protein	0	-1.15763	0.688474	-1.24477	0.726061	-4.02285	5.05821e-11	9.73346	2.59782e-12
MSMEG_5211	hypothetical protein	0	1.92703	0.00765953	2.1031	0.592758	2.59395	5.16056e-11	6.61516	2.65943e-12
MSMEG_5970	glutamate-1-semialdehyde 2,1-aminomutase (EC:5.4.3.8); K01845 glutamate-1-semialdehyde 2,1-aminomutase [EC:5.4.3.8]	0	-2.54072	-0.238635	-2.55223	-1.80049	-2.99425	5.17528e-11	4.59658	2.67609e-12
MSMEG_5834	metallo-beta-lactamase superfamily protein	0	-1.12902	-0.150937	-1.12371	0.0099884	-1.80915	5.19897e-11	6.91445	2.69745e-12
MSMEG_5797	hypothetical protein	0	-1.09586	0.432267	-1.23056	1.08825	-2.00705	5.22738e-11	8.04297	2.72135e-12
MSMEG_4177	pseudogene	0	-2.51402	-0.0682089	-2.63702	-1.29175	-2.50993	5.35235e-11	4.98432	2.79579e-12
MSMEG_3330	hypothetical protein	0	-1.87951	0.194314	-1.21663	-0.959005	-3.48757	5.49788e-11	4.93506	2.88145e-12
MSMEG_2980	hypothetical protein; K11961 urea transport system permease protein	0	-5.98707	-0.628618	-5.85908	-7.88941	-7.51358	5.51423e-11	2.87795	2.90935e-12
MSMEG_6735	amino acid permease	0	-4.5954	0.238702	-5.00258	-5.53525	-4.19857	5.51423e-11	2.172	2.90772e-12
MSMEG_1847	4Fe-4S ferredoxin; K00124 formate dehydrogenase iron-sulfur subunit	0	-1.77198	0.644402	-1.64075	-0.253821	-2.57404	5.58212e-11	4.94044	2.95495e-12
MSMEG_6612	moxR; ATPase, MoxR family protein; K03924 MoxR-like ATPase [EC:3.6.3.-]	0	-1.12517	0.185436	-1.00342	0.346222	-2.63172	5.7366e-11	8.99773	3.04678e-12
MSMEG_2080	acyl-CoA dehydrogenase; K00249 acyl-CoA dehydrogenase [EC:1.3.8.7]	0	0.843698	0.229199	0.861135	0.045182	-1.74347	5.88587e-11	10.2346	3.13638e-12
MSMEG_0566	aliphatic amidase	0	-3.53067	0.0645174	-3.59284	-4.12655	-2.95938	6.08868e-11	3.71444	3.26048e-12
MSMEG_1695	phosphoglucomutase/phosphomannomutase; K01840 phosphomannomutase [EC:5.4.2.8]	0	-0.737245	0.227403	-0.808196	0.791819	-2.2069	6.08868e-11	7.90227	3.2658e-12
MSMEG_1878	S30AE family protein	0	-1.71539	-0.0748738	-2.01507	-0.0258009	-2.19988	6.0933e-11	8.13567	3.27895e-12
MSMEG_5188	caax amino protease; K07052	0	-0.807483	0.414581	-0.811579	0.170263	-3.42255	6.12214e-11	8.84917	3.31344e-12
MSMEG_6387	arabinosyltransferase A (EC:2.4.2.-); K11387 arabinosyltransferase C [EC:2.4.2.-]	0	1.2585	-0.0151791	1.37515	0.626554	2.21142	6.12214e-11	6.81819	3.31593e-12
MSMEG_2593	GNAT family acetyltransferase	0	-0.274765	0.577355	-0.235697	0.409167	-2.73101	6.13083e-11	11.0083	3.33139e-12
MSMEG_3678	hypothetical protein	0	-0.400392	0.0908299	-0.550251	1.20478	-1.28671	6.1687e-11	5.0618	3.36278e-12
MSMEG_1151	DNA-binding protein	0	-3.00882	0.475364	-2.97548	-1.19497	-3.47869	6.33435e-11	3.922	3.48139e-12
MSMEG_6663	C5-O-methyltransferase	0	-0.457141	0.309745	-0.257542	0.00835481	-2.57282	6.33435e-11	8.14698	3.48639e-12
MSMEG_6785	tpiA; triosephosphate isomerase (EC:5.3.1.1); K01803 triosephosphate isomerase (TIM) [EC:5.3.1.1]	0	-0.675841	0.324352	-0.510292	0.303504	-3.05608	6.33435e-11	7.34959	3.48351e-12
MSMEG_3163	gp55 protein	0	-2.94826	-0.415779	-3.22582	-3.08573	-2.71763	6.42067e-11	5.19187	3.56366e-12
MSMEG_5570	ATP-dependent DNA ligase (EC:6.5.1.1); K10747 DNA ligase 1 [EC:6.5.1.1 6.5.1.6 6.5.1.7]	0	-1.4366	0.544112	-1.50029	-0.134828	-2.8248	6.42067e-11	7.89178	3.56766e-12
MSMEG_6288	hypothetical protein	0	1.84027	-0.415621	1.93124	0.026246	1.06681	6.42067e-11	6.59999	3.56464e-12
MSMEG_3311	acyl carrier protein	0	-1.13014	0.129605	-1.30956	-0.239518	-2.89108	6.49431e-11	6.59305	3.61997e-12
MSMEG_5419	pseudogene	0	1.64369	0.171773	1.90284	-0.976699	3.13205	6.51346e-11	5.50074	3.64206e-12
MSMEG_1524	rpoA; DNA-directed RNA polymerase subunit alpha (EC:2.7.7.6); K03040 DNA-directed RNA polymerase subunit alpha [EC:2.7.7.6]	0	1.85689	0.0781658	1.92918	0.15448	1.90601	6.58182e-11	8.02192	3.70336e-12
MSMEG_6610	hypothetical protein	0	-0.935155	0.273392	-0.682711	0.139558	-3.37534	6.58182e-11	7.77396	3.69668e-12
MSMEG_0603	acyl-CoA dehydrogenase	0	1.85067	0.38852	1.8872	-1.23411	0.818856	6.67651e-11	5.25298	3.76833e-12
MSMEG_5788	integral membrane protein	0	2.51132	-0.013893	2.28075	-0.825461	1.8583	6.83086e-11	4.31211	3.86743e-12
MSMEG_3056	ABC transporter ATP-binding protein; K02071 D-methionine transport system ATP-binding protein	0	2.33554	0.611252	2.40286	-1.46932	2.17137	7.17417e-11	3.47669	4.07437e-12
MSMEG_1267	pseudogene	0	-2.12194	0.451434	-2.36223	-0.593614	-2.11895	7.17682e-11	5.56036	4.10104e-12
MSMEG_1782	oxidoreductase, short chain dehydrogenase/reductase	0	-1.45582	0.278719	-1.43686	0.0397196	-3.63833	7.17682e-11	10.4363	4.09315e-12
MSMEG_5875	hypothetical protein	0	-1.4726	0.300515	-1.55104	0.59847	-2.14764	7.28926e-11	6.67321	4.17807e-12
MSMEG_5590	carboxylate-amine ligase (EC:6.3.-.-); K06048 carboxylate-amine ligase [EC:6.3.-.-]	0	-1.11158	0.0194913	-0.869213	-0.943282	-3.71124	7.62513e-11	9.06105	4.38395e-12
MSMEG_0096	peroxisomal hydratase-dehydrogenase-epimerase (EC:1.1.1.- 4.2.1.-)	0	1.85784	0.109731	1.94136	0.667703	1.90593	7.62682e-11	6.67911	4.39829e-12
MSMEG_2654	rpsO; 30S ribosomal protein S15; K02956 small subunit ribosomal protein S15	0	1.95856	0.14107	1.83181	0.0904599	2.17552	7.63503e-11	6.28382	4.4164e-12
MSMEG_0020	periplasmic binding protein; K02016 iron complex transport system substrate-binding protein	0	1.55258	0.0396257	1.14845	0.477099	3.0908	7.81714e-11	4.18896	4.53545e-12
MSMEG_5242	acyltransferase	0	-0.58697	0.287659	-0.906481	1.17195	-1.69648	7.86571e-11	11.1387	4.57742e-12
MSMEG_1465	rplN; 50S ribosomal protein L14; K02874 large subunit ribosomal protein L14	0	1.60536	0.246209	1.71671	-0.648559	1.38689	7.95986e-11	6.05409	4.64616e-12
MSMEG_5078	glgC; glucose-1-phosphate adenylyltransferase (EC:2.7.7.27); K00975 glucose-1-phosphate adenylyltransferase [EC:2.7.7.27]	0	-1.18698	0.234729	-1.27704	0.27836	-2.34425	8.01529e-11	10.5018	4.69256e-12
MSMEG_0216	3-hydroxyacyl-CoA dehydrogenase	0	3.01274	0.789555	3.53298	0.745032	2.24414	8.25857e-11	8.16478	4.84947e-12
MSMEG_1216	ABC transporter periplasmic protein; K01999 branched-chain amino acid transport system substrate-binding protein	0	-2.8135	-0.716419	-3.0061	-2.0918	-2.8051	8.7029e-11	5.70332	5.12642e-12
MSMEG_4535	glycoside hydrolase	0	-1.42861	-0.141981	-1.47798	0.386705	-1.75338	8.7029e-11	9.42503	5.14089e-12
MSMEG_0672	hypothetical protein	0	-1.21555	-0.311945	-1.11546	-0.155553	-2.94404	9.23444e-11	11.3773	5.50934e-12
MSMEG_1233	pseudogene	0	-9.14727	-0.0489152	-8.20177	-9.59807	-8.64098	9.23444e-11	1.94388	5.50337e-12
MSMEG_3803	lipoprotein LpqH; K14953 ipoprotein LpqH	0	0.25532	0.331142	0.0523511	3.62803	0.410652	9.23444e-11	3.97586	5.51962e-12
MSMEG_4533	sulfate-binding protein; K02048 sulfate transport system substrate-binding protein	0	2.2303	-0.0722406	1.83209	-0.27251	1.64987	9.23444e-11	8.09691	5.51279e-12
MSMEG_3324	hypothetical protein	0	-1.28863	0.390522	-1.02242	-2.07553	-4.31143	9.26105e-11	3.58858	5.55176e-12
MSMEG_0684	aldehyde oxidase; K11177 xanthine dehydrogenase YagR molybdenum-binding subunit [EC:1.17.1.4]	0	-0.60953	0.51992	-0.535495	0.2551	-3.35948	9.80735e-11	10.2892	5.89644e-12
MSMEG_3124	sufC; FeS assembly ATPase SufC; K09013 Fe-S cluster assembly ATP-binding protein	0	2.08075	0.380647	1.99993	0.969444	0.417388	9.81747e-11	6.77783	5.93695e-12
MSMEG_5244	DevR family transcriptional regulator	0	-0.319387	0.302366	-0.64653	0.565565	-2.40102	9.81747e-11	10.1174	5.93658e-12
MSMEG_2259	carbon starvation protein A; K06200 carbon starvation protein	0	1.61579	-0.00542324	1.13469	-0.452934	1.68038	1.01179e-10	5.9344	6.15409e-12
MSMEG_6096	pantothenate kinase (EC:2.7.1.33); K03525 type III pantothenate kinase [EC:2.7.1.33]	0	0.982842	-0.434339	1.10963	-0.121311	2.70769	1.01179e-10	4.13674	6.15159e-12
MSMEG_2728	glutamate transport ATP-binding protein GluA; K10008 glutamate transport system ATP-binding protein [EC:3.6.3.-]	0	-2.08291	-0.442763	-2.2904	-0.918452	-2.64125	1.01286e-10	5.93375	6.17838e-12
MSMEG_1770	hypothetical protein	0	-1.17128	0.965748	-1.42778	1.5101	-4.37074	1.03326e-10	12.6235	6.37239e-12
MSMEG_1989	phenoxybenzoate dioxygenase subunit beta (EC:1.-.-.-)	0	-6.255	-0.174145	-6.01596	-5.83887	-4.97256	1.03326e-10	1.94585	6.35687e-12
MSMEG_3443	hypothetical protein	0	-1.95611	0.820777	-1.99166	0.314834	-2.25009	1.03326e-10	8.79361	6.33995e-12
MSMEG_4228	ftsW; cell division protein FtsW; K03588 cell division protein FtsW	0	-2.1798	-0.579889	-2.1145	-1.26733	-1.90696	1.03326e-10	6.70802	6.37525e-12
MSMEG_6467	starvation-induced DNA protecting protein; K04047 starvation-inducible DNA-binding protein	0	-0.850828	0.479561	-0.829358	0.32918	-3.09072	1.04512e-10	12.872	6.46671e-12
MSMEG_6242	alcohol dehydrogenase (EC:1.1.1.1); K17067 methanol:N,N-dimethyl-4-nitrosoaniline oxidoreductase [EC:1.2.99.4]	0	2.76011	0.111354	2.07017	2.45239	2.48127	1.05287e-10	8.33387	6.53314e-12
MSMEG_4367	formamidase (EC:3.5.1.49); K01455 formamidase [EC:3.5.1.49]	0	-3.26171	-0.795185	-3.61286	-1.38808	-2.74265	1.06879e-10	6.96933	6.65064e-12
MSMEG_5611	spore protein; K13993 HSP20 family protein	0	-4.26118	0.369908	-4.76033	-0.455541	-3.22533	1.06916e-10	4.74327	6.67174e-12
MSMEG_6291	D-amino-acid dehydrogenase; K00285 D-amino-acid dehydrogenase [EC:1.4.99.1]	0	4.32604	0.311997	3.95512	1.03539	3.87072	1.08594e-10	5.95509	6.79543e-12
MSMEG_4635	ammonium transporter	0	-7.2157	-0.806948	-6.96752	-6.28564	-7.03411	1.08629e-10	3.37541	6.8167e-12
MSMEG_5524	sucD; succinyl-CoA synthetase subunit alpha (EC:6.2.1.5); K01902 succinyl-CoA synthetase alpha subunit [EC:6.2.1.5]	0	0.941848	-0.0217334	0.787792	-0.326283	2.1365	1.09068e-10	7.52178	6.86333e-12
MSMEG_2962	secF; preprotein translocase subunit SecF; K03074 preprotein translocase subunit SecF	0	1.56346	0.0887846	1.67012	0.684308	1.9503	1.09193e-10	7.70181	6.90951e-12
MSMEG_6196	gaba permease; K11735 GABA permease	0	-1.41945	-0.0235444	-1.44251	-2.08179	-2.05337	1.09193e-10	5.11199	6.90174e-12
MSMEG_0637	iron-sulfur binding oxidoreductase	0	-0.49879	0.160527	-0.398356	0.58879	-2.95309	1.13432e-10	10.382	7.19763e-12
MSMEG_1468	rpsN; 30S ribosomal protein S14; K02954 small subunit ribosomal protein S14	0	1.92456	0.298757	2.35635	0.231453	2.17156	1.14755e-10	5.82293	7.32182e-12
MSMEG_5592	hypothetical protein	0	-0.927036	-0.175943	-0.832265	-0.586335	-3.04034	1.14755e-10	5.9551	7.30389e-12
MSMEG_2389	hup; DNA-binding protein HU; K03530 DNA-binding protein HU-beta	0	-1.64908	0.236606	-1.98894	0.86671	-1.79068	1.16529e-10	12.3616	7.47582e-12
MSMEG_5246	hypothetical protein	0	-0.673527	0.45606	-0.873182	1.07338	-1.4151	1.16529e-10	12.2114	7.4718e-12
MSMEG_3627	ureA; urease subunit gamma (EC:3.5.1.5); K01430 urease subunit gamma [EC:3.5.1.5]	0	-3.13752	-0.650035	-2.863	-2.33132	-3.13175	1.23438e-10	4.66838	7.94073e-12
MSMEG_1472	rpsE; 30S ribosomal protein S5; K02988 small subunit ribosomal protein S5	0	1.66604	0.57587	1.70191	0.481923	2.05168	1.25834e-10	8.0483	8.13181e-12
MSMEG_5083	hypothetical protein	0	-2.49861	-0.163694	-2.63206	-2.16454	-2.86835	1.25834e-10	6.02211	8.13893e-12
MSMEG_2659	ald; alanine dehydrogenase (EC:1.4.1.1); K00259 alanine dehydrogenase [EC:1.4.1.1]	0	-2.73279	0.684743	-3.12674	-1.66184	-1.53337	1.26729e-10	8.28717	8.21907e-12
MSMEG_3747	pseudogene	0	-2.14963	-0.797517	-2.12255	-1.39211	-2.57209	1.27497e-10	8.11786	8.2912e-12
MSMEG_5080	glycogen synthase; K16148 starch synthase [EC:2.4.1.21]	0	-1.5659	0.537428	-1.64379	-0.105074	-1.99636	1.2844e-10	9.53283	8.37507e-12
MSMEG_2978	ABC transporter ATP-binding protein; K11963 urea transport system ATP-binding protein	0	-6.08703	-1.01842	-6.56111	-9.52003	-8.34818	1.29249e-10	2.19086	8.4731e-12
MSMEG_4698	hypothetical protein; K07107 acyl-CoA thioester hydrolase [EC:3.1.2.-]	0	2.41603	0.326164	2.49511	-0.672015	1.83353	1.29249e-10	4.52927	8.46407e-12
MSMEG_6761	glycerol-3-phosphate dehydrogenase (EC:1.1.5.3); K00111 glycerol-3-phosphate dehydrogenase [EC:1.1.5.3]	0	2.03035	0.585601	1.51847	1.3524	2.84162	1.29507e-10	11.3695	8.5127e-12
MSMEG_3151	enoyl-ACP reductase (EC:1.3.1.10); K11611 enoyl ACP reductase [EC:1.3.1.9]	0	2.26781	0.190589	2.25769	0.857352	1.50854	1.29641e-10	7.38302	8.54423e-12
MSMEG_6728	hypothetical protein	0	-0.542922	0.321191	-0.297125	-0.281825	-3.33383	1.31169e-10	6.90812	8.66794e-12
MSMEG_1741	TetR family transcriptional regulator	0	0.903485	-0.227287	0.66584	0.068831	-2.34175	1.33504e-10	5.76998	8.84564e-12
MSMEG_6486	FAD/FMN-binding oxidoreductase	0	1.03626	-0.169441	1.602	-2.182	-1.36381	1.37634e-10	5.6884	9.14342e-12
MSMEG_6676	transmembrane protein	0	-1.16458	0.379439	-1.26636	0.151483	-2.15884	1.38452e-10	6.66067	9.22202e-12
MSMEG_1474	rplO; 50S ribosomal protein L15; K02876 large subunit ribosomal protein L15	0	1.76717	0.63351	1.71411	0.754214	2.36866	1.41126e-10	8.15012	9.42492e-12
MSMEG_2400	rpmB; 50S ribosomal protein L28; K02902 large subunit ribosomal protein L28	0	0.824651	-0.365355	0.926662	-0.875962	-0.892621	1.43875e-10	6.82407	9.63393e-12
MSMEG_5020	acetoin(diacetyl) reductase; K03366 meso-butanediol dehydrogenase / (S,S)-butanediol dehydrogenase / diacetyl reductase [EC:1.1.1.- 1.1.1.76 1.1.1.304]	0	1.52515	-0.52093	0.867661	2.32259	3.74025	1.43875e-10	3.31271	9.65894e-12
MSMEG_0549	ABC transporter permease; K15554 sulfonate transport system permease protein	0	2.06443	0.542625	2.01048	-0.309284	3.87275	1.4864e-10	4.29033	1.00309e-11
MSMEG_1235	sulfate permease	0	-6.21609	-0.347497	-6.10078	-5.18229	-4.74882	1.4864e-10	1.63413	1.00287e-11
MSMEG_6315	lipoprotein LpqH	0	1.65275	0.168748	1.83522	0.0550159	2.11215	1.49046e-10	4.42288	1.00845e-11
MSMEG_1848	pseudogene	0	-1.12774	0.0990129	-1.16271	-0.186296	-2.00163	1.4938e-10	8.8056	1.01332e-11
MSMEG_1086	ABC transporter permease; K02034 peptide/nickel transport system permease protein	0	-8.80755	-0.0155708	-10.0185	-8.82829	-7.77334	1.50825e-10	1.95624	1.02577e-11
MSMEG_3748	thiamin pyrophosphokinase catalytic subunit	0	-2.01902	-0.565465	-2.09298	-1.06288	-2.11828	1.51669e-10	9.12896	1.03417e-11
MSMEG_4991	hypothetical protein	0	-0.798903	0.357996	-1.08127	0.929522	-2.11198	1.52011e-10	8.78684	1.03917e-11
MSMEG_6579	hypothetical protein	0	-0.720495	1.06587	-1.27503	0.462021	-3.68031	1.54237e-10	8.76153	1.05708e-11
MSMEG_2435	rpsP; 30S ribosomal protein S16; K02959 small subunit ribosomal protein S16	0	1.83502	0.32439	1.74403	0.211597	1.251	1.56259e-10	7.44423	1.07368e-11
MSMEG_3150	fabG; 3-oxoacyl-ACP reductase (EC:1.1.1.100); K11610 beta-ketoacyl ACP reductase [EC:1.1.1.100]	0	1.94435	0.242948	1.8673	0.654545	1.28267	1.6451e-10	6.86612	1.13326e-11
MSMEG_6361	MarR family transcriptional regulator	0	-2.89762	0.114066	-2.93757	-0.123083	-1.98288	1.6619e-10	6.53495	1.14775e-11
MSMEG_3644	MerR family transcriptional regulator	0	-1.22919	-0.0216657	-1.44683	-0.232831	-1.52149	1.68333e-10	8.27902	1.16845e-11
MSMEG_6759	glpK; glycerol kinase (EC:2.7.1.30); K00864 glycerol kinase [EC:2.7.1.30]	0	1.61613	0.159675	1.13161	0.58494	2.20231	1.68333e-10	10.7685	1.16611e-11
MSMEG_5770	hypothetical protein	0	-1.24517	0.313699	-1.34444	0.823248	-1.22388	1.71231e-10	9.12083	1.19156e-11
MSMEG_3402	cytosine permease; K10974 cytosine permease	0	-4.62431	-0.543679	-4.89378	-6.64577	-7.32355	1.71368e-10	2.95704	1.19552e-11
MSMEG_1936	hypothetical protein	0	-1.60612	-0.182258	-1.67232	-0.691374	-1.6884	1.71804e-10	6.76236	1.20157e-11
MSMEG_5605	cytochrome bd ubiquinol oxidase subunit I; K00425 cytochrome d ubiquinol oxidase subunit I [EC:1.10.3.-]	0	-0.71146	0.669105	-0.653543	0.512801	-2.69306	1.75126e-10	8.11653	1.22788e-11
MSMEG_1757	DEAD/DEAH box helicase; K03724 ATP-dependent helicase Lhr and Lhr-like helicase [EC:3.6.4.-]	0	-1.31625	0.226375	-1.31629	0.102032	-2.49516	1.77412e-10	8.50581	1.25012e-11
MSMEG_3460	ferric uptake regulation protein; K03711 Fur family transcriptional regulator, ferric uptake regulator	0	-1.79344	0.312898	-2.01346	-0.721774	-2.28931	1.77412e-10	6.7925	1.24777e-11
MSMEG_3622	hypothetical protein; K03190 urease accessory protein	0	-2.46309	-0.147677	-2.2562	-2.02371	-1.63174	1.79884e-10	5.31845	1.2707e-11
MSMEG_0437	hypothetical protein; K09125 hypothetical protein	0	-1.47525	-0.222044	-1.64776	-1.74438	-2.11327	1.80495e-10	4.98127	1.27817e-11
MSMEG_4745	ErfK/YbiS/YcfS/YnhG family protein	0	-0.880582	0.263767	-1.16115	0.969823	-1.24596	1.8239e-10	8.53158	1.29479e-11
MSMEG_4014	N-carbamoyl-L-amino acid amidohydrolase; K06016 N-carbamoyl-L-amino-acid hydrolase [EC:3.5.1.87]	0	-4.27047	-2.06003	-4.08265	-4.2393	-5.1248	1.84376e-10	4.50088	1.31212e-11
MSMEG_2752	RNA polymerase sigma factor SigB; K03087 RNA polymerase nonessential primary-like sigma factor	0	-1.00628	0.464261	-1.21848	0.710853	-2.2105	1.84872e-10	11.7625	1.3189e-11
MSMEG_2420	hypothetical protein	0	-1.25339	-0.322311	-1.09264	-1.00996	-2.35478	1.86757e-10	7.6147	1.33889e-11
MSMEG_5153	hypothetical protein	0	-2.25865	-0.366691	-2.3859	-0.771311	-1.26707	1.86757e-10	8.97652	1.3357e-11
MSMEG_0627	glycosyl transferase family protein	0	1.27798	0.610248	1.72206	-0.0368618	3.24343	1.86884e-10	3.92964	1.34307e-11
MSMEG_5050	map; methionine aminopeptidase (EC:3.4.11.18); K01265 methionyl aminopeptidase [EC:3.4.11.18]	0	-1.69056	0.353835	-1.95689	0.103004	-2.44198	1.87735e-10	5.51376	1.35248e-11
MSMEG_6514	trehalose synthase-fused maltokinase; K16146 maltokinase [EC:2.7.1.175]	0	-0.373299	0.221534	-0.37126	0.374268	-2.17463	1.88857e-10	9.65088	1.36388e-11
MSMEG_3145	secreted cell wall-associated hydrolase	0	-1.59557	0.385363	-1.79882	-0.662082	-1.97629	1.89324e-10	6.87706	1.37057e-11
MSMEG_1988	hypothetical protein	0	-7.10357	0.130197	-7.12146	-6.29973	-5.66271	1.89369e-10	0.996467	1.37421e-11
MSMEG_1759	hypothetical protein	0	-2.50823	0.563851	-2.84369	0.972327	-3.4601	1.89825e-10	3.56137	1.38085e-11
MSMEG_6557	dehydrogenase	0	0.903087	-0.153659	0.824719	0.762116	2.70552	1.93351e-10	5.72748	1.40989e-11
MSMEG_0987	hypothetical protein	0	-1.20185	0.191638	-1.66115	1.59794	-0.414769	1.9467e-10	9.55646	1.42291e-11
MSMEG_1467	rplE; 50S ribosomal protein L5; K02931 large subunit ribosomal protein L5	0	1.82146	0.261329	1.96693	-0.0348743	2.01785	1.97198e-10	6.92073	1.44485e-11
MSMEG_1999	hypothetical protein	0	1.31893	-0.581131	1.6467	2.51076	0.717742	2.00077e-10	6.60938	1.46945e-11
MSMEG_6399	antigen 85-C (EC:2.3.1.-); K18851 diacylglycerol O-acyltransferase / trehalose O-mycolyltransferase [EC:2.3.1.20 2.3.1.122]	0	0.404103	0.259864	0.29955	-1.16573	-1.23364	2.03184e-10	7.96545	1.49583e-11
MSMEG_6211	hypothetical protein	0	-1.0691	0.293976	-0.882865	0.296146	-2.30358	2.03292e-10	7.88329	1.50019e-11
MSMEG_3541	cytochrome C biogenesis protein transmembrane region	0	-0.286264	0.361326	-0.424599	0.739489	-2.84644	2.13907e-10	7.88494	1.58228e-11
MSMEG_5617	immunogenic protein MPT63	0	0.356086	-0.176135	0.39535	-0.55195	-2.85775	2.14119e-10	9.94529	1.5876e-11
MSMEG_4567	hypothetical protein	0	-1.77587	-0.103638	-1.82495	-1.68409	-2.75225	2.14973e-10	6.44892	1.60146e-11
MSMEG_4694	HNH endonuclease	0	-2.21987	0.129012	-2.28302	-0.604118	-0.972383	2.14973e-10	5.95811	1.59888e-11
MSMEG_2515	xerC; site-specific tyrosine recombinase XerC; K03733 integrase/recombinase XerC	0	-2.18483	-0.229119	-2.23586	-0.679284	-1.07433	2.14983e-10	5.99786	1.61045e-11
MSMEG_3680	hypothetical protein	0	1.3831	-0.876208	1.80032	1.13917	-1.42987	2.14983e-10	7.35588	1.61285e-11
MSMEG_6405	Erp protein	0	-1.93469	0.0958161	-2.18514	-0.864324	-1.90996	2.14983e-10	9.18833	1.61006e-11
MSMEG_1885	2Fe-2S iron-sulfur cluster binding domain-containing protein	0	-0.860121	0.433984	-0.91482	0.168001	-2.34402	2.18731e-10	9.98227	1.64863e-11
MSMEG_4956	thrC; threonine synthase (EC:4.2.3.1); K01733 threonine synthase [EC:4.2.3.1]	0	1.68062	-0.323774	1.67144	0.780636	1.20019	2.18731e-10	6.4342	1.64834e-11
MSMEG_3246	response regulator; K07183 response regulator NasT	0	-1.87092	-0.128229	-2.00479	-0.929278	-2.2184	2.19491e-10	7.68924	1.65821e-11
MSMEG_0696	hypothetical protein	0	-0.765047	0.58566	-0.920182	0.252251	-3.09946	2.25078e-10	7.51945	1.70436e-11
MSMEG_6487	2-hydroxy-3-carboxy-6-oxo-7-methylocta-2,4-dienoate decarboxylase; K03392 aminocarboxymuconate-semialdehyde decarboxylase [EC:4.1.1.45]	0	1.08015	-0.00799669	1.35853	-2.4478	-1.54076	2.26956e-10	5.58135	1.72256e-11
MSMEG_3505	6-aminohexanoate-cyclic-dimer hydrolase (EC:3.5.2.12); K01426 amidase [EC:3.5.1.4]	0	-1.84756	0.27244	-1.56153	-0.423037	-0.538892	2.31623e-10	6.65398	1.76204e-11
MSMEG_1959	hypothetical protein; K09118 hypothetical protein	0	1.47334	-0.195087	1.42245	-0.252651	0.373866	2.32009e-10	8.78048	1.77249e-11
MSMEG_6114	ppa; inorganic pyrophosphatase (EC:3.6.1.1); K01507 inorganic pyrophosphatase [EC:3.6.1.1]	0	1.11381	-0.0215093	1.18663	-1.31965	0.88289	2.32009e-10	7.06213	1.77311e-11
MSMEG_6292	transcription elongation factor GreA	0	5.38973	0.497868	5.38009	0.902981	2.6441	2.35875e-10	4.50813	1.80679e-11
MSMEG_3132	DNA-binding protein	0	-1.99358	0.205956	-2.16488	-0.201773	-2.25693	2.36054e-10	3.37197	1.81246e-11
MSMEG_6388	arabinosyltransferase B (EC:2.4.2.-); K11385 arabinosyltransferase A [EC:2.4.2.-]	0	1.35484	-0.124288	1.45189	0.301431	2.13471	2.36054e-10	6.01038	1.81644e-11
MSMEG_1600	hypothetical protein	0	-0.0203991	0.414426	-0.137285	-1.21812	-1.52956	2.3688e-10	7.74293	1.8311e-11
MSMEG_5442	glutamate dehydrogenase (EC:1.4.1.4); K00262 glutamate dehydrogenase (NADP+) [EC:1.4.1.4]	0	1.58217	0.0509762	1.6514	0.245596	1.5815	2.3688e-10	6.14742	1.82931e-11
MSMEG_2974	cyclophilin type peptidyl-prolyl cis-trans isomerase; K03768 peptidyl-prolyl cis-trans isomerase B (cyclophilin B) [EC:5.2.1.8]	0	1.48173	-0.326022	1.48657	0.440326	1.61029	2.42663e-10	6.58793	1.88006e-11
MSMEG_1742	oxidoreductase	0	0.36401	1.23386	0.384516	1.38703	-3.09455	2.42963e-10	11.5823	1.88701e-11
MSMEG_2832	hypothetical protein	0	-2.19157	-0.208151	-2.11344	-0.888079	-3.23283	2.42963e-10	3.28397	1.89089e-11
MSMEG_4738	hypothetical protein	0	0.523149	-0.433248	0.78172	-0.613765	-1.66478	2.43391e-10	4.60164	1.8985e-11
MSMEG_6941	R3H domain-containing protein; K06346 spoIIIJ-associated protein	0	1.99722	0.426169	2.21722	-0.028258	2.63508	2.46849e-10	6.80053	1.92979e-11
MSMEG_2924	permease binding-protein component; K05845 osmoprotectant transport system substrate-binding protein	0	-0.258906	-0.399891	-0.251325	-0.104266	-2.93239	2.48933e-10	7.98608	1.95045e-11
MSMEG_2838	hypothetical protein	0	-0.732377	0.405936	-0.693926	0.27182	-3.5458	2.50663e-10	4.78549	1.97279e-11
MSMEG_4958	lysA; diaminopimelate decarboxylase (EC:4.1.1.20); K01586 diaminopimelate decarboxylase [EC:4.1.1.20]	0	1.7129	0.143652	1.70206	0.563959	2.1339	2.50663e-10	6.2252	1.97227e-11
MSMEG_5941	3-ketosteroid-delta-1-dehydrogenase; K05898 3-oxosteroid 1-dehydrogenase [EC:1.3.99.4]	0	1.6607	0.165645	1.66098	-0.549108	2.13524	2.5165e-10	4.22142	1.98497e-11
MSMEG_6202	hypothetical protein	0	-0.877731	0.0344108	-0.825532	0.362625	-1.34448	2.52284e-10	8.1012	1.99439e-11
MSMEG_3538	cyclopropane-fatty-acyl-phospholipid synthase (EC:2.1.1.79); K00574 cyclopropane-fatty-acyl-phospholipid synthase [EC:2.1.1.79]	0	1.70043	-0.218416	1.81453	-0.291968	-0.122252	2.53121e-10	7.2043	2.00545e-11
MSMEG_6232	katA; catalase KatA (EC:1.11.1.6); K03781 catalase [EC:1.11.1.6]	0	-0.483658	-0.0514617	-0.401812	-0.180762	-3.41376	2.54015e-10	10.4835	2.01698e-11
MSMEG_3995	N-carbamoyl-L-amino acid amidohydrolase; K06016 N-carbamoyl-L-amino-acid hydrolase [EC:3.5.1.87]	0	-7.94527	-1.23577	-7.88364	-7.86322	-7.85599	2.56018e-10	4.24318	2.03737e-11
MSMEG_1853	pseudogene	0	-1.93217	0.0727429	-1.91216	-0.231289	-3.22128	2.57546e-10	6.34169	2.05405e-11
MSMEG_1705	D-xylose transport ATP-binding protein XylG (EC:3.6.3.17); K10548 putative multiple sugar transport system ATP-binding protein	0	1.11498	0.267034	0.958654	0.872534	2.68626	2.58802e-10	4.80778	2.07314e-11
MSMEG_3221	trpA; tryptophan synthase subunit alpha (EC:4.2.1.20); K01695 tryptophan synthase alpha chain [EC:4.2.1.20]	0	1.65183	0.189887	1.7125	1.21728	1.79343	2.58802e-10	6.8361	2.07302e-11
MSMEG_0430	ISMsm4, transposase	0	-2.84928	1.29441	-2.74965	-0.430303	-4.51079	2.6377e-10	6.04428	2.11756e-11
MSMEG_3563	drug transporter	0	-0.091476	0.420669	-0.0671174	-0.15273	-2.24848	2.65385e-10	7.82462	2.13518e-11
MSMEG_6262	FwdC/FmdC family protein	0	-3.91633	-0.0564275	-4.36343	-5.27443	-3.79438	2.6547e-10	3.0122	2.14051e-11
MSMEG_4569	hypothetical protein	0	-1.75137	-0.192122	-1.72117	-1.51238	-2.92367	2.7082e-10	5.45988	2.1884e-11
MSMEG_2594	asnB; asparagine synthase (EC:6.3.5.4); K01953 asparagine synthase (glutamine-hydrolysing) [EC:6.3.5.4]	0	-0.482914	0.292532	-0.425974	0.333424	-2.42595	2.72094e-10	11.4685	2.20346e-11
MSMEG_2757	glutathione S-transferase domain-containing protein	0	-0.186098	0.346429	-0.661542	1.76113	-1.08851	2.73532e-10	5.01756	2.22408e-11
MSMEG_4571	rpsT; 30S ribosomal protein S20; K02968 small subunit ribosomal protein S20	0	1.17333	-0.32952	1.40248	-1.06015	-0.699092	2.73532e-10	6.16565	2.2247e-11
MSMEG_3878	cobL; precorrin-6Y C5,15-methyltransferase (EC:2.1.1.132); K00595 precorrin-6Y C5,15-methyltransferase (decarboxylating) [EC:2.1.1.132]	0	1.15085	0.127736	1.54137	0.652812	2.63704	2.74307e-10	4.47148	2.23581e-11
MSMEG_1318	polysaccharide deacetylase	0	-5.96503	-1.08028	-6.21852	-6.30264	-5.93184	2.77121e-10	2.53809	2.2636e-11
MSMEG_3183	ilvA; threonine dehydratase (EC:4.3.1.19); K01754 threonine dehydratase [EC:4.3.1.19]	0	-0.796451	0.578436	-0.760792	0.821637	-0.76043	2.77513e-10	8.11412	2.27653e-11
MSMEG_3777	pheT; phenylalanyl-tRNA synthetase subunit beta (EC:6.1.1.20); K01890 phenylalanyl-tRNA synthetase beta chain [EC:6.1.1.20]	0	1.17534	-0.0420533	1.20876	0.580704	2.22752	2.77513e-10	6.71229	2.27593e-11
MSMEG_6198	DNA-binding protein	0	-2.22381	-0.349149	-2.09392	-1.89654	-2.00937	2.77639e-10	5.7125	2.28243e-11
MSMEG_5783	pseudogene	0	-0.984664	-0.13125	-0.865902	-2.43766	-2.48347	2.77747e-10	5.44029	2.29306e-11
MSMEG_6727	amino acid permease	0	-0.72208	0.556331	-0.706985	0.282313	-2.59004	2.77747e-10	9.69173	2.29212e-11
MSMEG_0375	phospholipase D	0	-1.55115	0.437528	-1.53593	-0.114357	-2.77105	2.80607e-10	6.93238	2.32158e-11
MSMEG_3201	nadC; nicotinate-nucleotide pyrophosphorylase (EC:2.4.2.19); K00767 nicotinate-nucleotide pyrophosphorylase (carboxylating) [EC:2.4.2.19]	0	0.450721	1.12554	0.182838	1.33542	-1.42365	2.86945e-10	8.9081	2.37906e-11
MSMEG_3075	GNAT family acetyltransferase	0	-1.10358	0.557645	-1.10784	0.572243	-1.41762	2.93987e-10	6.00171	2.44259e-11
MSMEG_6190	metallo-beta-lactamase	0	1.7413	0.33255	1.92488	1.18951	1.80092	2.94712e-10	7.07392	2.45378e-11
MSMEG_1777	UsfY protein	0	-1.08288	0.895923	-1.34919	0.817061	-3.80906	2.95089e-10	9.64081	2.46726e-11
MSMEG_4293	bifunctional glutamine-synthetase adenylyltransferase/deadenyltransferase (EC:2.7.7.42); K00982 glutamate-ammonia-ligase adenylyltransferase [EC:2.7.7.42]	0	1.30282	0.246971	1.26452	1.06497	2.12866	2.95089e-10	6.96992	2.46418e-11
MSMEG_6108	zinc-binding dehydrogenase	0	2.57716	-0.236075	2.2019	-0.0922442	2.62087	3.0309e-10	3.10754	2.53948e-11
MSMEG_0572	hypothetical protein	0	-8.42446	0.269897	-9.45481	-8.38545	-8.74962	3.04109e-10	1.47655	2.55335e-11
MSMEG_1341	(3R)-hydroxyacyl-ACP dehydratase subunit HadB	0	1.38121	-0.00497022	1.36122	-1.04182	1.4475	3.04988e-10	5.7972	2.57142e-11
MSMEG_3611	xfp; phosphoketolase	0	-1.35521	0.0664351	-1.26636	-0.418575	-2.90138	3.04988e-10	7.95722	2.56861e-11
MSMEG_0242	hypothetical protein	0	0.951209	-0.23667	0.938161	-1.36685	-0.847073	3.06339e-10	6.26348	2.58817e-11
MSMEG_1711	ABC transporter ATP-binding protein; K02056 simple sugar transport system ATP-binding protein [EC:3.6.3.17]	0	2.45539	1.50071	1.9715	3.38142	4.67006	3.08757e-10	4.93123	2.61943e-11
MSMEG_3896	hypothetical protein; K13570 prokaryotic ubiquitin-like protein Pup	0	-0.799695	0.566898	-0.942216	0.712602	-1.7778	3.08757e-10	9.01921	2.61771e-11
MSMEG_3537	hypothetical protein	0	-1.38133	0.785093	-1.37334	0.722931	-3.33503	3.114e-10	4.56176	2.64731e-11
MSMEG_6456	hypothetical protein	0	-3.26452	-0.287848	-3.38052	-0.629754	-2.75016	3.12245e-10	3.46538	2.65996e-11
MSMEG_3616	integral membrane protein	0	-1.75107	0.496376	-2.03371	-0.082445	-2.88332	3.14276e-10	7.55494	2.68278e-11
MSMEG_6919	hypothetical protein	0	-2.78823	-0.189949	-3.2148	-0.445297	-2.66281	3.15295e-10	7.3504	2.697e-11
MSMEG_5265	cystathionine gamma-synthase (EC:2.5.1.48); K01739 cystathionine gamma-synthase [EC:2.5.1.48]	0	1.64733	0.125079	1.72518	0.389139	1.22433	3.20677e-10	7.23678	2.74866e-11
MSMEG_5431	50S ribosomal protein L25; K02897 large subunit ribosomal protein L25	0	2.08655	0.173748	2.35261	-0.483906	1.34863	3.29302e-10	5.52315	2.83413e-11
MSMEG_5765	globin; K06886 hemoglobin	0	-9.73834	-5.84952	-11.2504	-10.0602	-9.07258	3.29302e-10	1.64286	2.83333e-11
MSMEG_1658	ribonuclease; K07058 membrane protein	0	-1.10485	0.296705	-1.21031	0.376686	-2.02855	3.29548e-10	8.98178	2.84746e-11
MSMEG_3281	spermidine/putrescine ABC transporter ATP-binding protein; K11072 spermidine/putrescine transport system ATP-binding protein [EC:3.6.3.31]	0	-1.8832	0.263437	-2.29014	-1.89154	-2.86491	3.29548e-10	4.11184	2.8478e-11
MSMEG_3020	hypothetical protein	0	-1.72459	-0.435775	-2.1133	-0.59874	-1.43173	3.41399e-10	6.0103	2.95619e-11
MSMEG_5727	alc; allantoicase (EC:3.5.3.4); K01477 allantoicase [EC:3.5.3.4]	0	-1.82377	0.119224	-1.83929	-2.11018	-2.01817	3.42354e-10	6.4324	2.97047e-11
MSMEG_5015	hypothetical protein	0	-1.19996	0.337588	-0.893637	0.339999	-1.58378	3.50659e-10	5.08411	3.04868e-11
MSMEG_3474	integral membrane protein; K07052	0	-3.30477	-0.306337	-3.41729	-3.29541	-2.56111	3.50801e-10	2.92736	3.05606e-11
MSMEG_3320	pseudogene	0	-1.51912	-0.0955413	-1.39956	-1.60379	-1.95437	3.52532e-10	6.7436	3.07732e-11
MSMEG_2081	acyl-CoA dehydrogenase; K00257 [EC:1.3.99.-]	0	0.729518	0.272567	0.794088	0.211428	-1.3605	3.5492e-10	10.7324	3.10438e-11
MSMEG_6515	treS; trehalose synthase (EC:5.4.99.16); K05343 maltose alpha-D-glucosyltransferase/ alpha-amylase [EC:5.4.99.16 3.2.1.1]	0	-0.667057	-0.123442	-0.633506	0.263158	-2.1952	3.63929e-10	9.75883	3.18957e-11
MSMEG_0643	extracellular solute-binding protein; K02035 peptide/nickel transport system substrate-binding protein	0	-0.372426	-0.172389	-0.434714	0.890985	-1.61733	3.64494e-10	11.9825	3.20091e-11
MSMEG_3441	hypothetical protein	0	-1.79253	-0.0132184	-2.00593	-0.7255	-1.27247	3.6788e-10	6.97325	3.23709e-11
MSMEG_6592	short-chain dehydrogenase/reductase SDR	0	1.12162	0.156642	1.11342	-0.497403	2.02828	3.70767e-10	4.82349	3.26899e-11
MSMEG_6616	S-(hydroxymethyl)glutathione dehydrogenase (EC:1.1.1.284); K00121 S-(hydroxymethyl)glutathione dehydrogenase / alcohol dehydrogenase [EC:1.1.1.284 1.1.1.1]	0	-0.661196	0.465	-0.709333	0.592227	-2.48189	3.77537e-10	10.8402	3.3353e-11
MSMEG_0265	uracil DNA glycosylase superfamily protein; K02334 DNA polymerase bacteriophage-type [EC:2.7.7.7]	0	-1.71549	0.507937	-1.81953	0.597471	-2.11109	3.94299e-10	6.12546	3.50412e-11
MSMEG_2523	efflux ABC transporter permease	0	-9.62572	0.261886	-8.5595	-9.79139	-8.6597	3.94299e-10	1.81919	3.50165e-11
MSMEG_5870	sensor histidine kinase PhoR; K02484 two-component system, OmpR family, sensor kinase [EC:2.7.13.3]	0	-0.33435	-0.0585142	-0.276236	-0.216048	2.1273	3.94299e-10	6.1228	3.49212e-11
MSMEG_1616	pseudogene	0	-1.69738	-0.10881	-1.52738	-1.4896	-1.64103	3.95005e-10	5.76243	3.52025e-11
MSMEG_5400	dehydrogenase	0	-0.531894	0.613551	-0.472735	-0.0140132	-3.17679	3.95005e-10	9.19535	3.52423e-11
MSMEG_0278	hypothetical protein	0	0.467073	1.06164	0.345011	-0.408941	-2.92918	4.00705e-10	6.18624	3.58433e-11
MSMEG_1085	dipeptide transporter permease DppB; K02033 peptide/nickel transport system permease protein	0	-9.32184	0.0234696	-9.22275	-8.47845	-8.45255	4.00705e-10	2.06571	3.59289e-11
MSMEG_4515	non-ribosomal peptide synthetase; K04788 mycobactin phenyloxazoline synthetase	0	0.44284	0.385156	0.38156	-0.432415	3.50886	4.00705e-10	2.34223	3.59616e-11
MSMEG_6236	two-component system, regulatory protein	0	1.21534	-0.14735	0.628714	2.18535	2.47404	4.03271e-10	4.82518	3.62626e-11
MSMEG_3553	hydA; phenylhydantoinase (EC:3.5.2.2); K01464 dihydropyrimidinase [EC:3.5.2.2]	0	-4.99399	-0.874964	-4.89474	-6.1739	-6.59429	4.05631e-10	3.65583	3.65459e-11
MSMEG_4939	F0F1 ATP synthase subunit delta (EC:3.6.3.14); K02109 F-type H+-transporting ATPase subunit b K02113 F-type H+-transporting ATPase subunit delta	0	1.51073	0.072325	1.50316	0.614479	1.62971	4.06447e-10	7.20843	3.66906e-11
MSMEG_6485	ATP-binding protein	0	1.57037	0.333312	1.77904	0.407962	2.26743	4.10055e-10	6.85227	3.70883e-11
MSMEG_1079	hypothetical protein	0	-4.231	0.374728	-4.73429	-6.1711	-6.39604	4.22281e-10	2.09452	3.8268e-11
MSMEG_3710	cytochrome b561 family protein; K12262 cytochrome b561	0	-2.50484	-0.716456	-2.44179	-2.26931	0.224278	4.43016e-10	5.12053	4.02247e-11
MSMEG_0614	methyltransferase	0	1.48655	0.242234	1.6083	-0.391396	2.51847	4.46118e-10	5.68288	4.05846e-11
MSMEG_0403	integral membrane protein	0	-0.708528	0.186705	-0.868546	0.441282	-1.45096	4.46726e-10	8.89493	4.07182e-11
MSMEG_5243	hypothetical protein	0	-0.347252	0.000103543	-0.692393	1.09956	-0.806704	4.53981e-10	10.1814	4.14591e-11
MSMEG_1987	hypothetical protein	0	-6.2856	0.107582	-6.64049	-6.63394	-5.70669	4.88751e-10	2.38128	4.47201e-11
MSMEG_5005	LprC protein	0	1.10824	-0.271689	1.03944	-0.154702	1.39745	4.98542e-10	6.62981	4.57033e-11
MSMEG_0558	hypothetical protein	0	-0.154253	0.369277	0.0541524	-0.60469	-2.24232	5.10851e-10	7.42748	4.69213e-11
MSMEG_6344	transcriptional regulator	0	-0.765855	0.506059	-0.987637	0.461019	-2.20773	5.1704e-10	4.72999	4.75804e-11
MSMEG_0965	porin	0	-2.86947	-0.889572	-2.83383	-2.51095	-1.50293	5.18249e-10	10.8669	4.77825e-11
MSMEG_5042	ATP-dependent rna helicase, dead/deah box family protein; K05592 ATP-dependent RNA helicase DeaD [EC:3.6.4.13]	0	-0.34127	-0.0263374	-0.324426	-0.220114	-2.00581	5.24559e-10	8.70938	4.84562e-11
MSMEG_2489	GntR family transcriptional regulator	0	-2.65488	0.388012	-2.54362	-1.70211	-2.25176	5.25244e-10	4.22039	4.86116e-11
MSMEG_0674	ErfK/YbiS/YcfS/YnhG family protein	0	-2.27508	0.0162146	-2.7139	-0.234737	-1.29786	5.29689e-10	4.68799	4.91158e-11
MSMEG_4384	penicillin binding protein transpeptidase domain-containing protein	0	-2.95596	-0.376516	-3.61553	-1.16904	-2.27656	5.35985e-10	4.28573	4.97935e-11
MSMEG_5836	hypothetical protein; K06986	0	1.73627	-0.588798	1.87455	-0.421085	1.60161	5.37755e-10	4.48614	5.00522e-11
MSMEG_1556	rplM; 50S ribosomal protein L13; K02871 large subunit ribosomal protein L13	0	1.8253	0.43359	2.00841	0.699148	1.22859	5.41121e-10	8.3718	5.05552e-11
MSMEG_2926	glycine betaine/carnitine/choline transport ATP-binding protein opuCA; K05847 osmoprotectant transport system ATP-binding protein	0	-0.401237	-0.432402	-0.313766	0.0806813	-2.53621	5.41121e-10	9.42024	5.0533e-11
MSMEG_3044	pyrC; dihydroorotase (EC:3.5.2.3); K01465 dihydroorotase [EC:3.5.2.3]	0	1.30021	0.424024	1.5403	0.599664	2.67835	5.47855e-10	4.88956	5.13646e-11
MSMEG_3328	hypothetical protein	0	-0.785787	0.000849647	-0.0558563	-1.64857	-3.88523	5.47855e-10	5.11529	5.14724e-11
MSMEG_6787	ribose 5-phosphate isomerase (EC:5.3.1.6); K01808 ribose 5-phosphate isomerase B [EC:5.3.1.6]	0	-0.939145	0.800185	-1.20649	1.05883	-2.13862	5.47855e-10	8.35419	5.14442e-11
MSMEG_1787	RsbW protein	0	-2.24775	0.520172	-2.30115	0.15185	-2.07719	5.48823e-10	8.4055	5.16596e-11
MSMEG_4697	hypothetical protein	0	2.15569	0.413691	2.30279	-0.837986	1.76033	5.53488e-10	4.28081	5.21957e-11
MSMEG_2045	monoxygenase	0	1.62573	0.169175	1.7609	-0.612173	1.2479	5.59785e-10	6.17009	5.28876e-11
MSMEG_3942	hypothetical protein; K07028	0	-0.403946	0.157682	-0.774397	0.762552	-1.75507	5.60829e-10	11.0043	5.30846e-11
MSMEG_1403	cutinase	0	-0.425207	0.445804	-0.444842	-0.853583	-1.84726	5.62072e-10	7.45757	5.33993e-11
MSMEG_5406	hypothetical protein	0	-1.15588	-0.00527561	-1.31222	0.606317	-1.71518	5.62072e-10	7.48157	5.33174e-11
MSMEG_3935	hypothetical protein	0	-0.570635	0.12222	-0.989569	0.933777	-1.15598	5.86765e-10	10.4736	5.58481e-11
MSMEG_3397	acetylornithine deacetylase (EC:3.5.1.16); K01438 acetylornithine deacetylase [EC:3.5.1.16]	0	-2.34167	-0.659928	-2.82108	-2.61712	-3.05956	5.87009e-10	4.47114	5.59743e-11
MSMEG_4707	non-heme bromoperoxidase BPO-A2 (EC:1.11.1.-)	0	-1.14467	0.225582	-1.25411	-0.249401	-3.2608	6.00287e-10	7.9403	5.73456e-11
MSMEG_5877	hypothetical protein	0	-2.20431	0.0176674	-2.35184	-0.102212	-1.49376	6.08599e-10	5.41872	5.82463e-11
MSMEG_4920	acetyl-CoA acetyltransferase (EC:2.3.1.9); K00626 acetyl-CoA C-acetyltransferase [EC:2.3.1.9]	0	-0.219168	-0.126231	-0.462349	2.10751	-0.692819	6.26628e-10	9.3932	6.00816e-11
MSMEG_2695	hypothetical protein	0	0.925285	-0.183959	0.913166	0.662218	-0.869087	6.29858e-10	8.63008	6.05017e-11
MSMEG_1193	TROVE domain-containing protein; K11089 60 kDa SS-A/Ro ribonucleoprotein	0	0.14574	0.605784	-0.0532474	2.67798	1.18925	6.33237e-10	6.14584	6.09373e-11
MSMEG_1831	transcription factor WhiB	0	-0.874138	-0.220832	-1.0607	0.666357	-1.78602	6.429e-10	8.99933	6.20645e-11
MSMEG_2639	integral membrane protein	0	-2.43903	0.238851	-2.15771	-1.9924	-2.01337	6.429e-10	5.05735	6.20926e-11
MSMEG_4476	hypothetical protein	0	1.79697	-0.0565829	1.71048	0.825701	1.15194	6.54573e-10	5.23785	6.33347e-11
MSMEG_3508	alpha/beta hydrolase	0	1.31461	0.446895	1.31982	0.563171	2.54441	6.55694e-10	6.05001	6.35581e-11
MSMEG_6285	DNA polymerase III subunits gamma and tau (EC:2.7.7.7); K02343 DNA polymerase III subunit gamma/tau [EC:2.7.7.7]	0	1.31173	-0.140068	1.39332	0.232653	1.74249	6.88795e-10	6.42604	6.68874e-11
MSMEG_3220	trpB; tryptophan synthase subunit beta (EC:4.2.1.20); K01696 tryptophan synthase beta chain [EC:4.2.1.20]	0	1.42947	-0.0410766	1.31569	1.11043	1.00414	6.92605e-10	7.20763	6.73787e-11
MSMEG_5956	NAD dependent epimerase/dehydratase	0	-1.59504	-0.336031	-1.45449	-1.14468	-2.28066	7.09482e-10	5.91145	6.9145e-11
MSMEG_2070	acyl-CoA dehydrogenase (EC:1.3.99.-); K00257 [EC:1.3.99.-]	0	1.79918	0.0669126	1.77087	-0.827883	1.25938	7.12465e-10	5.03948	6.95606e-11
MSMEG_1828	pseudogene	0	1.20741	0.228014	1.28016	0.647675	2.07586	7.31986e-10	6.44806	7.15948e-11
MSMEG_2746	hypothetical protein	0	-0.995385	-0.0812388	-0.95184	-0.260703	-1.90534	7.32411e-10	7.37157	7.18285e-11
MSMEG_6607	hypothetical protein	0	-1.09138	0.261871	-0.92553	-0.0053103	-3.38518	7.32411e-10	6.1019	7.18931e-11
MSMEG_1736	glycerol-3-phosphate dehydrogenase (EC:1.1.5.3); K00111 glycerol-3-phosphate dehydrogenase [EC:1.1.5.3]	0	-1.2799	0.309571	-1.24799	-0.161582	-2.06671	7.33376e-10	9.78561	7.21164e-11
MSMEG_4200	hypothetical protein	0	0.971165	0.19694	0.971407	-0.345748	1.32948	7.38664e-10	7.06538	7.27659e-11
MSMEG_5197	long-chain specific acyl-CoA dehydrogenase	0	1.43675	0.494955	1.51989	-0.0240592	2.03336	7.41184e-10	5.62674	7.31441e-11
MSMEG_0988	menA; 1,4-dihydroxy-2-naphthoate octaprenyltransferase (EC:2.5.-.-); K02548 1,4-dihydroxy-2-naphthoate octaprenyltransferase [EC:2.5.1.74 2.5.1.-]	0	-0.811292	-0.0548643	-1.20403	1.26842	-0.192153	7.47066e-10	6.99429	7.39863e-11
MSMEG_4179	integral membrane protein	0	-1.93565	-0.0129734	-1.9581	-1.29093	-1.57808	7.47066e-10	4.72743	7.39664e-11
MSMEG_4305	bifunctional RNase H/acid phosphatase; K03469 ribonuclease HI [EC:3.1.26.4]	0	1.5581	-0.125751	1.7909	0.398042	1.52875	7.48321e-10	5.70312	7.42419e-11
MSMEG_2981	branched-chain amino acid ABC transporter permease; K11960 urea transport system permease protein	0	-5.33981	-0.771198	-5.44555	-8.92876	-9.03045	7.60391e-10	1.91635	7.55726e-11
MSMEG_1342	(3R)-hydroxyacyl-ACP dehydratase subunit HadC	0	1.24751	-0.196205	1.36086	-0.89676	1.46094	7.67373e-10	5.67507	7.6401e-11
MSMEG_6942	inner membrane protein translocase component YidC; K03217 YidC/Oxa1 family membrane protein insertase	0	1.81788	0.142117	1.7734	-0.13099	1.74453	7.72596e-10	6.73285	7.70565e-11
MSMEG_0983	two-component system response regulator	0	-1.95007	0.216538	-2.2884	-0.888732	-1.81338	7.7454e-10	5.39879	7.75218e-11
MSMEG_2516	oxidoreductase	0	1.22003	0.0224304	1.32062	-1.1739	0.893691	7.7454e-10	5.73661	7.73907e-11
MSMEG_3811	universal stress protein family protein	0	-0.828813	0.000410991	-0.79334	1.14127	-1.36113	7.7791e-10	9.77405	7.79955e-11
MSMEG_5263	greA; transcription elongation factor GreA; K03624 transcription elongation factor GreA	0	0.402442	0.303421	0.413049	0.897667	-1.40192	7.83898e-10	8.03039	7.87333e-11
MSMEG_0371	MaoC like domain-containing protein	0	2.05535	0.603059	1.85005	1.0993	-0.183309	7.96116e-10	7.83559	8.01e-11
MSMEG_0570	hypothetical protein	0	-8.07687	0.104831	-6.92925	-7.324	-8.30555	8.03568e-10	-0.405009	8.09906e-11
MSMEG_1683	cytosine/purines uracil thiamine allantoin permease; K03457 nucleobase:cation symporter-1, NCS1 family	0	-2.08873	-0.570389	-2.2391	-0.176229	-2.62354	8.10437e-10	10.392	8.1855e-11
MSMEG_2438	trmD; tRNA (guanine-N(1)-)-methyltransferase; K00554 tRNA (guanine37-N1)-methyltransferase [EC:2.1.1.228]	0	1.81376	0.372671	1.87074	-0.294754	2.49384	8.10437e-10	3.41409	8.19671e-11
MSMEG_1466	rplX; 50S ribosomal protein L24; K02895 large subunit ribosomal protein L24	0	1.82651	0.34553	2.13925	-0.238073	1.53417	8.11554e-10	5.67613	8.22223e-11
MSMEG_4473	integral membrane protein	0	0.378883	0.368416	0.429753	1.05828	2.02283	8.15515e-10	4.73555	8.27665e-11
MSMEG_2517	alpha/beta hydrolase	0	-1.9506	-0.455551	-2.28391	-0.81556	-1.37338	8.18986e-10	5.40809	8.32624e-11
MSMEG_3661	hypothetical protein	0	-1.14796	0.416171	-1.22039	-0.513709	-1.68281	8.24006e-10	8.34664	8.39659e-11
MSMEG_4940	F0F1 ATP synthase subunit B (EC:3.6.3.14); K02109 F-type H+-transporting ATPase subunit b	0	1.79332	0.246185	1.80366	0.447826	1.34612	8.24006e-10	6.48234	8.40618e-11
MSMEG_5101	hypothetical protein	0	-0.772295	0.190578	-1.28955	1.64644	-0.172529	8.24006e-10	6.85378	8.42061e-11
MSMEG_3122	sufB; FeS assembly protein SufB; K09014 Fe-S cluster assembly protein SufB	0	1.35026	0.156762	1.12528	1.11817	-0.29219	8.46363e-10	8.7428	8.66391e-11
MSMEG_3083	nucleoside-diphosphate sugar epimerase; K07071	0	-1.26317	0.730407	-0.903401	-0.00470664	-3.00553	8.49368e-10	8.11515	8.70956e-11
MSMEG_3138	trx; thioredoxin; K00384 thioredoxin reductase (NADPH) [EC:1.8.1.9]	0	-0.420686	0.21808	-0.364116	-0.149097	-1.82847	8.55573e-10	8.01482	8.78819e-11
MSMEG_4988	integral membrane protein	0	-0.04343	-0.392316	0.476906	-0.367104	3.0087	8.64237e-10	3.54592	8.89233e-11
MSMEG_5674	membrane transporter	0	1.44821	-0.101567	1.79891	-0.0728124	1.90481	8.6574e-10	4.91007	8.92296e-11
MSMEG_5152	hypothetical protein	0	-2.54324	-0.665772	-3.15479	-1.26373	-2.93948	8.75807e-10	5.5248	9.04208e-11
MSMEG_3673	malQ; 4-alpha-glucanotransferase (EC:2.4.1.25); K00705 4-alpha-glucanotransferase [EC:2.4.1.25]	0	-0.986694	0.407372	-1.01736	-0.0512988	-2.6249	9.1089e-10	9.1072	9.42025e-11
MSMEG_1780	hypothetical protein	0	-1.02834	-0.175223	-0.952769	-0.140622	-3.52642	9.24672e-10	5.41856	9.57899e-11
MSMEG_1910	muconate cycloisomerase	0	-1.53408	0.134045	-1.32689	-1.04564	-3.4588	9.36014e-10	5.74002	9.71769e-11
MSMEG_6191	translation initiation inhibitor	0	1.54431	0.0569021	1.66379	0.893441	1.28946	9.36014e-10	6.34638	9.72929e-11
MSMEG_6490	major facilitator superfamily protein	0	1.99635	-0.297142	2.06738	-4.12561	-2.36	9.49293e-10	4.88002	9.88396e-11
MSMEG_4993	hypothetical protein	0	-1.25918	-0.0207795	-1.41576	0.44314	-1.78612	9.53531e-10	9.02906	9.9448e-11
MSMEG_0858	cell division control protein Cdc48; K13525 transitional endoplasmic reticulum ATPase	0	0.722013	-0.154666	0.821655	0.431603	1.75926	9.54146e-10	6.40227	9.97859e-11
MSMEG_4217	DivIVA protein	0	-0.337523	0.338217	-0.482936	0.844235	-1.62419	9.54146e-10	9.44887	9.98466e-11
MSMEG_0689	hypothetical protein	0	-1.04538	-0.850312	-1.29626	0.220883	2.91343	9.59748e-10	5.87687	1.01261e-10
MSMEG_3398	integral membrane transporter	0	-2.778	-0.205705	-2.89332	-2.48941	-2.16081	9.59748e-10	3.73276	1.01274e-10
MSMEG_4351	oxidoreductase YjgI (EC:1.-.-.-)	0	0.310895	-0.0813535	0.451355	-1.15331	-3.1633	9.59748e-10	6.02921	1.01235e-10
MSMEG_6406	N-acetylmuramoyl-L-alanine amidase	0	-1.49889	-0.790928	-1.4652	-0.331028	-1.16204	9.59748e-10	7.1166	1.01008e-10
MSMEG_6665	integral membrane protein	0	-1.01304	0.403726	-1.17464	0.244186	-1.64061	9.59748e-10	10.0121	1.01176e-10
MSMEG_1784	type I topoisomerase	0	-0.811976	0.315559	-0.778311	0.377212	-2.22364	9.68397e-10	6.1124	1.02526e-10
MSMEG_4647	carbohydrate kinase PfkB	0	1.47264	0.302625	1.54029	0.350106	1.85574	9.68397e-10	4.89625	1.02485e-10
MSMEG_0601	hypothetical protein	0	-0.743623	0.0122443	-0.816657	-0.00685639	-2.0831	9.68872e-10	5.82602	1.02916e-10
MSMEG_6267	thiocyanate hydrolase subunit gamma (EC:3.5.5.8)	0	-3.33854	-0.815923	-3.36367	-1.98389	-2.7489	9.68872e-10	4.34074	1.02829e-10
MSMEG_5136	hypothetical protein	0	-0.752208	0.614289	-1.03757	1.14199	-1.08294	9.73731e-10	11.7072	1.03774e-10
MSMEG_5639	enoyl-CoA hydratase (EC:4.2.1.17); K01692 enoyl-CoA hydratase [EC:4.2.1.17]	0	1.54229	0.485465	1.60534	0.92081	1.96009	9.73731e-10	8.0266	1.03604e-10
MSMEG_2755	hypothetical protein; K07058 membrane protein	0	-0.938355	0.140088	-1.22655	0.236257	-1.74216	9.82455e-10	9.45446	1.04876e-10
MSMEG_3615	zinc-binding alcohol dehydrogenase (EC:1.-.-.-); K13953 alcohol dehydrogenase, propanol-preferring [EC:1.1.1.1]	0	-1.21838	0.526022	-1.61385	-0.508221	-2.38997	9.86e-10	6.34919	1.05427e-10
MSMEG_2248	two-component system sensor kinase	0	-1.63546	0.0709378	-1.42564	-1.42961	0.169351	9.88304e-10	5.68193	1.06025e-10
MSMEG_2486	major facilitator superfamily protein; K03762 MFS transporter, MHS family, proline/betaine transporter	0	-4.15324	0.331373	-3.7543	-3.01035	-2.99957	9.88304e-10	2.67314	1.06098e-10
MSMEG_6819	pseudogene	0	-1.06378	0.267938	-1.12843	0.850568	-1.38546	9.88304e-10	7.28473	1.06193e-10
MSMEG_1602	guaB; inosine 5'-monophosphate dehydrogenase (EC:1.1.1.205); K00088 IMP dehydrogenase [EC:1.1.1.205]	0	-0.359306	0.402202	-0.436539	1.1432	-0.561121	1.01667e-09	9.71923	1.09597e-10
MSMEG_2107	hypothetical protein	0	-1.5331	0.149192	-1.80861	-0.167923	-0.720497	1.01667e-09	6.80095	1.09422e-10
MSMEG_6253	fur family protein transcriptional regulator; K03711 Fur family transcriptional regulator, ferric uptake regulator	0	-1.35205	0.225732	-1.45869	0.830904	-1.13994	1.01739e-09	7.73518	1.09853e-10
MSMEG_6817	igma-70 family RNA polymerase sigma factor; K03088 RNA polymerase sigma-70 factor, ECF subfamily	0	-2.99651	-0.137614	-3.4232	-2.36247	-2.98524	1.04491e-09	4.64366	1.13007e-10
MSMEG_6945	rnpA; ribonuclease P protein component (EC:3.1.26.5); K03536 ribonuclease P protein component [EC:3.1.26.5]	0	1.64775	0.347288	1.71782	-0.766745	1.88843	1.04597e-09	5.20299	1.13306e-10
MSMEG_6391	propionyl-CoA carboxylase subunit beta (EC:6.4.1.3)	0	2.00699	0.487907	2.09084	0.468296	1.52951	1.06306e-09	8.34596	1.15344e-10
MSMEG_2116	PTS system, glucose-specific IIBC component (EC:2.7.1.69 2.7.1.-); K02804 PTS system, N-acetylglucosamine-specific IIC component	0	-2.55968	-0.706836	-2.54231	-2.34884	-1.69543	1.07041e-09	6.61734	1.16328e-10
MSMEG_3055	metK; S-adenosylmethionine synthetase (EC:2.5.1.6); K00789 S-adenosylmethionine synthetase [EC:2.5.1.6]	0	1.50227	-0.197511	1.51422	-0.545867	1.00872	1.07065e-09	7.69037	1.16543e-10
MSMEG_0762	cytochrome P450 (EC:1.14.-.-)	0	-0.202544	0.241866	-0.14178	0.770198	-1.7855	1.07139e-09	7.65148	1.1681e-10
MSMEG_3222	prolipoprotein diacylglyceryl transferase (EC:2.4.99.-)	0	1.54682	0.107547	1.51065	1.08712	1.20241	1.08894e-09	8.09708	1.18915e-10
MSMEG_4368	regulatory protein, FmdB family protein	0	-2.92536	-0.475872	-3.14291	-1.42813	-3.09538	1.08902e-09	3.30408	1.19115e-10
MSMEG_2979	ABC transporter ATP-binding protein; K11962 urea transport system ATP-binding protein	0	-6.07028	-0.871283	-5.89124	-8.80821	-7.63955	1.09514e-09	2.35308	1.19976e-10
MSMEG_6541	anti-sigma factor antagonist	0	0.469693	-0.460008	0.737481	-0.630251	-1.61747	1.1014e-09	6.52031	1.20855e-10
MSMEG_5733	universal stress protein family protein	0	-0.468497	0.528175	-0.74185	1.28616	-0.556097	1.11677e-09	11.873	1.22737e-10
MSMEG_0309	aldehyde dehydrogenase	0	1.49826	0.388453	1.49352	0.472675	2.76656	1.12444e-09	4.75914	1.23777e-10
MSMEG_0567	selenophosphate synthetase	0	-7.28576	0.0651662	-6.87441	-7.96328	-6.35711	1.1294e-09	3.0487	1.2472e-10
MSMEG_6178	D-galactonate transporter; K08194 MFS transporter, ACS family, D-galactonate transporter	0	0.72993	0.253677	1.25235	-3.15527	-1.83756	1.1294e-09	4.45178	1.24581e-10
MSMEG_0544	transcriptional regulator	0	-1.58854	0.0223589	-1.45638	-0.6848	-1.15691	1.13975e-09	5.36244	1.26062e-10
MSMEG_6428	hypothetical protein	0	-1.89179	0.582487	-1.91864	0.149809	-0.97056	1.18821e-09	6.2846	1.3163e-10
MSMEG_0569	potassium transport flavoprotein; K07222 putative flavoprotein involved in K+ transport	0	-7.96907	-0.367043	-8.8499	-7.99786	-8.39128	1.18835e-09	2.48625	1.31854e-10
MSMEG_2365	gatA; aspartyl/glutamyl-tRNA amidotransferase subunit A (EC:6.3.5.-); K02433 aspartyl-tRNA(Asn)/glutamyl-tRNA(Gln) amidotransferase subunit A [EC:6.3.5.6 6.3.5.7]	0	1.88814	0.482403	1.97792	0.969515	1.76144	1.19301e-09	6.89377	1.32789e-10
MSMEG_3304	succinate semialdehyde dehydrogenase	0	-0.612811	0.541753	-0.546457	-0.0504764	-2.91324	1.19301e-09	9.0597	1.3259e-10
MSMEG_2110	hypothetical protein	0	-1.35906	0.154412	-1.31651	-0.169023	-1.26206	1.19533e-09	6.53993	1.33474e-10
MSMEG_4007	oxidoreductase, 2OG-Fe(II) oxygenase	0	-2.03974	-0.159642	-2.08541	-1.61321	-1.36792	1.19533e-09	5.19357	1.33599e-10
MSMEG_4685	oxidoreductase	0	-2.29998	-0.508404	-2.43928	-2.57421	-1.27282	1.19533e-09	5.55218	1.33676e-10
MSMEG_2416	hypothetical protein	0	-1.03627	0.453933	-1.00644	0.295124	-1.92408	1.19897e-09	11.144	1.34293e-10
MSMEG_1888	methyltransferase	0	1.35299	-0.136332	1.31854	0.313309	4.20627	1.20353e-09	3.87808	1.35015e-10
MSMEG_1485	map; methionine aminopeptidase (EC:3.4.11.18); K01265 methionyl aminopeptidase [EC:3.4.11.18]	0	1.51816	0.165044	1.51004	0.128277	1.74249	1.21291e-09	6.27535	1.36279e-10
MSMEG_0343	TetR family transcriptional regulator	0	-1.94493	-0.308423	-1.8091	-1.69955	-2.54121	1.2132e-09	3.39953	1.36606e-10
MSMEG_3626	ureB; urease subunit beta (EC:3.5.1.5); K01429 urease subunit beta [EC:3.5.1.5]	0	-3.04677	-0.763603	-3.12403	-2.21295	-3.1739	1.2132e-09	4.05328	1.36737e-10
MSMEG_5826	pyruvate decarboxylase; K00156 pyruvate dehydrogenase (quinone) [EC:1.2.5.1]	0	-0.624926	-0.137174	-0.67915	0.135699	-2.62607	1.21818e-09	9.07468	1.37512e-10
MSMEG_3142	HTH-type transcriptional repressor AcnR	0	0.0296194	0.267945	0.0274415	1.52671	-0.884069	1.22267e-09	5.93748	1.38448e-10
MSMEG_3422	D-isomer specific 2-hydroxyacid dehydrogenase	0	-0.386191	0.667647	-0.722299	0.933191	-1.47152	1.22267e-09	5.05071	1.38354e-10
MSMEG_0249	integral membrane protein	0	-1.26996	0.191944	-1.18654	0.276742	-1.25739	1.22629e-09	6.46914	1.39073e-10
MSMEG_4916	alpha-amylase (EC:3.2.1.-); K16147 starch synthase (maltosyl-transferring) [EC:2.4.99.16]	0	-0.61533	0.194755	-0.668991	0.311138	-2.02439	1.22768e-09	9.3537	1.39445e-10
MSMEG_3123	sufD; FeS assembly protein SufD; K09015 Fe-S cluster assembly protein SufD	0	2.04897	0.503887	2.08496	1.23604	1.0665	1.23972e-09	7.8316	1.41248e-10
MSMEG_3946	transmembrane protein	0	-0.756336	0.39335	-1.08703	0.573981	-1.59477	1.23972e-09	9.40354	1.4107e-10
MSMEG_0389	glycosyl transferase family protein (EC:2.-.-.-)	0	0.78687	-0.450112	0.917922	-1.25104	0.531942	1.24934e-09	6.2477	1.43001e-10
MSMEG_3602	ribose transport ATP-binding protein RbsA (EC:3.6.3.17); K10441 ribose transport system ATP-binding protein [EC:3.6.3.17]	0	1.56474	0.353259	2.18071	-1.04743	1.19461	1.24934e-09	4.45009	1.42701e-10
MSMEG_6179	acetyl-coenzyme A synthetase (EC:6.2.1.1); K01895 acetyl-CoA synthetase [EC:6.2.1.1]	0	1.4762	0.504934	1.11336	0.888913	1.95508	1.24934e-09	6.28658	1.42855e-10
MSMEG_0615	ATPase AAA	0	2.10981	-0.333914	2.55845	-0.331788	3.81158	1.27342e-09	2.9059	1.4598e-10
MSMEG_2440	rplS; 50S ribosomal protein L19; K02884 large subunit ribosomal protein L19	0	0.955501	-0.230109	1.11857	-0.716772	-0.737911	1.29051e-09	6.87659	1.48486e-10
MSMEG_4804	hypothetical protein	0	0.414	0.224649	0.383077	1.21505	-1.22078	1.29051e-09	8.4715	1.48446e-10
MSMEG_5695	glutathione S-transferase; K07393 putative glutathione S-transferase	0	-0.920997	0.102306	-1.10757	-0.403159	-1.3862	1.29051e-09	6.69707	1.48618e-10
MSMEG_0635	hypothetical protein	0	-2.00225	0.0567143	-2.68315	-0.310094	-1.26469	1.30655e-09	4.44208	1.50695e-10
MSMEG_1769	UsfY protein	0	-0.489367	0.37693	-0.504712	0.11887	-3.43766	1.31358e-09	8.87168	1.51735e-10
MSMEG_4908	endo-type 6-aminohexanoate oligomer hydrolase	0	1.37862	0.47105	1.65249	0.874494	2.30555	1.32457e-09	6.70311	1.53237e-10
MSMEG_4935	atpC; F0F1 ATP synthase subunit epsilon (EC:3.6.3.14); K02114 F-type H+-transporting ATPase subunit epsilon	0	1.92227	0.160584	1.87706	1.05626	1.87043	1.32923e-09	6.38386	1.54009e-10
MSMEG_4318	hypothetical protein	0	-1.49277	0.507313	-1.3738	-0.155121	-2.58493	1.33521e-09	6.13114	1.54936e-10
MSMEG_4565	oxidoreductase	0	-1.35178	0.194	-1.61917	0.215392	-2.06477	1.33933e-09	3.77364	1.55649e-10
MSMEG_1650	methyltransferase type 11	0	1.52022	-0.00196677	1.48886	0.0271237	1.44591	1.34133e-09	4.91941	1.56352e-10
MSMEG_4237	transmembrane protein	0	-0.694518	0.407971	-1.09168	1.21774	-0.568869	1.34133e-09	9.25823	1.56175e-10
MSMEG_6282	KanY protein	0	1.31389	-0.522542	1.54327	-0.26962	0.518925	1.34674e-09	6.50661	1.57218e-10
MSMEG_2078	antigen 85-C (EC:2.3.1.-); K18851 diacylglycerol O-acyltransferase / trehalose O-mycolyltransferase [EC:2.3.1.20 2.3.1.122]	0	-1.30851	-0.251865	-1.58574	0.202476	-1.86619	1.35668e-09	9.39255	1.58617e-10
MSMEG_1484	adk; adenylate kinase (EC:2.7.4.3); K00939 adenylate kinase [EC:2.7.4.3]	0	1.33592	-0.080007	1.41376	0.198837	1.42705	1.37386e-09	6.9032	1.60942e-10
MSMEG_2397	AsnC family transcriptional regulator	0	-1.99768	0.498763	-1.93784	-1.15674	-2.00253	1.37386e-09	5.14455	1.61106e-10
MSMEG_1829	F420-0--gamma-glutamyl ligase (EC:6.3.2.-); K12234 coenzyme F420-0:L-glutamate ligase / coenzyme F420-1:gamma-L-glutamate ligase [EC:6.3.2.31 6.3.2.34]	0	1.73357	0.43497	1.52175	0.864152	1.9253	1.38549e-09	5.41382	1.62713e-10
MSMEG_3604	sorbitol utilization protein SOU2 (EC:1.1.-.-)	0	1.59377	0.143581	1.89941	-1.58997	0.357682	1.39334e-09	3.38761	1.63879e-10
MSMEG_3312	hemerythrin HHE cation binding domain-containing protein	0	-1.0135	0.545891	-1.13923	0.142873	-2.00625	1.39887e-09	6.21994	1.64775e-10
MSMEG_2276	hypE; hydrogenase expression/formation protein HypE; K04655 hydrogenase expression/formation protein HypE	0	1.45279	0.24274	1.53389	1.1537	2.23171	1.40403e-09	7.04621	1.65628e-10
MSMEG_6608	hypothetical protein	0	-0.878132	0.290047	-0.671662	0.00918557	-3.18815	1.45866e-09	6.34502	1.72329e-10
MSMEG_4183	phosphoglycolate phosphatase (EC:3.1.3.18)	0	-1.19835	0.338216	-1.29617	0.148043	-1.39584	1.47562e-09	7.79331	1.74592e-10
MSMEG_4241	integral membrane protein; K14337 alpha-1,6-mannosyltransferase [EC:2.4.1.-]	0	0.550742	-0.214445	0.628109	-0.399877	1.58765	1.48467e-09	5.65619	1.75922e-10
MSMEG_0246	sensor-type histidine kinase PrrB (EC:2.7.13.3)	0	-0.735233	-0.188623	-0.462382	-1.62201	0.910238	1.48667e-09	5.09078	1.76419e-10
MSMEG_1618	hypothetical protein	0	-2.46179	-0.968571	-2.19311	-1.56887	-3.3424	1.49595e-09	8.54293	1.77783e-10
MSMEG_0255	phosphoenolpyruvate carboxykinase (EC:4.1.1.32); K01596 phosphoenolpyruvate carboxykinase (GTP) [EC:4.1.1.32]	0	1.07783	-0.076407	0.945763	1.65857	1.12055	1.51507e-09	8.79106	1.80321e-10
MSMEG_6305	hypothetical protein	0	-0.346172	0.235397	-0.472631	0.417138	-1.51459	1.51793e-09	7.60106	1.80928e-10
MSMEG_0131	long-chain-fatty-acid--CoA ligase (EC:2.3.1.86); K00666 fatty-acyl-CoA synthase [EC:6.2.1.-]	0	0.712498	0.472567	0.527936	-0.99025	2.48903	1.53107e-09	3.56216	1.83038e-10
MSMEG_3059	esterase	0	1.08185	0.260436	1.33738	0.523413	2.02166	1.53107e-09	6.00326	1.83128e-10
MSMEG_4936	atpD; F0F1 ATP synthase subunit beta (EC:3.6.3.14); K02112 F-type H+-transporting ATPase subunit beta [EC:3.6.3.14]	0	1.85236	-0.172968	1.75383	0.906911	1.10768	1.53107e-09	7.69821	1.83298e-10
MSMEG_1340	(3R)-hydroxyacyl-ACP dehydratase subunit HadA	0	1.32622	0.0251862	1.28722	-1.13839	0.312228	1.55883e-09	6.10836	1.86896e-10
MSMEG_3332	TetR family transcriptional regulator	0	-0.732277	0.157426	-0.357879	-0.864272	-2.12736	1.56281e-09	4.78791	1.87647e-10
MSMEG_4041	hydroxyquinol 1,2-dioxygenase (EC:1.13.11.37)	0	-0.856809	0.0875512	-0.747159	0.483855	-1.60433	1.57734e-09	5.57694	1.89945e-10
MSMEG_5401	hypothetical protein	0	-0.685807	0.713772	-0.749917	0.482603	-2.72455	1.57734e-09	8.7577	1.89835e-10
MSMEG_0456	DNA gyrase subunit A (EC:5.99.1.3); K02469 DNA gyrase subunit A [EC:5.99.1.3]	0	0.231903	-0.45911	0.344629	-0.0580957	1.72183	1.60764e-09	5.93978	1.93874e-10
MSMEG_5971	hypothetical protein	0	-1.36672	-0.283647	-1.43491	0.154448	-3.01797	1.6092e-09	3.89227	1.94345e-10
MSMEG_3593	hypothetical protein	0	-1.82525	0.534341	-1.72101	-0.372665	-2.25929	1.63206e-09	6.33135	1.97392e-10
MSMEG_3434	peptidyl-prolyl cis-trans isomerase domain-containing protein; K01802 peptidylprolyl isomerase [EC:5.2.1.8]	0	1.50961	-0.105423	1.6321	0.207585	0.875726	1.63333e-09	5.17359	1.98118e-10
MSMEG_3789	inner membrane permease YgbN; K03299 gluconate:H+ symporter, GntP family	0	-1.79479	-0.196157	-1.08406	-4.8164	-2.91071	1.63333e-09	4.37615	1.9804e-10
MSMEG_1114	short chain dehydrogenase	0	0.157627	0.238566	0.2175	0.0356247	-2.75897	1.63604e-09	5.50249	1.98933e-10
MSMEG_6400	transmembrane protein; K13687 arabinofuranosyltransferase [EC:2.4.2.-]	0	0.815912	-0.254751	0.930955	0.025766	1.48392	1.63604e-09	6.37444	1.9902e-10
MSMEG_4275	cobT; nicotinate-nucleotide--dimethylbenzimidazole phosphoribosyltransferase (EC:2.4.2.21); K00768 nicotinate-nucleotide--dimethylbenzimidazole phosphoribosyltransferase [EC:2.4.2.21]	0	1.38503	0.392208	1.45737	0.731382	2.46783	1.63647e-09	5.48714	1.9936e-10
MSMEG_3927	peptidase M52, hydrogen uptake protein; K03605 hydrogenase maturation protease [EC:3.4.23.-]	0	-0.960941	0.353757	-1.03914	-0.41921	-3.51187	1.67779e-09	4.9284	2.04687e-10
MSMEG_6751	hypothetical protein	0	-0.693387	0.762276	-0.786522	0.626724	-1.50343	1.68307e-09	6.99146	2.05627e-10
MSMEG_1350	cyclopropane-fatty-acyl-phospholipid synthase (EC:2.1.1.79); K00574 cyclopropane-fatty-acyl-phospholipid synthase [EC:2.1.1.79]	0	1.01085	-0.611125	1.06448	-1.17712	-0.547875	1.69141e-09	8.0346	2.06941e-10
MSMEG_2044	integral membrane transporter	0	1.73873	-0.173702	1.75765	-1.42787	1.21991	1.74116e-09	5.21001	2.13334e-10
MSMEG_0760	thioesterase	0	0.575989	-0.0357398	0.787496	-0.330566	1.816	1.76788e-09	4.51648	2.16918e-10
MSMEG_5218	hypothetical protein	0	-0.808052	0.296198	-0.804419	0.130424	-1.96858	1.77218e-09	4.76975	2.17756e-10
MSMEG_1914	RNA polymerase sigma-70 factor, family protein; K03088 RNA polymerase sigma-70 factor, ECF subfamily	0	-0.529116	-0.221083	-0.516516	-0.0531287	-1.71357	1.77904e-09	8.08875	2.18911e-10
MSMEG_6128	two-component system response regulator	0	0.23943	0.299419	0.264194	-0.95843	-1.71571	1.78188e-09	6.80825	2.19573e-10
MSMEG_6491	aldehyde dehydrogenase	0	1.39843	-0.298084	1.50589	-4.24998	-2.84478	1.81003e-09	5.99615	2.23359e-10
MSMEG_5731	GntR family transcriptional regulator	0	-1.57707	0.2765	-1.26715	-1.97308	-2.52001	1.81185e-09	4.69644	2.23901e-10
MSMEG_0703	hypothetical protein	0	-1.26368	0.124569	-1.31972	-0.0241046	-1.77672	1.834e-09	7.20409	2.2696e-10
MSMEG_2630	DHH family protein; K06881 phosphoesterase RecJ domain-containing protein	0	1.45205	0.378622	1.78143	0.515644	1.40251	1.86488e-09	6.45213	2.31108e-10
MSMEG_6881	GntR family transcriptional regulator	0	-1.08009	0.735111	-0.832559	-2.82707	-2.91759	1.89211e-09	3.66334	2.34814e-10
MSMEG_5129	N-acetyl-1-D-myo-Inosityl-2-amino-2-deoxy-alpha-D-glucopyranoside deacetylase MshB; K15525 N-acetyl-1-D-myo-inositol-2-amino-2-deoxy-alpha-D-glucopyranoside deacetylase [EC:3.5.1.103]	0	1.33992	0.00135677	1.48903	0.178982	0.935948	1.90653e-09	5.57388	2.36938e-10
MSMEG_2144	hypothetical protein	0	-1.74817	-0.164949	-2.02797	0.327912	-1.09438	1.91216e-09	6.63705	2.37972e-10
MSMEG_0267	esterase	0	-1.3133	0.678439	-1.37425	0.43284	-2.99871	1.91475e-09	10.6038	2.38966e-10
MSMEG_3761	Clp protease subunit	0	2.64557	0.678659	3.34662	0.966637	0.895884	1.91475e-09	3.66523	2.38738e-10
MSMEG_5549	hypothetical protein	0	2.24625	0.21201	2.72884	-0.474272	0.946669	1.91605e-09	4.9962	2.39669e-10
MSMEG_6130	two-component sensor protein	0	-0.126186	-0.131306	-0.23111	-1.34654	-1.82643	1.91605e-09	5.84055	2.398e-10
MSMEG_6820	surE; acid phosphatase SurE (EC:3.1.3.2); K03787 5'-nucleotidase [EC:3.1.3.5]	0	-0.636743	0.6621	-0.509703	0.780861	-2.63813	1.92662e-09	6.00919	2.4146e-10
MSMEG_2543	cdsA; phosphatidate cytidylyltransferase (EC:2.7.7.41); K00981 phosphatidate cytidylyltransferase [EC:2.7.7.41]	0	1.1855	-0.20984	1.29165	-0.359421	1.37789	1.94249e-09	5.62672	2.4379e-10
MSMEG_2079	alcohol dehydrogenase	0	-0.997224	1.90262	-1.0822	-2.33711	-2.55812	1.98261e-09	8.95339	2.49172e-10
MSMEG_2273	hypF; [NiFe] hydrogenase maturation protein HypF; K04656 hydrogenase maturation protein HypF	0	0.689922	0.249811	0.714157	0.401198	2.01551	1.99115e-09	6.64719	2.50595e-10
MSMEG_4621	proB; gamma-glutamyl kinase (EC:2.7.2.11); K00931 glutamate 5-kinase [EC:2.7.2.11]	0	1.42545	0.27263	1.5553	-0.0934118	2.15767	1.99528e-09	4.71895	2.51464e-10
MSMEG_1480	methyltransferase	0	1.8709	-0.0858267	2.03049	1.55879	2.05421	1.99585e-09	4.87436	2.51886e-10
MSMEG_6087	beta-lactamase	0	1.44016	0.0811541	1.54156	0.145194	0.978709	1.99852e-09	6.99121	2.52574e-10
MSMEG_0402	linear gramicidin synthetase subunit D (EC:1.-.-.- 5.1.1.-); K16229 glycopeptidolipid biosynthesis protein	0	-0.493589	0.279987	-0.604482	1.05576	-0.897908	2.00255e-09	13.065	2.54057e-10
MSMEG_1478	transporter LysE family protein	0	-0.694681	-0.0418216	-0.833894	-1.02725	-1.91533	2.00255e-09	4.8985	2.54487e-10
MSMEG_4950	prfA; peptide chain release factor 1; K02835 peptide chain release factor 1	0	1.40618	0.164657	1.42785	0.979959	-0.458199	2.00255e-09	6.35734	2.54427e-10
MSMEG_5574	substrate binding protein; K10227 sorbitol/mannitol transport system substrate-binding protein	0	0.167351	0.545168	0.0290626	-0.216802	-1.52132	2.00255e-09	5.3718	2.53588e-10
MSMEG_4247	integral membrane protein; K13671 alpha-1,2-mannosyltransferase [EC:2.4.1.-]	0	-1.30758	0.509148	-1.21147	0.040272	-1.95822	2.06508e-09	8.89324	2.62864e-10
MSMEG_4456	hypothetical protein	0	-2.5885	-0.416526	-2.77086	-1.26323	-0.201266	2.06508e-09	4.69353	2.63881e-10
MSMEG_6500	hypothetical protein	0	-0.889706	0.211427	-1.01132	0.356526	-1.70762	2.06508e-09	8.24216	2.63605e-10
MSMEG_6584	acyl-CoA dehydrogenase	0	2.0203	0.515907	1.81305	0.208523	2.20138	2.06508e-09	3.64586	2.63192e-10
MSMEG_1990	hypothetical protein	0	-5.91952	-0.525546	-6.2907	-6.58656	-6.09526	2.10395e-09	2.18519	2.69217e-10
MSMEG_1360	endonuclease/exonuclease/phosphatase	0	-0.9772	0.44501	-1.1755	0.788477	-1.55715	2.11419e-09	6.87595	2.70898e-10
MSMEG_4954	rho; transcription termination factor Rho; K03628 transcription termination factor Rho	0	1.09161	-0.430782	1.2319	-0.586904	0.673197	2.15469e-09	7.62756	2.76465e-10
MSMEG_0704	LpqJ protein	0	-2.09181	-0.449493	-2.22667	-0.409708	-1.88722	2.15567e-09	5.07114	2.76968e-10
MSMEG_3185	pseudogene	0	-0.397657	0.372387	-0.249534	0.121426	-2.52025	2.16929e-09	10.7603	2.79115e-10
MSMEG_6740	1-aminocyclopropane-1-carboxylate deaminase (EC:3.5.99.7); K01505 1-aminocyclopropane-1-carboxylate deaminase [EC:3.5.99.7]	0	-0.74453	-0.225784	-0.671531	-0.762016	-2.29887	2.16929e-09	6.14309	2.79479e-10
MSMEG_1081	hypothetical protein	0	-5.29601	0.350467	-5.80193	-5.75274	-6.35063	2.19236e-09	1.88468	2.82836e-10
MSMEG_0934	hypothetical protein	0	-0.976766	0.208425	-1.0664	0.288483	-1.77043	2.19312e-09	7.42	2.83318e-10
MSMEG_3141	hypothetical protein	0	-1.56284	0.645632	-1.85905	1.44539	-3.51761	2.19668e-09	9.66218	2.84163e-10
MSMEG_0617	ftsk/SpoIIIE family protein; K03466 DNA segregation ATPase FtsK/SpoIIIE, S-DNA-T family	0	2.90702	0.25232	3.28376	-0.422293	3.9193	2.19852e-09	3.21739	2.84787e-10
MSMEG_1483	secY; preprotein translocase subunit SecY; K03076 preprotein translocase subunit SecY	0	1.20301	-0.112258	1.26417	-0.293277	0.556295	2.20582e-09	7.16103	2.86118e-10
MSMEG_2791	pyridoxamine 5'-phosphate oxidase	0	-0.61029	-0.781227	-0.537524	-0.532133	-3.04289	2.21186e-09	4.2712	2.8729e-10
MSMEG_3746	pyrG; CTP synthetase (EC:6.3.4.2); K01937 CTP synthase [EC:6.3.4.2]	0	-0.648238	-0.185003	-0.700729	1.14253	-0.20249	2.21409e-09	8.32632	2.87968e-10
MSMEG_1817	transmembrane protein	0	-0.269302	0.0890872	-0.370464	0.142238	-1.56193	2.2297e-09	8.91525	2.90719e-10
MSMEG_2701	hypothetical protein	0	-1.78558	0.637188	-1.72778	0.169963	-0.957752	2.2297e-09	5.56226	2.90779e-10
MSMEG_5936	hypothetical protein	0	-0.228074	0.172332	-0.330116	0.769409	-1.65242	2.27628e-09	9.9924	2.97253e-10
MSMEG_5487	sensor histidine kinase (EC:2.7.3.-); K07653 two-component system, OmpR family, sensor histidine kinase MprB [EC:2.7.13.3]	0	1.47181	-0.352168	1.45095	-0.460446	1.42802	2.28031e-09	6.71226	2.98179e-10
MSMEG_3560	hypothetical protein	0	-1.35876	-0.125723	-1.49877	-0.478966	-1.88288	2.29172e-09	6.79062	3.00073e-10
MSMEG_1961	hypothetical protein	0	-0.845073	-0.168321	-1.16697	1.51441	-1.34967	2.29655e-09	4.61086	3.01108e-10
MSMEG_4006	CdaR family transcriptional regulator	0	-3.68883	-0.776635	-3.65125	-2.99672	-2.5332	2.30681e-09	3.47899	3.02857e-10
MSMEG_6585	acyl-CoA dehydrogenase	0	2.39888	0.726532	2.37017	0.475675	3.38499	2.31115e-09	3.75968	3.03832e-10
MSMEG_1979	antibiotic biosynthesis monooxygenase	0	-1.31289	0.00756926	-1.61757	-1.43377	-2.17056	2.32043e-09	4.44299	3.05459e-10
MSMEG_0557	hypothetical protein	0	-0.341864	0.0228009	0.000462927	-0.206787	-2.74511	2.3372e-09	5.92172	3.08077e-10
MSMEG_6401	phosphoribose diphosphate:decaprenyl-phosphate phosphoribosyltransferase; K14136 decaprenyl-phosphate phosphoribosyltransferase [EC:2.4.2.45]	0	0.8686	-0.311507	0.91943	-0.330995	0.982913	2.34078e-09	6.71665	3.08959e-10
MSMEG_2680	amino acid transporter	0	-2.65684	-0.125769	-2.76597	-2.24547	-2.84285	2.35145e-09	3.33654	3.10779e-10
MSMEG_6734	dibenzothiophene desulfurization enzyme A	0	-5.16007	-1.02241	-4.28739	-5.86741	-5.55768	2.35616e-09	3.4719	3.11815e-10
MSMEG_0636	hypothetical protein	0	0.0770441	-0.357521	0.0990291	0.123021	-1.71491	2.3566e-09	6.59722	3.13813e-10
MSMEG_2657	peptidase, M16 family protein	0	1.91088	-0.00818611	1.96512	0.133599	1.01711	2.3566e-09	7.08651	3.13005e-10
MSMEG_3237	ATP-binding protein; K02028 polar amino acid transport system ATP-binding protein [EC:3.6.3.21]	0	-1.86849	-0.472925	-1.86755	-2.11553	-1.62915	2.3566e-09	5.41257	3.14471e-10
MSMEG_3310	integral membrane protein	0	-1.19977	0.789961	-1.16157	-0.0225183	-1.79107	2.3566e-09	6.65182	3.14583e-10
MSMEG_3400	glutamyl-tRNA(Gln) amidotransferase subunit A (EC:6.3.5.-)	0	-4.13143	-0.494026	-3.81777	-7.95022	-7.18903	2.3566e-09	2.82975	3.14512e-10
MSMEG_5355	hypothetical protein	0	0.781401	0.890715	0.434057	-0.948814	-2.11193	2.3566e-09	8.16107	3.14495e-10
MSMEG_5799	nucleoside-diphosphate-sugar epimerase	0	-1.0816	0.480499	-0.926664	0.570337	-2.41379	2.3566e-09	8.21907	3.14763e-10
MSMEG_5664	hypothetical protein; K01802 peptidylprolyl isomerase [EC:5.2.1.8]	0	1.32457	-0.0444642	1.65942	0.286414	1.06815	2.35748e-09	7.09284	3.15295e-10
MSMEG_2092	D-aminopeptidase; K01266 D-aminopeptidase [EC:3.4.11.19]	0	1.37552	0.177358	1.10483	0.873725	1.85707	2.36197e-09	6.11501	3.16309e-10
MSMEG_5420	Tat-translocated enzyme; K16301 deferrochelatase/peroxidase EfeB [EC:1.11.1.-]	0	0.449874	-0.0102126	0.928036	-0.651222	2.58034	2.39432e-09	4.1452	3.21062e-10
MSMEG_3329	hypothetical protein	0	-1.89782	0.223371	-1.13561	-1.13816	-3.86358	2.41992e-09	4.42795	3.24918e-10
MSMEG_3229	hypothetical protein	0	-1.19506	0.373196	-1.08624	-0.0555268	-1.3266	2.42446e-09	7.4384	3.25953e-10
MSMEG_6144	PE family protein	0	-2.59445	-0.419715	-2.95387	-0.928358	-2.38111	2.45332e-09	3.78116	3.30262e-10
MSMEG_1558	hypothetical protein	0	0.281722	0.479576	0.164019	0.906974	-2.68526	2.47031e-09	7.99552	3.33388e-10
MSMEG_3143	acnA; aconitate hydratase 1 (EC:4.2.1.3); K01681 aconitate hydratase [EC:4.2.1.3]	0	-0.0820543	-0.126378	-0.253065	1.16757	-1.12255	2.47031e-09	10.0057	3.33415e-10
MSMEG_4987	glycosyl transferase family protein	0	1.26665	-0.0266981	0.788956	0.222169	3.50495	2.47112e-09	2.53997	3.33958e-10
MSMEG_0383	hypothetical protein	0	-0.314907	0.579352	-0.49912	0.211204	-2.13661	2.48769e-09	10.1255	3.36633e-10
MSMEG_3708	catalase (EC:1.11.1.6); K03781 catalase [EC:1.11.1.6]	0	-3.02933	-0.730823	-3.34146	-2.85683	-1.15872	2.52854e-09	5.60337	3.42605e-10
MSMEG_3864	cobN; cobaltochelatase subunit CobN (EC:6.6.1.2); K02230 cobaltochelatase CobN [EC:6.6.1.2]	0	-0.670762	0.755502	-0.556415	-0.069838	-1.45808	2.54063e-09	10.3385	3.44688e-10
MSMEG_3149	hypothetical protein; K07114 Ca-activated chloride channel homolog	0	1.69788	0.154408	1.7916	-0.319546	1.41351	2.54868e-09	6.4707	3.46228e-10
MSMEG_1706	xylose transporter permease XylH (EC:3.6.3.17); K10547 putative multiple sugar transport system permease protein	0	1.93149	0.373375	1.65674	1.38904	3.38917	2.57503e-09	4.48052	3.50258e-10
MSMEG_2415	hemerythrin HHE cation binding protein	0	-0.875035	0.566027	-0.886091	0.243686	-2.98742	2.59262e-09	11.4187	3.53164e-10
MSMEG_3305	hypothetical protein	0	-0.0288772	0.397427	0.0755539	-0.605845	-2.76047	2.59262e-09	5.72578	3.53559e-10
MSMEG_6402	PAP2 superfamily protein	0	1.40269	0.0209161	1.67121	0.37878	1.53971	2.5949e-09	5.50821	3.54326e-10
MSMEG_3808	uvrA; excinuclease ABC subunit A; K03701 excinuclease ABC subunit A	0	-0.436362	0.0681241	-0.374787	-0.284165	-1.71974	2.59808e-09	10.0887	3.55215e-10
MSMEG_6283	FAD binding domain-containing protein	0	-1.3768	-0.222232	-1.58009	-1.13074	-1.26044	2.61632e-09	7.54852	3.58168e-10
MSMEG_0825	thiD; phosphomethylpyrimidine kinase (EC:2.7.4.7); K00941 hydroxymethylpyrimidine/phosphomethylpyrimidine kinase [EC:2.7.1.49 2.7.4.7]	0	0.855769	-0.165238	0.738404	0.0283364	1.55381	2.66154e-09	7.11416	3.64825e-10
MSMEG_1916	hypothetical protein	0	-0.170065	0.711043	-0.223441	1.3616	-1.34268	2.6625e-09	7.22375	3.65726e-10
MSMEG_6489	hypothetical protein	0	1.50398	0.111386	1.7462	-3.65507	-2.64868	2.6625e-09	4.69244	3.65889e-10
MSMEG_3331	hypothetical protein	0	-1.36326	0.75191	-1.27017	-0.708738	-1.99956	2.70095e-09	6.41259	3.71646e-10
MSMEG_1779	hypothetical protein	0	-1.20885	0.0419996	-1.5343	0.148922	-4.81998	2.72631e-09	3.68898	3.75615e-10
MSMEG_6047	cation ABC transporter periplasmic cation-binding protein; K02077 zinc/manganese transport system substrate-binding protein	0	1.00849	-0.471999	1.32433	-1.24285	-0.943931	2.73213e-09	4.66135	3.76895e-10
MSMEG_3900	ectB; diaminobutyrate--2-oxoglutarate aminotransferase (EC:2.6.1.76); K00836 diaminobutyrate-2-oxoglutarate transaminase [EC:2.6.1.76]	0	4.15336	-0.0531568	3.68371	-0.785413	-0.403928	2.73818e-09	3.94239	3.78606e-10
MSMEG_4537	major membrane protein I	0	-2.21195	-0.28809	-2.52253	-0.816939	-1.70685	2.73818e-09	4.96697	3.7869e-10
MSMEG_1952	ATP-dependent DNA helicase; K03657 DNA helicase II / ATP-dependent DNA helicase PcrA [EC:3.6.4.12]	0	-0.261535	0.332123	-0.118205	0.70661	-1.56663	2.77127e-09	7.90418	3.83751e-10
MSMEG_3478	tena/thi-4 family protein; K03707 thiaminase (transcriptional activator TenA) [EC:3.5.99.2]	0	-1.1981	-0.0160675	-1.13156	-0.747225	-1.64119	2.77719e-09	6.45827	3.85058e-10
MSMEG_1178	transcriptional regulator	0	-1.15094	0.665128	-1.74441	2.74723	-0.179004	2.78671e-09	3.99752	3.86866e-10
MSMEG_0876	short chain dehydrogenase	0	0.869589	0.630058	0.589648	2.50244	1.46773	2.82294e-09	4.59121	3.9239e-10
MSMEG_1781	hypothetical protein	0	-0.722011	0.412634	-0.593518	-0.3233	-2.87717	2.82793e-09	6.99781	3.9358e-10
MSMEG_4206	pseudogene	0	-10.0275	-2.00284	-10.4564	-8.72889	-8.87751	2.87459e-09	4.10666	4.00578e-10
MSMEG_3325	hypothetical protein	0	-1.2918	0.217071	-0.855011	-1.01518	-1.95712	2.93676e-09	7.33288	4.09756e-10
MSMEG_6609	hypothetical protein	0	-0.537644	0.501971	-0.380016	-0.0859771	-3.08361	2.9383e-09	6.24478	4.10486e-10
MSMEG_0449	transporter major facilitator family protein	0	-0.728943	-0.301998	-0.449351	-1.69644	-3.08627	2.95607e-09	6.94244	4.13487e-10
MSMEG_3517	HAD-superfamily hydrolase	0	-2.08559	0.121838	-1.78607	-1.08528	-1.2168	2.99936e-09	4.4475	4.20069e-10
MSMEG_0530	short chain dehydrogenase	0	-0.582654	0.938621	-0.694473	1.67046	-0.57927	3.10244e-09	7.83789	4.35048e-10
MSMEG_0066	early secretory antigenic target, 6 kDa; K14956 6 kDa early secretory antigenic target	0	-0.721167	0.200435	-1.13885	2.18641	-1.14965	3.12778e-09	9.39202	4.3915e-10
MSMEG_2961	secD; preprotein translocase subunit SecD; K03072 preprotein translocase subunit SecD	0	1.32773	-0.0864844	1.43265	0.0152157	1.09029	3.1326e-09	7.97042	4.40377e-10
MSMEG_3689	sodium:solute symporter; K03307 solute:Na+ symporter, SSS family	0	-0.869759	0.213497	-1.04933	0.36331	-1.27151	3.141e-09	9.84587	4.42107e-10
MSMEG_0067	hypothetical protein	0	-0.236853	-0.0619608	-0.509136	1.8252	-0.255143	3.31236e-09	8.499	4.66808e-10
MSMEG_0628	amidohydrolase; K07045	0	1.37783	-0.121448	1.61652	0.171842	1.16542	3.32065e-09	4.83635	4.68558e-10
MSMEG_0535	GntR family transcriptional regulator	0	-0.270853	-0.461482	-0.342553	-0.605902	-3.14321	3.3312e-09	5.57322	4.71214e-10
MSMEG_4141	hypothetical protein	0	-0.801005	-0.568002	-0.490001	-2.0877	-3.44754	3.3312e-09	4.90409	4.71033e-10
MSMEG_4626	ribonuclease, Rne/Rng family protein (EC:3.1.4.-); K08300 ribonuclease E [EC:3.1.26.12]	0	1.66749	-0.136688	1.84331	0.435415	0.633788	3.3544e-09	8.30221	4.75672e-10
MSMEG_5298	hypothetical protein	0	0.366829	0.627885	0.0723255	-1.35204	-1.47359	3.3544e-09	6.27236	4.75491e-10
MSMEG_3887	tatA; twin arginine translocase A; K03116 sec-independent protein translocase protein TatA	0	-0.953638	0.513785	-1.07612	0.505438	-1.22804	3.37684e-09	9.04846	4.79446e-10
MSMEG_4219	hypothetical protein; K09772 cell division inhibitor SepF	0	-1.42959	-0.562625	-1.51552	-0.262912	-2.09803	3.38826e-09	9.34028	4.81661e-10
MSMEG_6151	alpha/beta hydrolase	0	-1.14109	0.0578227	-1.02771	0.139239	-2.41677	3.44587e-09	6.04966	4.90455e-10
MSMEG_6601	hypothetical protein	0	-2.49799	0.0138676	-2.86238	-1.20408	-1.64233	3.45225e-09	4.36593	4.91968e-10
MSMEG_6097	panC; pantoate--beta-alanine ligase (EC:6.3.2.1); K01918 pantoate--beta-alanine ligase [EC:6.3.2.1]	0	0.705948	-0.368145	0.853905	0.127258	2.12722	3.55052e-09	4.44556	5.06595e-10
MSMEG_3768	macrolide ABC transporter ATP-binding protein	0	1.53277	0.315761	1.56555	0.149628	1.83304	3.55694e-09	4.71674	5.08135e-10
MSMEG_1559	glmM; phosphoglucosamine mutase (EC:5.4.2.10); K03431 phosphoglucosamine mutase [EC:5.4.2.10]	0	1.23121	0.199662	1.25666	0.762178	1.58903	3.5829e-09	6.52806	5.13099e-10
MSMEG_3797	esterase	0	0.325931	0.00808935	0.636851	0.442189	3.05491	3.5829e-09	4.4514	5.1291e-10
MSMEG_4326	acpP; acyl carrier protein; K02078 acyl carrier protein	0	0.416428	-0.1268	0.361755	0.157967	-1.35695	3.66903e-09	10.371	5.26077e-10
MSMEG_5021	alcohol dehydrogenase; K00004 (R,R)-butanediol dehydrogenase / meso-butanediol dehydrogenase / diacetyl reductase [EC:1.1.1.4 1.1.1.- 1.1.1.303]	0	1.43867	-0.16169	1.16095	2.54736	4.13808	3.69535e-09	2.98287	5.30498e-10
MSMEG_0898	tagatose-1,6-bisphosphate aldolase GatY (EC:4.1.2.-); K08302 tagatose 1,6-diphosphate aldolase GatY/KbaY [EC:4.1.2.40]	0	1.65412	-0.380995	1.6906	-0.040865	1.48782	3.76558e-09	3.72535	5.41705e-10
MSMEG_3875	cobK; cobalt-precorrin-6x reductase (EC:1.3.1.54); K05895 precorrin-6A/cobalt-precorrin-6A reductase [EC:1.3.1.54 1.3.1.106]	0	1.57141	-0.168112	1.67831	0.179396	2.15313	3.76558e-09	3.6735	5.41901e-10
MSMEG_1792	hypothetical protein	0	-1.00451	0.508003	-1.35228	0.471072	-1.13872	3.84185e-09	8.47469	5.5355e-10
MSMEG_5081	hypothetical protein	0	-0.0442585	0.393552	-0.351158	1.22545	-0.650996	3.88613e-09	8.52633	5.6061e-10
MSMEG_0109	pntB; NAD(P) transhydrogenase subunit beta (EC:1.6.1.1); K00325 NAD(P) transhydrogenase subunit beta [EC:1.6.1.2]	0	1.23352	-0.331505	1.16531	0.264247	1.07516	3.91303e-09	5.84422	5.65178e-10
MSMEG_0424	Hsp20/alpha crystallin family protein	0	-0.965672	0.577098	-1.18875	0.248209	-2.30464	3.9632e-09	5.17366	5.73119e-10
MSMEG_6614	integral membrane protein; K07098	0	0.0192948	0.532881	0.0702192	-0.56317	-1.88964	3.97463e-09	6.70061	5.75468e-10
MSMEG_2188	integral membrane protein	0	0.786353	0.175763	0.940942	0.660041	2.35491	4.09451e-09	4.88684	5.93542e-10
MSMEG_4636	hypothetical protein	0	-6.23849	-0.758687	-6.06063	-4.98699	-6.18855	4.12071e-09	2.16509	5.98062e-10
MSMEG_4957	homoserine dehydrogenase (EC:1.1.1.3); K00003 homoserine dehydrogenase [EC:1.1.1.3]	0	1.82367	0.264329	1.77618	1.25402	1.62804	4.18421e-09	7.23292	6.08012e-10
MSMEG_4013	oxidoreductase	0	-6.34573	-1.9942	-5.94959	-7.19721	-6.51055	4.21873e-09	2.8966	6.13768e-10
MSMEG_2587	map; methionine aminopeptidase (EC:3.4.11.18); K01265 methionyl aminopeptidase [EC:3.4.11.18]	0	-0.494923	0.165219	-0.531473	0.375573	-1.30363	4.25337e-09	7.15808	6.19553e-10
MSMEG_1574	glutamate decarboxylase (EC:4.1.1.15); K01580 glutamate decarboxylase [EC:4.1.1.15]	0	0.617136	-0.569182	0.651709	-0.695477	1.11831	4.26444e-09	6.4829	6.22373e-10
MSMEG_1786	STAS domain-containing protein	0	-0.909573	-0.195679	-0.780197	-0.822867	-2.61735	4.26444e-09	8.47633	6.22661e-10
MSMEG_5682	hypothetical protein	0	2.0002	0.669752	1.92365	-0.0689126	0.530952	4.27655e-09	5.22821	6.25178e-10
MSMEG_6281	N-acetylmuramoyl-L-alanine amidase (EC:3.5.1.28); K01448 N-acetylmuramoyl-L-alanine amidase [EC:3.5.1.28]	0	-1.69196	-0.155466	-2.10165	-0.519044	-1.00656	4.32638e-09	6.39976	6.33221e-10
MSMEG_0671	S-(hydroxymethyl)glutathione dehydrogenase (EC:1.1.1.284)	0	-0.771408	0.0251092	-0.722108	-0.203783	-2.89379	4.35396e-09	10.6741	6.38021e-10
MSMEG_5087	hypothetical protein; K06966	0	1.5797	0.221039	1.66302	0.696315	0.801552	4.36864e-09	7.25647	6.40938e-10
MSMEG_6106	epoxide hydrolase	0	2.14	-0.563116	1.76126	-0.470563	1.97416	4.37167e-09	3.63531	6.4215e-10
MSMEG_0238	O-acetylhomoserine/O-acetylserine sulfhydrylase; K06929	0	0.529767	0.26703	1.00491	-0.347972	2.46654	4.39382e-09	3.87597	6.46173e-10
MSMEG_6581	short chain dehydrogenase	0	-1.20419	-0.0847239	-1.27668	0.388026	-1.58702	4.52548e-09	5.50511	6.66329e-10
MSMEG_0263	amidohydrolase	0	1.25329	0.188861	1.32297	-0.276765	2.20775	4.5599e-09	3.29159	6.72196e-10
MSMEG_0141	mce associated transmembrane protein; K18481 Mce-associated membrane protein	0	0.827955	-0.342074	1.03813	-0.751206	1.81061	4.58837e-09	4.26491	6.77197e-10
MSMEG_3674	hypothetical protein	0	-0.16789	0.16559	-0.232473	-0.832244	-1.33618	4.60484e-09	7.26346	6.80435e-10
MSMEG_6769	transporter monovalent cation:proton antiporter-2 (CPA2) family protein	0	-1.41957	0.0177364	-1.22025	-0.0205333	-2.53843	4.6055e-09	7.40824	6.81339e-10
MSMEG_3879	short chain dehydrogenase	0	0.996091	0.28431	0.990672	0.833194	2.18698	4.66771e-09	3.96149	6.91534e-10
MSMEG_5914	acyl-CoA synthetase (EC:2.3.1.86); K18688 3-oxocholest-4-en-26-oate---CoA ligase [EC:6.2.1.42]	0	1.81465	0.0627333	1.81015	-0.365777	2.32695	4.66771e-09	3.78256	6.92179e-10
MSMEG_3632	gnd; 6-phosphogluconate dehydrogenase (EC:1.1.1.44); K00033 6-phosphogluconate dehydrogenase [EC:1.1.1.44]	0	-0.520918	-0.351538	-0.505045	-0.358798	-1.65718	4.6691e-09	8.43416	6.93204e-10
MSMEG_3228	acyl-CoA thioesterase; K10805 acyl-CoA thioesterase II [EC:3.1.2.-]	0	1.12405	0.0751965	1.12948	-0.63662	0.18842	4.79788e-09	7.44353	7.14005e-10
MSMEG_5923	acetyl-CoA acetyltransferase (EC:2.3.1.9); K00626 acetyl-CoA C-acetyltransferase [EC:2.3.1.9]	0	2.14656	0.35598	2.09514	0.167268	3.15782	4.79788e-09	3.10024	7.13462e-10
MSMEG_2751	hypothetical protein	0	-0.519974	0.093026	-0.664257	0.0379323	-2.3873	4.84555e-09	3.72507	7.22798e-10
MSMEG_3543	hypothetical protein	0	-0.208447	0.540437	-0.34739	1.04523	-2.56336	4.84555e-09	9.45636	7.22005e-10
MSMEG_5344	hypothetical protein	0	1.81853	0.393336	1.45832	0.114203	4.04065	4.85355e-09	3.75097	7.24842e-10
MSMEG_3230	pseudogene	0	-1.55217	0.777295	-1.30887	-0.181204	-0.904119	4.86832e-09	8.40272	7.27901e-10
MSMEG_2366	6-phosphofructokinase; K00850 6-phosphofructokinase 1 [EC:2.7.1.11]	0	-1.35124	0.226696	-1.35059	-0.776447	-0.609451	4.88142e-09	7.37193	7.30716e-10
MSMEG_3125	cysteine desulfurase (EC:2.8.1.7 4.4.1.16); K11717 cysteine desulfurase / selenocysteine lyase [EC:2.8.1.7 4.4.1.16]	0	2.01038	0.599699	1.9794	1.11159	1.47844	4.88932e-09	7.17783	7.32756e-10
MSMEG_1185	AsnC family transcriptional regulator	0	-2.17424	-0.249061	-2.30981	-1.17092	-2.4179	4.98731e-09	4.05493	7.48315e-10
MSMEG_3034	metallopeptidase, M24 family protein	0	0.688632	-0.0572338	1.002	0.569449	1.52436	5.00237e-09	5.78462	7.51548e-10
MSMEG_3404	HNH endonuclease domain-containing protein	0	-1.50884	-0.0355884	-1.34125	-0.317656	-1.34869	5.00237e-09	5.35877	7.52329e-10
MSMEG_5534	pcrA; ATP-dependent DNA helicase PcrA (EC:3.6.1.-); K03657 DNA helicase II / ATP-dependent DNA helicase PcrA [EC:3.6.4.12]	0	1.32659	-0.188765	1.41789	0.609621	0.635131	5.02223e-09	7.23556	7.56195e-10
MSMEG_0814	membrane protein	0	1.83356	-0.620814	1.81153	-0.694281	1.59034	5.06699e-09	4.18894	7.64356e-10
MSMEG_1417	glyoxalase	0	-0.706834	0.372025	-0.996644	0.899626	-0.299366	5.06699e-09	5.84269	7.64711e-10
MSMEG_1446	NTP pyrophosphohydrolase	0	3.08151	0.556064	3.46006	0.407561	2.63943	5.0714e-09	3.08277	7.66266e-10
MSMEG_3914	beta-lactamase	0	-0.179217	-0.462999	-0.176883	-1.31329	-2.28101	5.15383e-09	4.2514	7.80528e-10
MSMEG_4329	propionyl-CoA carboxylase subunit beta (EC:6.4.1.3); K18472 acetyl/propionyl-CoA carboxylase carboxyl transferase subunit [EC:6.4.1.2 6.4.1.3]	0	-0.0169506	0.516615	-0.0739485	0.134696	-1.63832	5.15383e-09	10.3124	7.80026e-10
MSMEG_1234	taurine import ATP-binding protein TauB (EC:3.6.3.36); K02049 NitT/TauT family transport system ATP-binding protein	0	-7.80442	-0.431065	-7.43078	-6.24056	-7.61689	5.17336e-09	0.348027	7.84393e-10
MSMEG_4511	linear gramicidin synthetase subunit B (EC:5.1.1.-); K04789 mycobactin peptide synthetase MbtE	0	3.45386	0.364624	4.02766	-0.236494	3.64102	5.17554e-09	3.5423	7.85629e-10
MSMEG_2626	hypothetical protein; K07742 hypothetical protein	0	-0.121856	0.287825	-0.0897436	0.452837	-1.16795	5.22265e-09	8.64059	7.94612e-10
MSMEG_4063	amidohydrolase; K07045	0	-0.196393	-0.00289405	-0.276842	-1.10343	-2.69452	5.22265e-09	3.9402	7.93987e-10
MSMEG_0019	amino acid adenylation protein	0	1.82528	-0.461802	2.13347	-0.064568	2.6035	5.23238e-09	5.45908	7.97009e-10
MSMEG_0904	hypothetical protein	0	1.31742	-0.304653	1.29615	-0.177711	1.77685	5.26339e-09	4.40961	8.02655e-10
MSMEG_6286	aspartate transaminase	0	1.3097	-0.140928	1.32083	-0.367215	0.384165	5.27544e-09	7.00291	8.05418e-10
MSMEG_4975	flavin-nucleotide-binding protein; K07005	0	1.3953	-0.0153002	1.51851	0.523008	2.34016	5.34694e-09	4.92626	8.17271e-10
MSMEG_0763	antibiotic transporter; K06994 putative drug exporter of the RND superfamily	0	-0.0484221	-0.143061	0.103585	-0.763095	-1.91885	5.35186e-09	8.08251	8.199e-10
MSMEG_2591	hypothetical protein	0	-1.51677	0.140887	-1.73675	0.284743	-0.834651	5.35186e-09	4.53383	8.19012e-10
MSMEG_0593	hypothetical protein; K00782 L-lactate dehydrogenase complex protein LldG	0	0.669215	0.214737	0.723959	-1.14084	-0.927874	5.37875e-09	6.14921	8.25904e-10
MSMEG_1756	endonuclease VIII; K05522 endonuclease VIII [EC:3.2.2.- 4.2.99.18]	0	-1.47861	0.360943	-1.29415	-0.386592	-2.81658	5.37875e-09	4.15646	8.2536e-10
MSMEG_1903	caib/baif family protein	0	0.862825	0.32438	0.983211	0.890696	2.84011	5.41466e-09	3.66772	8.33317e-10
MSMEG_6474	nucleoside-diphosphate-sugar epimerase; K00091 dihydroflavonol-4-reductase [EC:1.1.1.219]	0	1.64369	0.23045	1.57686	0.881157	2.93533	5.41466e-09	3.50247	8.32859e-10
MSMEG_4637	hypothetical protein	0	-6.49173	-0.635056	-6.69065	-6.48785	-6.65726	5.44688e-09	2.26093	8.39231e-10
MSMEG_6100	hypothetical protein	0	1.15077	0.267497	1.19281	-0.661412	1.84085	5.45202e-09	3.83002	8.40978e-10
MSMEG_0153	panE; 2-dehydropantoate 2-reductase (EC:1.1.1.169); K00077 2-dehydropantoate 2-reductase [EC:1.1.1.169]	0	1.93061	0.469808	2.26027	1.12524	-0.162227	5.45713e-09	3.99	8.42723e-10
MSMEG_3994	short chain dehydrogenase	0	-6.96021	-1.65538	-7.06923	-7.52279	-7.38637	5.46759e-09	3.60331	8.45296e-10
MSMEG_1411	universal stress protein family protein	0	-2.1876	0.139774	-2.83001	1.23442	-2.21676	5.54777e-09	4.47892	8.58664e-10
MSMEG_5029	alkanal monooxygenase subunit alpha	0	0.563016	-0.0169916	0.598113	-0.570667	-1.35803	5.69681e-09	6.50716	8.82731e-10
MSMEG_1540	ATP-dependent RNA helicase	0	1.33475	-0.0944827	1.76519	-1.1273	-2.10102	5.70557e-09	7.05454	8.85088e-10
MSMEG_6512	acyl-CoA dehydrogenase	0	1.19673	0.545347	1.81492	0.086217	-0.642243	5.71618e-09	7.38425	8.87737e-10
MSMEG_0824	hypothetical protein; K07020	0	0.79356	-0.156758	0.775549	-0.0578867	1.60838	5.72631e-09	5.88757	8.90314e-10
MSMEG_1498	mmsA; methylmalonate-semialdehyde dehydrogenase (EC:1.2.1.27); K00140 malonate-semialdehyde dehydrogenase (acetylating) / methylmalonate-semialdehyde dehydrogenase [EC:1.2.1.18 1.2.1.27]	0	-2.01059	-0.378822	-2.6301	0.947482	-3.01243	5.73348e-09	6.31347	8.93377e-10
MSMEG_3057	metal ABC transporter permease; K02072 D-methionine transport system permease protein	0	2.26284	0.309866	2.35902	-1.7079	2.66636	5.73348e-09	2.87918	8.93438e-10
MSMEG_5771	hypothetical protein	0	-1.65945	0.00944048	-1.66023	-1.66862	-0.855406	5.75227e-09	7.52221	8.97374e-10
MSMEG_0194	serine esterase, cutinase	0	-0.504359	-0.469372	-0.485665	1.69834	-0.177053	5.79637e-09	7.83612	9.0527e-10
MSMEG_6559	hypothetical protein	0	0.464626	0.140508	0.178816	1.03816	2.06716	5.87646e-09	7.44991	9.18808e-10
MSMEG_1762	piperideine-6-carboxylic acid dehydrogenase; K00128 aldehyde dehydrogenase (NAD+) [EC:1.2.1.3]	0	-0.538978	0.362948	-0.397293	0.80289	-1.16548	5.9181e-09	6.72579	9.26357e-10
MSMEG_2781	hemG; protoporphyrinogen oxidase (EC:1.3.3.4); K00231 oxygen-dependent protoporphyrinogen oxidase [EC:1.3.3.4]	0	0.88763	0.329129	1.01042	0.674755	1.90408	5.9331e-09	5.30924	9.29744e-10
MSMEG_5697	hypothetical protein	0	-0.312232	-0.101666	-0.409528	0.192148	-1.71711	6.02489e-09	5.28951	9.45184e-10
MSMEG_3479	tpx; thiol peroxidase (EC:1.11.1.-); K11065 thiol peroxidase, atypical 2-Cys peroxiredoxin [EC:1.11.1.15]	0	1.38488	0.296461	1.22857	0.596062	1.44774	6.04999e-09	8.66789	9.50183e-10
MSMEG_0817	LysR family transcriptional regulator	0	-0.851501	0.308215	-1.10112	0.150252	-1.85123	6.09671e-09	4.23788	9.58589e-10
MSMEG_0690	(Fe-S)-binding protein	0	1.83806	0.349566	2.15313	0.180219	0.884115	6.1381e-09	9.07664	9.66172e-10
MSMEG_1575	alr; alanine racemase (EC:5.1.1.1); K01775 alanine racemase [EC:5.1.1.1]	0	0.813824	0.079844	0.937236	0.931319	1.68206	6.18494e-09	6.21864	9.74629e-10
MSMEG_6392	polyketide synthase; K12437 polyketide synthase 13	0	1.53287	0.548252	1.73661	0.305716	0.927849	6.19589e-09	9.68585	9.77441e-10
MSMEG_5935	ATP-dependent DNA helicase; K03654 ATP-dependent DNA helicase RecQ [EC:3.6.4.12]	0	0.730114	0.18135	0.820585	0.560353	-1.12948	6.2194e-09	8.55386	9.8224e-10
MSMEG_1513	hypothetical protein	0	0.182753	-0.0758285	0.561524	-0.366079	-1.56908	6.24636e-09	6.97119	9.87593e-10
MSMEG_6465	chloride channel; K03281 chloride channel protein, CIC family	0	-2.33087	-0.0147697	-2.31152	-1.17649	-1.24419	6.26143e-09	4.4445	9.91073e-10
MSMEG_5317	hypothetical protein	0	-2.43579	-0.24735	-2.50762	-1.45146	-1.34806	6.27854e-09	3.68466	9.94882e-10
MSMEG_1225	hypothetical protein	0	0.0493504	-0.306817	0.0551845	1.55726	-1.45903	6.30319e-09	5.08498	9.99893e-10
MSMEG_5703	moaC; molybdenum cofactor biosynthesis protein MoaC; K03637 cyclic pyranopterin phosphate synthase [EC:4.1.99.18]	0	1.25817	-0.0656387	1.35891	0.31154	1.26156	6.31713e-09	6.49627	1.00321e-09
MSMEG_0539	Crp/Fnr family transcriptional regulator protein	0	1.51867	-0.000961512	1.50289	0.729551	1.3806	6.39892e-09	5.9206	1.01751e-09
MSMEG_1676	add; adenosine deaminase (EC:3.5.4.4); K01488 adenosine deaminase [EC:3.5.4.4]	0	0.134929	0.364603	-0.130029	1.07658	-0.909896	6.39892e-09	7.4954	1.01844e-09
MSMEG_4747	hypothetical protein	0	-1.84565	0.159544	-2.06739	0.437177	-1.75942	6.44997e-09	4.64004	1.0277e-09
MSMEG_5266	RDD family protein	0	-1.4177	-0.100306	-1.71223	0.207512	-1.56767	6.49495e-09	5.9075	1.036e-09
MSMEG_3218	hypothetical protein	0	1.12618	0.0917282	1.17832	1.47381	0.153421	6.56073e-09	5.50464	1.04765e-09
MSMEG_4673	clpP; ATP-dependent Clp protease proteolytic subunit (EC:3.4.21.92); K01358 ATP-dependent Clp protease, protease subunit [EC:3.4.21.92]	0	0.916608	-0.270912	1.04544	-0.338553	-0.305691	6.64319e-09	8.21681	1.06198e-09
MSMEG_5223	hypothetical protein	0	-1.20934	-0.37123	-1.24839	-0.556325	-0.903903	6.65581e-09	7.41227	1.06516e-09
MSMEG_3574	hypothetical protein	0	-1.2688	-0.253179	-1.22481	-0.66578	-2.03238	6.76116e-09	6.9156	1.08321e-09
MSMEG_4625	rplU; 50S ribosomal protein L21; K02888 large subunit ribosomal protein L21	0	0.947517	-0.0306585	1.31559	-0.41233	-0.62238	6.82383e-09	7.2785	1.09444e-09
MSMEG_3782	endoribonuclease L-PSP	0	-0.180708	-0.183328	0.384479	-2.126	-1.54451	6.92998e-09	4.62024	1.11268e-09
MSMEG_1661	D-alanyl-D-alanine carboxypeptidase; K07258 D-alanyl-D-alanine carboxypeptidase (penicillin-binding protein 5/6) [EC:3.4.16.4]	0	-1.6248	-0.988569	-1.82893	-1.23438	-1.60447	6.98865e-09	6.38719	1.12333e-09
MSMEG_0995	glycosyl transferase family protein	0	0.661012	0.685983	0.496439	1.38705	2.63706	6.99164e-09	3.91409	1.12562e-09
MSMEG_6412	hypothetical protein	0	1.39869	0.148217	1.48659	0.638868	1.86448	6.99164e-09	6.16392	1.12626e-09
MSMEG_5497	hypothetical protein	0	-0.40259	0.119851	-0.406586	-1.078	-3.37213	7.03948e-09	4.28991	1.1352e-09
MSMEG_5800	purF; amidophosphoribosyltransferase (EC:2.4.2.14); K00764 amidophosphoribosyltransferase [EC:2.4.2.14]	0	-0.784625	0.117596	-0.77162	-0.101706	-1.33595	7.09996e-09	9.45153	1.1462e-09
MSMEG_3766	hypothetical protein	0	-0.981522	-0.30965	-1.10271	-0.799652	-1.93275	7.1094e-09	7.36624	1.14897e-09
MSMEG_3401	LamB/YcsF family protein; K07160 UPF0271 protein	0	-4.35794	-0.666126	-5.2319	-7.23776	-6.36958	7.11096e-09	0.689028	1.15047e-09
MSMEG_3685	hypothetical protein	0	0.446539	0.541813	0.434019	1.06695	-0.914915	7.11123e-09	7.61955	1.15176e-09
MSMEG_5558	hypothetical protein	0	-1.50268	0.365251	-1.44888	-0.546719	-4.05904	7.15501e-09	4.46774	1.1601e-09
MSMEG_0717	aldose 1-epimerase	0	-0.959291	-0.297049	-1.07485	-1.13645	-1.91909	7.15696e-09	6.93381	1.16167e-09
MSMEG_2960	yajC; preprotein translocase subunit YajC; K03210 preprotein translocase subunit YajC	0	0.724809	-0.00718063	0.805724	0.116398	-1.45996	7.16858e-09	6.25652	1.16482e-09
MSMEG_3628	ComA operon protein 2	0	2.09142	0.343069	2.17783	0.633942	2.16849	7.20238e-09	4.84016	1.17157e-09
MSMEG_2174	superfamily protein I DNA or RNA helicase	0	-1.06536	0.442153	-0.795408	-0.924713	-0.892129	7.2408e-09	8.96445	1.17971e-09
MSMEG_3027	hypothetical protein; K07082 UPF0755 protein	0	1.08469	-0.00479639	1.20483	0.208641	0.889548	7.2408e-09	6.10555	1.18036e-09
MSMEG_6208	palmitoyl-CoA hydrolase	0	1.35262	0.030725	1.76199	0.588205	0.558062	7.24957e-09	5.43188	1.18306e-09
MSMEG_6416	phosphoglycerate mutase; K15634 probable phosphoglycerate mutase [EC:5.4.2.12]	0	1.35982	0.0871126	1.36004	0.0912487	1.00848	7.26643e-09	6.21548	1.18708e-09
MSMEG_2956	NAD dependent epimerase/dehydratase; K12421 fatty acid CoA ligase FadD9	0	-0.791715	-0.695818	-0.522197	0.247991	1.75213	7.26819e-09	5.94537	1.18864e-09
MSMEG_4218	transmembrane protein; K02221 YggT family protein	0	-0.140881	-0.153693	-0.409206	0.0535156	-1.60679	7.29884e-09	6.41563	1.19494e-09
MSMEG_3231	cydD; cysteine ABC transporter permease/ATP-binding protein; K16013 ATP-binding cassette, subfamily C, bacterial CydD	0	-1.27023	0.325828	-1.09798	-0.254697	-1.44406	7.30998e-09	8.14563	1.19804e-09
MSMEG_0114	extracellular solute-binding protein; K15551 taurine transport system substrate-binding protein	0	3.01731	-0.412031	2.3938	-0.331061	3.55093	7.31387e-09	2.17371	1.2009e-09
MSMEG_5713	major facilitator family protein transporter	0	1.54361	0.286273	1.80464	1.36716	2.41743	7.31387e-09	4.71376	1.20124e-09
MSMEG_6220	lipoprotein	0	1.55531	-0.128966	1.62039	-0.261517	2.06711	7.39083e-09	4.22838	1.21518e-09
MSMEG_4688	hypothetical protein	0	0.555824	0.168225	0.801	-0.589629	-1.41261	7.40508e-09	7.02005	1.21882e-09
MSMEG_3102	tal; transaldolase (EC:2.2.1.2); K00616 transaldolase [EC:2.2.1.2]	0	0.298397	0.0629849	0.246615	0.65608	-1.01867	7.45262e-09	9.61305	1.22795e-09
MSMEG_4938	atpA; F0F1 ATP synthase subunit alpha (EC:3.6.3.14); K02111 F-type H+-transporting ATPase subunit alpha [EC:3.6.3.14]	0	1.65368	-0.114352	1.46864	0.958238	0.834673	7.50614e-09	7.38278	1.23809e-09
MSMEG_2723	recA; recombinase A; K03553 recombination protein RecA	0	-0.777636	-0.650166	-0.842084	0.446435	-2.02653	7.54772e-09	8.25298	1.24627e-09
MSMEG_1285	hypothetical protein	0	0.437799	-0.0967545	0.559307	-0.410239	1.29414	7.68884e-09	6.95292	1.27092e-09
MSMEG_2837	nitrate reductase NarB	0	-1.0814	0.12826	-1.1413	0.336911	-1.99223	7.7003e-09	7.51256	1.27416e-09
MSMEG_6880	hydrophobic amino acid ABC transporter; K01999 branched-chain amino acid transport system substrate-binding protein	0	-1.43278	0.471391	-1.14521	-3.85791	-2.30682	7.81316e-09	4.27135	1.2942e-09
MSMEG_6091	negative regulator of genetic competence ClpC/mecB; K03696 ATP-dependent Clp protease ATP-binding subunit ClpC	0	-0.197007	0.574985	-0.220271	0.588681	-1.27841	7.82871e-09	12.4702	1.29815e-09
MSMEG_3640	glcB; malate synthase G (EC:2.3.3.9); K01638 malate synthase [EC:2.3.3.9]	0	-0.00863805	0.0530965	-0.0138074	0.61514	-0.992174	7.94097e-09	9.35033	1.31816e-09
MSMEG_4299	enoyl-CoA hydratase/isomerase; K15866 2-(1,2-epoxy-1,2-dihydrophenyl)acetyl-CoA isomerase [EC:5.3.3.18]	0	1.58054	0.628167	1.4004	-0.498464	2.01262	8.06975e-09	4.68864	1.34095e-09
MSMEG_3599	LacI family transcriptional regulator; K10439 ribose transport system substrate-binding protein	0	1.3964	0.0600056	1.71231	-0.915711	0.604415	8.30264e-09	5.27027	1.38311e-09
MSMEG_4313	glyoxalase/bleomycin resistance protein/dioxygenase	0	1.02216	-0.0595279	1.21335	-0.743445	0.658296	8.30264e-09	5.45439	1.38402e-09
MSMEG_5989	hypothetical protein	0	-0.670533	0.338471	-0.756203	1.85604	-0.281671	8.30264e-09	6.71838	1.38221e-09
MSMEG_2143	hypothetical protein	0	-1.50739	-0.552245	-1.63929	-0.10435	-1.79227	8.37046e-09	4.81289	1.39679e-09
MSMEG_3196	hypothetical protein	0	1.20654	0.3223	1.22441	0.255619	1.98368	8.37815e-09	4.90525	1.39954e-09
MSMEG_3326	carboxylate-amine ligase (EC:6.3.-.-); K06048 carboxylate-amine ligase [EC:6.3.-.-]	0	-0.0177457	0.248131	0.738645	-1.76506	-2.25143	8.39526e-09	4.79845	1.40387e-09
MSMEG_5545	formamidopyrimidine-DNA glycosylase; K10563 formamidopyrimidine-DNA glycosylase [EC:3.2.2.23 4.2.99.18]	0	-1.14743	0.184989	-1.156	0.163416	-0.543037	8.41369e-09	6.71028	1.40843e-09
MSMEG_6104	folE; GTP cyclohydrolase I (EC:3.5.4.16); K01495 GTP cyclohydrolase I [EC:3.5.4.16]	0	1.21433	0.223806	1.37151	-0.230324	0.817289	8.44023e-09	6.98293	1.41435e-09
MSMEG_0239	O-acetylhomoserine/O-acetylserine sulfhydrylase; K01740 O-acetylhomoserine (thiol)-lyase [EC:2.5.1.49]	0	0.326788	-0.0548492	0.379618	-1.0881	1.50764	8.47719e-09	4.90093	1.42203e-09
MSMEG_0626	hypothetical protein	0	3.56603	1.00522	4.17961	1.16262	4.63773	8.48773e-09	2.72304	1.4286e-09
MSMEG_3918	hypothetical protein	0	-1.21541	-0.296496	-1.36124	0.0320133	-1.57488	8.48773e-09	5.61409	1.43053e-09
MSMEG_4941	atpE; F0F1 ATP synthase subunit C (EC:3.6.3.14); K02110 F-type H+-transporting ATPase subunit c	0	1.59732	0.187354	1.65207	0.453427	1.2138	8.48773e-09	5.93671	1.43123e-09
MSMEG_5720	3-hydroxyacyl-CoA dehydrogenase; K01782 3-hydroxyacyl-CoA dehydrogenase / enoyl-CoA hydratase / 3-hydroxybutyryl-CoA epimerase [EC:1.1.1.35 4.2.1.17 5.1.2.3]	0	1.13987	0.0608963	1.55072	-0.249013	-0.756047	8.48773e-09	8.65015	1.42578e-09
MSMEG_5926	hypothetical protein	0	1.47831	0.255618	1.38465	-0.128916	2.32074	8.48773e-09	2.96882	1.43068e-09
MSMEG_3873	cobalamin biosynthesis protein cobIJ (EC:2.1.1.130 2.1.1.131); K13540 precorrin-2 C20-methyltransferase / precorrin-3B C17-methyltransferase [EC:2.1.1.130 2.1.1.131]	0	1.18716	0.448117	1.54533	0.950482	1.90097	8.55114e-09	5.85635	1.44343e-09
MSMEG_0736	hypothetical protein	0	-0.759186	-0.0375216	-0.716219	-0.0766084	-1.36605	8.60193e-09	8.38091	1.45351e-09
MSMEG_4257	hypothetical protein	0	-0.146606	-0.0344973	-0.279169	1.37725	-1.65502	8.71258e-09	5.61468	1.47373e-09
MSMEG_6268	ScnB protein	0	-3.19122	-0.732854	-3.6839	-1.54369	-2.87459	8.7366e-09	3.02826	1.47933e-09
MSMEG_5921	hypothetical protein; K07068	0	2.14369	-0.0167067	2.01237	-0.272812	2.35897	8.77624e-09	2.37353	1.48758e-09
MSMEG_2650	acyl-CoA dehydrogenase	0	1.85811	0.118017	1.90129	-1.62601	2.54295	8.78055e-09	2.96455	1.48985e-09
MSMEG_6362	quinone oxidoreductase	0	-1.40463	0.0603292	-1.28365	-1.08054	-1.09964	8.96052e-09	4.7441	1.52195e-09
MSMEG_3489	hypothetical protein	0	-1.20429	0.0391847	-1.17527	-2.11313	-1.02739	8.97499e-09	6.1012	1.52598e-09
MSMEG_6458	gltD; glutamate synthase subunit beta (EC:1.4.1.13); K00266 glutamate synthase (NADPH/NADH) small chain [EC:1.4.1.13 1.4.1.14]	0	0.460716	-0.118169	0.387914	1.73087	1.59146	8.983e-09	6.65425	1.52892e-09
MSMEG_3630	CopY family transcriptional regulator protein	0	-1.08183	0.235328	-1.22054	0.12959	-0.566874	9.00454e-09	9.16236	1.53416e-09
MSMEG_4715	acyl-CoA dehydrogenase (EC:1.3.99.-); K00257 [EC:1.3.99.-]	0	0.0441418	0.0970127	-0.0115098	1.86103	0.326131	9.13353e-09	5.06961	1.55774e-09
MSMEG_5248	acyl-[ACP] desaturase; K03922 acyl-[acyl-carrier-protein] desaturase [EC:1.14.19.2]	0	0.401064	-0.258866	0.349103	0.0240628	-1.20123	9.16478e-09	8.64488	1.56468e-09
MSMEG_0770	hypothetical protein	0	1.22482	-0.340123	1.21995	-0.125834	1.22109	9.23554e-09	5.24613	1.58e-09
MSMEG_1713	araB; ribulokinase (EC:2.7.1.16); K00853 L-ribulokinase [EC:2.7.1.16]	0	2.1507	0.615493	2.24908	2.0449	4.21123	9.23554e-09	3.72397	1.57936e-09
MSMEG_6933	trxB; thioredoxin-disulfide reductase (EC:1.8.1.9); K00384 thioredoxin reductase (NADPH) [EC:1.8.1.9]	0	0.315441	0.148492	0.448015	0.638749	-0.916393	9.34159e-09	8.83884	1.59978e-09
MSMEG_3992	integral membrane transporter	0	-5.41964	-1.50139	-5.31305	-5.82067	-5.51625	9.38874e-09	3.97736	1.61114e-09
MSMEG_5062	hypothetical protein	0	-0.914797	-0.145384	-0.958968	-0.720176	-1.63875	9.38874e-09	6.16585	1.61099e-09
MSMEG_3735	hypothetical protein; K07090	0	2.1515	0.48142	1.87516	0.535407	2.68608	9.4631e-09	4.26417	1.62556e-09
MSMEG_5577	fructokinase (EC:2.7.1.4); K00847 fructokinase [EC:2.7.1.4]	0	-0.483058	0.402472	-0.42602	-1.01515	-1.86417	9.51857e-09	6.03314	1.63676e-09
MSMEG_4937	atpG; F0F1 ATP synthase subunit gamma (EC:3.6.3.14); K02115 F-type H+-transporting ATPase subunit gamma	0	1.90692	0.196578	1.63808	1.16179	1.3311	9.79507e-09	6.50805	1.68602e-09
MSMEG_6446	hypothetical protein	0	-1.19023	-0.13729	-1.49561	2.08062	-0.927213	9.89518e-09	3.82807	1.70499e-09
MSMEG_2849	transcriptional regulatory protein	0	-0.655962	0.272722	-0.678625	-0.536954	-2.3064	9.90811e-09	3.44781	1.70895e-09
MSMEG_3197	lipase	0	-0.797931	-0.0775085	-0.850797	0.183535	-1.33129	1.01458e-08	6.49348	1.75351e-09
MSMEG_3376	beta-lactamase	0	-1.59625	-0.296258	-1.71408	-0.220348	-1.15857	1.01458e-08	4.96854	1.75209e-09
MSMEG_0911	aceA; isocitrate lyase (EC:4.1.3.1); K01637 isocitrate lyase [EC:4.1.3.1]	0	0.797516	0.392563	0.94037	4.25006	1.36393	1.01593e-08	8.46858	1.75761e-09
MSMEG_5913	dioxygenase	0	2.42916	0.466017	2.30639	-0.0344468	2.42657	1.04067e-08	3.41067	1.80224e-09
MSMEG_0586	STAS domain-containing protein	0	-0.512427	-0.0170196	-1.17076	0.292658	-2.65715	1.04383e-08	8.0719	1.80954e-09
MSMEG_5280	cysteine dioxygenase type I	0	1.15967	-0.142376	0.920734	-0.780919	1.88342	1.05017e-08	3.73707	1.82238e-09
MSMEG_1064	phosphate/sulfate permease; K03306 inorganic phosphate transporter, PiT family	0	0.198348	-0.178143	0.458219	2.14771	0.563238	1.05876e-08	7.26333	1.83915e-09
MSMEG_3186	glgX; glycogen debranching protein GlgX (EC:3.2.1.-); K02438 glycogen operon protein [EC:3.2.1.-]	0	-0.386109	0.0223627	-0.303949	-0.0620761	-2.10279	1.06296e-08	10.0011	1.84831e-09
MSMEG_0311	glycosyltransferase	0	1.11289	0.13392	1.29466	0.515071	1.57956	1.06435e-08	5.51379	1.85278e-09
MSMEG_5681	ferredoxin/ferredoxin--NADP reductase (EC:1.18.1.2); K00528 ferredoxin--NADP+ reductase [EC:1.18.1.2]	0	1.97526	0.529963	2.30068	0.43772	1.59596	1.06435e-08	5.06344	1.85445e-09
MSMEG_6815	hypothetical protein	0	-1.87637	-0.733185	-1.96395	-1.03256	-0.882607	1.06487e-08	5.03382	1.85722e-09
MSMEG_2341	hypothetical protein	0	-0.820358	-0.0118085	-1.26725	-0.941947	-3.9119	1.08935e-08	4.04884	1.90183e-09
MSMEG_4890	ahpD; alkylhydroperoxidase; K04756 alkyl hydroperoxide reductase subunit D	0	-1.34908	-0.327731	-1.47257	0.150835	-0.967194	1.09434e-08	8.43003	1.91246e-09
MSMEG_1349	DGPF domain-containing protein	0	1.26376	-0.204387	1.37155	-0.679886	0.415707	1.09558e-08	5.13256	1.91918e-09
MSMEG_1351	cyclopropane-fatty-acyl-phospholipid synthase (EC:2.1.1.79); K00574 cyclopropane-fatty-acyl-phospholipid synthase [EC:2.1.1.79]	0	-1.45481	-0.410218	-1.58923	0.669068	-2.29752	1.09558e-08	5.60552	1.91897e-09
MSMEG_1783	hypothetical protein	0	-0.703986	0.056836	-0.573848	0.172395	-1.89834	1.09558e-08	6.83889	1.92038e-09
MSMEG_1401	tuf; elongation factor Tu (EC:3.6.5.3); K02358 elongation factor Tu	0	1.08246	0.0975691	1.03457	0.475568	1.38824	1.09973e-08	10.0416	1.9296e-09
MSMEG_6103	folP; dihydropteroate synthase (EC:2.5.1.15); K00796 dihydropteroate synthase [EC:2.5.1.15]	0	1.23284	0.0660522	1.37345	-0.89557	1.15609	1.10075e-08	3.89989	1.93331e-09
MSMEG_1517	hypothetical protein; K07192 flotillin	0	-0.456626	-0.0171629	-0.568903	1.6259	-0.69831	1.10926e-08	7.32503	1.9502e-09
MSMEG_3544	hypothetical protein	0	1.05579	0.778917	0.976143	-0.508417	-1.1227	1.11087e-08	7.56343	1.95497e-09
MSMEG_1793	membrane protein	0	-1.22986	-0.381212	-1.40012	0.288124	-3.45282	1.12283e-08	5.25601	1.97799e-09
MSMEG_6107	limonene 1,2-monooxygenase (EC:1.14.-.-); K14733 limonene 1,2-monooxygenase [EC:1.14.13.107]	0	1.93584	0.135829	1.53846	-0.672231	1.83561	1.141e-08	3.46724	2.012e-09
MSMEG_1496	mmsB; 3-hydroxyisobutyrate dehydrogenase (EC:1.1.1.31); K00020 3-hydroxyisobutyrate dehydrogenase [EC:1.1.1.31]	0	-1.40679	0.555418	-1.72061	1.41329	-0.819371	1.14389e-08	7.02873	2.0211e-09
MSMEG_1801	hypothetical protein	0	-1.73007	0.221999	-1.82655	0.248895	-1.78053	1.14389e-08	4.4572	2.02003e-09
MSMEG_0431	hypothetical protein	0	-5.22923	-0.379345	-4.82361	-8.11938	-5.97878	1.16206e-08	3.0806	2.05622e-09
MSMEG_5884	3-hydroxyisobutyrate dehydrogenase	0	-1.52788	-0.0367745	-1.79299	-0.607719	-1.55653	1.16206e-08	5.78183	2.05729e-09
MSMEG_3048	pyrF; orotidine 5'-phosphate decarboxylase (EC:4.1.1.23); K01591 orotidine-5'-phosphate decarboxylase [EC:4.1.1.23]	0	1.78033	0.706662	1.94393	1.11374	2.61763	1.16573e-08	6.03119	2.06582e-09
MSMEG_5517	hypothetical protein	0	0.999199	0.0335065	1.14034	0.17164	1.40077	1.16586e-08	6.74691	2.0681e-09
MSMEG_3798	hypothetical protein	0	-0.0573587	0.489764	0.180981	0.778536	1.77569	1.16611e-08	4.61113	2.07058e-09
MSMEG_3582	lon; ATP-dependent protease La (EC:3.4.21.53); K01338 ATP-dependent Lon protease [EC:3.4.21.53]	0	0.931188	0.158587	1.21527	-0.00636811	-1.27746	1.1673e-08	5.99379	2.07475e-09
MSMEG_3642	gcvP; glycine dehydrogenase (EC:1.4.4.2); K00281 glycine dehydrogenase [EC:1.4.4.2]	0	-1.14665	-0.37065	-1.20468	-0.441604	-1.41008	1.16819e-08	8.13353	2.07837e-09
MSMEG_1066	hypothetical protein	0	0.921347	0.0148075	0.71955	2.17528	1.1572	1.17865e-08	5.20861	2.09906e-09
MSMEG_0100	phosphotyrosine protein phosphatase ptpb; K01104 protein-tyrosine phosphatase [EC:3.1.3.48]	0	1.16074	0.535359	1.39472	1.06457	2.00009	1.18216e-08	5.33424	2.10737e-09
MSMEG_2776	dxs; 1-deoxy-D-xylulose-5-phosphate synthase (EC:2.2.1.7); K01662 1-deoxy-D-xylulose-5-phosphate synthase [EC:2.2.1.7]	0	-0.828722	0.181776	-0.894909	0.08016	-0.89772	1.18317e-08	9.03109	2.11126e-09
MSMEG_2130	acyl-CoA dehydrogenase; K00257 [EC:1.3.99.-]	0	1.92666	0.187229	1.94778	-1.06352	4.07964	1.18481e-08	2.05305	2.11625e-09
MSMEG_1412	amino acid permease	0	-2.52894	-0.141106	-2.66532	1.92948	-2.71205	1.19364e-08	4.04743	2.13452e-09
MSMEG_6330	prephenate dehydrogenase (EC:1.3.1.12); K04517 prephenate dehydrogenase [EC:1.3.1.12]	0	0.928076	0.662186	1.1047	1.37554	2.18008	1.19364e-08	5.83217	2.13621e-09
MSMEG_4731	acyl-CoA synthetase (EC:2.3.1.86)	0	-1.58689	-0.0546717	-1.11102	0.283385	-0.939966	1.2154e-08	5.94771	2.17729e-09
MSMEG_5776	phoU; phosphate transporter regulatory protein PhoU; K02039 phosphate transport system protein	0	-0.0878229	0.201566	-0.248558	0.891768	-0.849951	1.22335e-08	7.97288	2.19367e-09
MSMEG_3996	hydA; phenylhydantoinase (EC:3.5.2.2); K01464 dihydropyrimidinase [EC:3.5.2.2]	0	-8.59512	-1.55675	-9.11372	-8.31239	-9.21135	1.22736e-08	2.95543	2.20301e-09
MSMEG_3769	argH; argininosuccinate lyase (EC:4.3.2.1); K01755 argininosuccinate lyase [EC:4.3.2.1]	0	1.17427	0.0674768	1.06132	0.186717	1.24991	1.23221e-08	5.39633	2.21387e-09
MSMEG_1339	rpmG; 50S ribosomal protein L33; K02913 large subunit ribosomal protein L33	0	1.68524	0.0173813	1.60161	-0.530741	0.402905	1.23225e-08	5.19248	2.21827e-09
MSMEG_6407	cof family hydrolase; K07024	0	1.19004	0.0682944	1.38106	0.5962	1.36726	1.23225e-08	6.08208	2.21758e-09
MSMEG_4538	cysteine desulfurase; K11717 cysteine desulfurase / selenocysteine lyase [EC:2.8.1.7 4.4.1.16]	0	-1.99848	-0.53767	-2.13749	-0.678436	-1.20116	1.23679e-08	4.60674	2.22861e-09
MSMEG_0631	pseudogene	0	1.38365	0.035443	1.28339	-0.212599	1.11113	1.24403e-08	4.28556	2.24383e-09
MSMEG_0954	hemD; uroporphyrinogen-III synthase (EC:4.2.1.75); K13542 uroporphyrinogen III methyltransferase / synthase [EC:2.1.1.107 4.2.1.75]	0	1.3785	0.175163	1.41606	0.590042	1.17922	1.25065e-08	8.16622	2.25797e-09
MSMEG_3082	SOUL heme-binding protein	0	-1.28183	1.08068	-0.956728	0.261673	-1.98159	1.25238e-08	8.70082	2.26329e-09
MSMEG_2490	decarboxylase	0	-2.20287	0.565251	-2.12381	-1.45733	-1.04627	1.25496e-08	4.46537	2.27014e-09
MSMEG_2826	hypothetical protein	0	-1.36026	-0.299146	-1.45943	0.547045	-1.4937	1.26585e-08	6.02408	2.29206e-09
MSMEG_2352	etfA; electron transfer flavoprotein subunit alpha; K03522 electron transfer flavoprotein alpha subunit	0	1.60021	0.197714	1.90175	0.706287	0.950723	1.27692e-08	9.61638	2.31435e-09
MSMEG_5285	phospholipase; K07001 NTE family protein	0	1.17449	0.355289	1.2419	-0.234809	1.22111	1.27868e-08	6.21909	2.31978e-09
MSMEG_6186	hypothetical protein	0	1.19926	0.0382573	1.60639	0.663168	2.37056	1.28495e-08	3.92834	2.3334e-09
MSMEG_1778	hypothetical protein	0	-1.60845	0.0882932	-1.88431	0.449496	-4.01369	1.30691e-08	4.43626	2.37557e-09
MSMEG_6904	myo-inositol-1-phosphate synthase; K01858 myo-inositol-1-phosphate synthase [EC:5.5.1.4]	0	-1.09463	1.08007	-1.29033	0.881662	0.248269	1.3135e-08	8.00144	2.38985e-09
MSMEG_3189	bioF; 8-amino-7-oxononanoate synthase (EC:2.3.1.47); K00652 8-amino-7-oxononanoate synthase [EC:2.3.1.47]	0	1.5082	0.829146	1.73804	0.794907	2.30108	1.31358e-08	4.66403	2.39231e-09
MSMEG_2831	hypothetical protein	0	-3.30637	-0.17066	-3.7092	-1.06306	-4.06326	1.31774e-08	2.59496	2.40219e-09
MSMEG_0564	xanthine/uracil permease; K06901 putative MFS transporter, AGZA family, xanthine/uracil permease	0	-1.50867	-0.618312	-1.46767	-1.491	-1.63163	1.32467e-08	5.14985	2.41715e-09
MSMEG_0818	transporter major facilitator family protein	0	-2.03751	0.0504352	-2.18245	-1.43152	-2.7194	1.33654e-08	3.52423	2.44115e-09
MSMEG_6060	permease; K07089	0	1.14298	0.348766	1.17707	1.13652	2.30916	1.36276e-08	5.1487	2.49143e-09
MSMEG_0774	pseudogene	0	-0.656972	-0.0826091	-0.561901	-0.580199	-2.92448	1.36314e-08	4.55235	2.4969e-09
MSMEG_3429	O-acyl transferase	0	-1.82678	-0.659303	-1.96022	-0.0328856	-1.9218	1.36314e-08	3.51698	2.49453e-09
MSMEG_2475	oxidoreductase YdbC (EC:1.-.-.-)	0	1.81439	0.0380826	1.81679	-0.474596	0.388611	1.36449e-08	3.39147	2.50177e-09
MSMEG_1911	catA; catechol 1,2-dioxygenase (EC:1.13.11.1); K03381 catechol 1,2-dioxygenase [EC:1.13.11.1]	0	-1.57966	-0.383292	-1.57494	-1.3084	-4.1088	1.37953e-08	5.51134	2.53176e-09
MSMEG_3280	polyamine-binding lipoprotein; K11069 spermidine/putrescine transport system substrate-binding protein	0	-2.17185	-0.361693	-2.26094	-2.10528	-2.45524	1.39852e-08	4.51801	2.56906e-09
MSMEG_5527	hypothetical protein	0	-1.08586	-0.28613	-1.09337	0.460227	-2.02319	1.40125e-08	3.8098	2.57653e-09
MSMEG_3279	polyamine ABC transporter permease; K11071 spermidine/putrescine transport system permease protein	0	-1.92158	-0.484367	-1.9939	-2.24467	-2.22048	1.42596e-08	3.53317	2.62447e-09
MSMEG_1001	acetyltransferase, gnat family protein	0	-1.19465	0.558275	-1.33916	0.423355	-1.47065	1.42939e-08	8.95987	2.63328e-09
MSMEG_0956	hemB; delta-aminolevulinic acid dehydratase (EC:4.2.1.24); K01698 porphobilinogen synthase [EC:4.2.1.24]	0	1.65681	0.435636	1.70498	0.418421	1.52587	1.43745e-08	6.42977	2.65065e-09
MSMEG_0489	racemase	0	-1.40397	0.144418	-1.19052	-1.13842	-4.87779	1.46309e-08	4.07625	2.70054e-09
MSMEG_2775	nhaA; Na+/H+ antiporter NhaA; K03313 Na+:H+ antiporter, NhaA family	0	-1.17561	0.0628257	-1.11476	-1.12688	-1.14012	1.46309e-08	6.05971	2.70306e-09
MSMEG_0409	condensation domain-containing protein	0	0.433935	-0.200084	0.375312	-1.31802	0.551078	1.46794e-08	6.83294	2.71708e-09
MSMEG_1220	ABC transporter permease; K01997 branched-chain amino acid transport system permease protein	0	-1.85952	-0.121111	-2.37471	-1.20514	-2.08099	1.46794e-08	3.50448	2.72005e-09
MSMEG_2964	adenine phosphoribosyltransferase (EC:2.4.2.7); K00759 adenine phosphoribosyltransferase [EC:2.4.2.7]	0	1.05383	-0.201033	1.18407	0.077951	1.63528	1.46794e-08	4.13333	2.72746e-09
MSMEG_3551	linalool 8-monooxygenase	0	-0.946356	0.220188	-1.09892	-0.335508	-1.30795	1.46794e-08	5.75738	2.72743e-09
MSMEG_3558	carboxymethylenebutenolidase; K01061 carboxymethylenebutenolidase [EC:3.1.1.45]	0	-1.85379	-0.331254	-1.82143	-2.20315	-1.49094	1.46794e-08	4.64721	2.72615e-09
MSMEG_5399	ATP-dependent DNA helicase RecQ (EC:3.6.1.-); K03654 ATP-dependent DNA helicase RecQ [EC:3.6.4.12]	0	-0.220212	0.367197	-0.0365767	-0.563251	-3.15514	1.46794e-08	5.29271	2.72729e-09
MSMEG_2348	pseudogene	0	0.716729	-0.0938597	0.816814	-0.830538	0.824108	1.474e-08	5.19113	2.74135e-09
MSMEG_2658	beta-lactamase; K17836 beta-lactamase class A [EC:3.5.2.6]	0	1.50529	0.62411	1.40214	-0.633073	0.834882	1.474e-08	6.79198	2.74388e-09
MSMEG_2450	hypothetical protein; K15372 taurine---2-oxoglutarate transaminase [EC:2.6.1.55]	0	-0.841454	0.197905	-0.969542	-0.193206	-1.4293	1.51088e-08	8.17943	2.8152e-09
MSMEG_4668	oxidoreductase alpha (molybdopterin) subunit	0	-3.26846	-0.838397	-4.06833	-3.99017	-4.56453	1.51365e-08	8.39086	2.823e-09
MSMEG_3107	hypothetical protein	0	0.834156	0.184648	0.88504	0.863471	2.04271	1.51383e-08	5.34892	2.826e-09
MSMEG_1482	methyltransferase	0	1.87864	-0.0346507	2.1717	1.34918	1.49216	1.52091e-08	5.5682	2.84188e-09
MSMEG_3713	hypothetical protein	0	0.676347	0.390552	0.518382	-1.50442	-2.48703	1.52549e-08	5.10017	2.85311e-09
MSMEG_6145	hypothetical protein	0	-0.885632	0.337632	-1.24678	1.17217	-1.72082	1.53549e-08	4.52385	2.87449e-09
MSMEG_5866	alcohol dehydrogenase (EC:1.1.1.1); K00121 S-(hydroxymethyl)glutathione dehydrogenase / alcohol dehydrogenase [EC:1.1.1.284 1.1.1.1]	0	2.03313	0.508011	1.92266	-0.0986911	1.82143	1.5359e-08	4.58477	2.87797e-09
MSMEG_0068	transmembrane protein	0	-0.00287419	-0.477371	-0.254866	1.5221	0.0650934	1.55708e-08	6.96448	2.92037e-09
MSMEG_2090	cell division protein FtsX; K09811 cell division transport system permease protein	0	1.22136	-0.181825	1.33792	-0.830278	0.969556	1.57107e-08	4.9781	2.94936e-09
MSMEG_1473	rpmD; 50S ribosomal protein L30; K02907 large subunit ribosomal protein L30	0	1.75127	0.372147	1.73564	0.590004	1.93182	1.57302e-08	4.41764	2.9613e-09
MSMEG_4585	rbsK; ribokinase (EC:2.7.1.15); K00852 ribokinase [EC:2.7.1.15]	0	-1.35699	0.186102	-1.28285	-0.117558	-0.00694284	1.57302e-08	6.40493	2.96121e-09
MSMEG_4689	hypothetical protein	0	-0.230931	0.450211	-0.387841	0.287689	-1.62131	1.57302e-08	5.78459	2.9576e-09
MSMEG_1582	groES; co-chaperonin GroES; K04078 chaperonin GroES	0	0.45264	0.408918	0.354091	-0.943082	1.25491	1.58956e-08	7.87177	2.99523e-09
MSMEG_4306	hypothetical protein; K07164	0	1.76743	0.243502	2.01754	0.467629	1.73046	1.60246e-08	5.54224	3.02234e-09
MSMEG_0029	para-aminobenzoate synthase component II (EC:2.6.1.85); K01664 para-aminobenzoate synthetase component II [EC:2.6.1.85]	0	0.0491362	0.22264	-0.109711	0.863771	-0.914837	1.60435e-08	6.6459	3.02871e-09
MSMEG_0065	hypothetical protein	0	-0.746794	0.124831	-1.32012	2.44256	-1.52571	1.61713e-08	9.37061	3.05569e-09
MSMEG_3794	hypothetical protein	0	-0.263667	0.379132	-0.156368	1.36026	-0.465293	1.62433e-08	6.82297	3.07214e-09
MSMEG_6173	morphological differentiation-associated protein	0	-1.3012	-0.215173	-1.6053	-1.13498	-1.01559	1.65008e-08	5.26714	3.12584e-09
MSMEG_6386	membrane protein; K13686 galactan 5-O-arabinofuranosyltransferase [EC:2.4.2.46]	0	0.920108	-0.50387	1.08793	-0.380084	1.05418	1.65008e-08	5.46772	3.12746e-09
MSMEG_6606	hypothetical protein	0	-1.08664	0.165809	-1.11733	-0.251802	-4.04576	1.65008e-08	5.96574	3.12952e-09
MSMEG_1605	phoU; phosphate transporter regulatory protein PhoU; K02039 phosphate transport system protein	0	-1.12523	0.672174	-1.11819	1.15585	-1.65577	1.65302e-08	9.78863	3.13876e-09
MSMEG_5019	regulatory protein	0	0.806015	0.370262	0.422463	0.120613	2.08781	1.65302e-08	3.65713	3.14087e-09
MSMEG_1912	muconolactone delta-isomerase 1 (EC:5.3.3.4); K03464 muconolactone D-isomerase [EC:5.3.3.4]	0	-1.58249	-0.205474	-1.7674	-1.32651	-3.84737	1.65616e-08	3.73184	3.14975e-09
MSMEG_3148	hypothetical protein	0	1.00789	-0.361829	1.2625	-0.0648379	0.97605	1.65992e-08	7.29055	3.15981e-09
MSMEG_5395	sensor protein KdpD (EC:2.7.13.3); K07646 two-component system, OmpR family, sensor histidine kinase KdpD [EC:2.7.13.3]	0	1.00463	-0.33052	1.63342	-0.0836501	2.96143	1.66946e-08	5.48295	3.1809e-09
MSMEG_3605	sorbitol dehydrogenase (EC:1.1.1.14); K00008 L-iditol 2-dehydrogenase [EC:1.1.1.14]	0	1.57019	0.394071	1.92725	-0.921873	0.22643	1.66966e-08	4.74592	3.18422e-09
MSMEG_0741	hypothetical protein	0	1.18506	0.176891	1.18869	0.88711	1.2972	1.66999e-08	6.64284	3.18777e-09
MSMEG_4902	metal-dependent hydrolase of the beta-lactamase superfamily protein III	0	-1.06581	-0.169262	-1.07002	-0.0869344	-1.43214	1.67464e-08	8.01609	3.19958e-09
MSMEG_1497	acyl-CoA dehydrogenase (EC:1.3.99.-); K00257 [EC:1.3.99.-]	0	-1.75659	-0.29976	-2.74875	1.14687	-2.08233	1.67625e-08	5.63119	3.21124e-09
MSMEG_1811	maf; Maf-like protein; K06287 septum formation protein	0	1.10422	0.321551	1.29905	-0.500565	1.44747	1.67625e-08	5.74192	3.20939e-09
MSMEG_2628	infB; translation initiation factor IF-2; K02519 translation initiation factor IF-2	0	1.46269	0.321092	1.72353	0.670577	1.15023	1.67625e-08	9.39495	3.21147e-09
MSMEG_3219	trpC; indole-3-glycerol-phosphate synthase (EC:4.1.1.48); K01609 indole-3-glycerol phosphate synthase [EC:4.1.1.48]	0	1.27399	0.635303	1.32789	1.62913	1.12053	1.68978e-08	9.01254	3.24034e-09
MSMEG_0251	hypothetical protein; K06860 uncharacterized protein	0	-1.21929	0.170317	-1.41209	-0.234927	-1.43229	1.70995e-08	6.69033	3.28387e-09
MSMEG_4748	hypothetical protein	0	-2.22262	0.00716677	-2.54117	0.0530258	-2.17374	1.70995e-08	4.75405	3.28501e-09
MSMEG_6260	glnT; glutamine synthetase (EC:6.3.1.2); K01915 glutamine synthetase [EC:6.3.1.2]	0	-5.32658	-0.774379	-5.80783	-5.27918	-5.01185	1.71159e-08	3.11706	3.29117e-09
MSMEG_4322	hypothetical protein	0	-1.49983	-0.0845741	-1.57774	-0.55316	-0.976938	1.71396e-08	4.57718	3.29874e-09
MSMEG_1738	transmembrane protein	0	1.09124	-0.416514	1.01561	2.42873	1.06749	1.71854e-08	8.89945	3.31055e-09
MSMEG_4932	murA; UDP-N-acetylglucosamine 1-carboxyvinyltransferase (EC:2.5.1.7); K00790 UDP-N-acetylglucosamine 1-carboxyvinyltransferase [EC:2.5.1.7]	0	0.800185	0.181662	0.760962	0.663511	1.93962	1.7276e-08	8.50593	3.33104e-09
MSMEG_1400	pseudogene	0	1.16882	0.27883	1.19331	0.0860166	1.23241	1.74327e-08	9.70471	3.36431e-09
MSMEG_2766	hypothetical protein	0	0.986403	0.247397	1.14105	0.157349	1.63316	1.74551e-08	6.44583	3.3717e-09
MSMEG_3236	amino acid ABC transporter permease; K02029 polar amino acid transport system permease protein	0	-1.84711	-0.416781	-1.94402	-1.6623	-1.8747	1.76684e-08	5.87276	3.41599e-09
MSMEG_6822	beta-lactamase	0	-1.30271	0.0429255	-1.12956	-1.00866	-1.6785	1.78577e-08	9.74422	3.45572e-09
MSMEG_0594	iron-sulfur cluster binding protein; K18929 L-lactate dehydrogenase complex protein LldF	0	0.242704	0.358609	0.192814	-0.807584	-1.15607	1.78613e-08	8.1153	3.45955e-09
MSMEG_0642	ABC transporter permease; K02034 peptide/nickel transport system permease protein	0	-0.404088	-0.318338	-0.366467	0.458083	-1.41985	1.79432e-08	9.19702	3.47857e-09
MSMEG_3126	SUF system FeS assembly protein, NifU family protein; K04488 nitrogen fixation protein NifU and related proteins	0	2.24471	0.420716	2.18812	0.885096	1.72394	1.80862e-08	5.0281	3.50944e-09
MSMEG_1232	ABC transporter substrate-binding protein; K02051 NitT/TauT family transport system substrate-binding protein	0	-8.74436	-0.129214	-9.68296	-9.28522	-8.67116	1.81315e-08	0.621062	3.52141e-09
MSMEG_4214	glutamine amidotransferase	0	-1.28821	0.123582	-1.24573	0.0161221	-0.583419	1.82355e-08	7.78885	3.54481e-09
MSMEG_5056	corA; magnesium and cobalt transporter CorA; K03284 magnesium transporter	0	-1.30138	0.309568	-1.0506	0.0400915	-0.646255	1.82629e-08	4.93539	3.55334e-09
MSMEG_3071	ribE; riboflavin synthase subunit alpha (EC:2.5.1.9); K00793 riboflavin synthase [EC:2.5.1.9]	0	1.20798	0.0375917	1.00652	0.406071	1.45309	1.84105e-08	6.65331	3.58529e-09
MSMEG_2820	hypothetical protein	0	-0.405547	-0.152148	-0.578238	1.25591	-0.734412	1.85127e-08	7.69906	3.60843e-09
MSMEG_6219	ATPase AAA; K03924 MoxR-like ATPase [EC:3.6.3.-]	0	1.38915	-0.3417	1.33337	-0.0632217	0.844515	1.85617e-08	4.88871	3.62124e-09
MSMEG_1755	anti-sigm factor, ChrR	0	-0.268482	0.215572	-0.322282	-0.605938	-3.1971	1.85984e-08	5.08239	3.63166e-09
MSMEG_5342	hypothetical protein	0	-0.103562	0.818396	-0.0576764	1.30502	-1.72266	1.86326e-08	10.0397	3.6416e-09
MSMEG_0766	purT; phosphoribosylglycinamide formyltransferase 2 (EC:2.1.2.-); K08289 phosphoribosylglycinamide formyltransferase 2 [EC:2.1.2.2]	0	1.13224	0.0226044	1.17209	-0.0465187	0.856742	1.8656e-08	7.27402	3.65271e-09
MSMEG_0941	AP endonuclease, family protein 2	0	1.14832	0.164219	1.30805	-0.144345	1.24044	1.8656e-08	5.36474	3.65019e-09
MSMEG_1398	rpsL; 30S ribosomal protein S12; K02950 small subunit ribosomal protein S12	0	1.59164	0.0971757	1.65867	-0.450588	0.193694	1.87905e-08	6.8595	3.68234e-09
MSMEG_4379	isochorismatase hydrolase	0	-1.73277	-0.139924	-2.23849	-0.212993	-1.3685	1.90277e-08	4.86138	3.73239e-09
MSMEG_5189	oxidoreductase	0	-0.811013	0.723405	-0.778434	0.860289	-1.87107	1.90277e-08	11.1089	3.7355e-09
MSMEG_5247	PhoH family protein; K07175 PhoH-like ATPase	0	-1.22159	-0.0110996	-1.34216	-0.54077	-1.3771	1.93429e-08	9.64055	3.80077e-09
MSMEG_3409	oxidoreductase	0	-0.173696	-0.194314	-0.246052	-2.01605	-2.75967	1.94333e-08	4.47415	3.82195e-09
MSMEG_6619	pseudogene	0	-0.414246	-0.11206	-0.320224	-0.203747	-1.83831	1.95861e-08	6.4975	3.85542e-09
MSMEG_0236	transmembrane protein	0	1.57428	0.196437	1.506	1.22327	2.36323	1.97087e-08	3.78331	3.88301e-09
MSMEG_2631	MATE efflux family protein	0	1.79729	0.354509	2.06868	0.185949	1.80326	1.97411e-08	4.13731	3.89286e-09
MSMEG_0404	sigma associated protein	0	-0.374737	0.25563	-0.497189	0.745536	-1.07402	1.9765e-08	6.86568	3.90103e-09
MSMEG_0410	MmpL protein; K06994 putative drug exporter of the RND superfamily	0	0.639994	-0.209263	0.683597	-0.779581	1.2923	1.9913e-08	6.48619	3.93722e-09
MSMEG_1599	RNA polymerase sigma factor SigD; K03088 RNA polymerase sigma-70 factor, ECF subfamily	0	-0.387053	0.763809	-0.37923	-0.838879	-1.27387	1.9913e-08	7.67579	3.93398e-09
MSMEG_3753	hydrolase	0	0.745832	-0.225672	1.16536	0.448815	1.86121	1.99231e-08	5.26471	3.94272e-09
MSMEG_0154	pyk; pyruvate kinase (EC:2.7.1.40); K00873 pyruvate kinase [EC:2.7.1.40]	0	2.14105	-0.116276	2.4754	1.20142	1.04738	1.99996e-08	4.61406	3.96136e-09
MSMEG_6237	hypothetical protein	0	2.99746	-0.292918	2.80981	0.957221	1.17785	2.00481e-08	3.64248	3.97447e-09
MSMEG_1698	ammonia monooxygenase; K07120	0	0.299813	0.710649	0.518727	2.65939	-0.870369	2.01743e-08	4.9073	4.00302e-09
MSMEG_5086	long-chain-acyl-CoA synthetase (EC:2.3.1.86); K00666 fatty-acyl-CoA synthase [EC:6.2.1.-]	0	1.34207	0.139805	1.42676	0.270224	0.560601	2.04138e-08	7.2962	4.05413e-09
MSMEG_6356	AraC family transcriptional regulator; K07506 AraC family transcriptional regulator	0	-0.840683	0.0766232	-1.07789	-0.669305	-1.4131	2.0474e-08	5.00821	4.06967e-09
MSMEG_1322	ErfK/YbiS/YcfS/YnhG family protein	0	-0.597851	-0.372247	-0.486678	-1.07519	-1.7003	2.05582e-08	5.81769	4.09035e-09
MSMEG_4185	metH; B12-dependent methionine synthase (EC:2.1.1.13); K00548 5-methyltetrahydrofolate--homocysteine methyltransferase [EC:2.1.1.13]	0	-0.747654	-0.0878939	-0.617124	-0.653185	-1.65321	2.05582e-08	10.2953	4.09362e-09
MSMEG_5559	metabolite/sugar transporter	0	-0.70876	0.213394	-0.53441	-0.587673	-2.48244	2.07425e-08	6.40275	4.13395e-09
MSMEG_2595	gamma-glutamylisopropylamide synthetase; K01915 glutamine synthetase [EC:6.3.1.2]	0	0.383109	-0.026073	0.353494	1.4018	-0.334194	2.07664e-08	7.16083	4.14237e-09
MSMEG_4220	hypothetical protein; K06997	0	-0.952228	-0.50143	-0.78916	-0.422437	-1.39143	2.07731e-08	6.0795	4.14734e-09
MSMEG_2743	nrdR; NrdR family transcriptional regulator; K07738 transcriptional repressor NrdR	0	-0.709097	0.0324004	-0.719361	0.113722	-1.21264	2.08035e-08	6.28831	4.15706e-09
MSMEG_2939	glutamine amidotransferase subunit PdxT (EC:2.6.-.-); K08681 5'-phosphate synthase pdxT subunit [EC:4.3.3.6]	0	1.02371	-0.134139	1.1559	-0.093491	1.74342	2.08951e-08	4.37771	4.17902e-09
MSMEG_4356	ABC transporter; K02034 peptide/nickel transport system permease protein	0	-1.06175	0.282455	-1.14061	-0.119909	-1.68316	2.09174e-08	5.76766	4.18715e-09
MSMEG_3036	nusB; transcription antitermination protein NusB; K03625 N utilization substance protein B	0	1.36209	0.364292	1.42476	-0.192217	1.49312	2.09564e-08	5.41456	4.19862e-09
MSMEG_0903	lpdA; dihydrolipoamide dehydrogenase (EC:1.8.1.4); K00382 dihydrolipoamide dehydrogenase [EC:1.8.1.4]	0	1.21859	-0.039722	0.927704	0.461769	0.810994	2.10267e-08	9.1069	4.21639e-09
MSMEG_0211	ABC transporter ATP-binding protein	0	0.485303	-0.354204	0.313944	-0.100195	1.21171	2.1054e-08	5.91256	4.22555e-09
MSMEG_3028	aroE; shikimate 5-dehydrogenase (EC:1.1.1.25); K00014 shikimate dehydrogenase [EC:1.1.1.25]	0	1.3219	0.776328	1.38998	0.767108	1.92677	2.12951e-08	4.63106	4.27769e-09
MSMEG_5303	putP; sodium/proline symporter; K11928 sodium/proline symporter	0	-1.56742	-0.337938	-1.84922	0.619046	-0.032971	2.15431e-08	6.60112	4.33128e-09
MSMEG_4891	alkylhydroperoxidase; K03386 peroxiredoxin (alkyl hydroperoxide reductase subunit C) [EC:1.11.1.15]	0	-1.31925	-0.422569	-1.39736	-0.00280729	-1.23692	2.16516e-08	8.94554	4.35689e-09
MSMEG_1768	hypothetical protein	0	-0.412834	0.224851	-0.51405	-0.213727	-2.64148	2.20004e-08	9.08689	4.43093e-09
MSMEG_6084	pseudogene	0	-0.802699	0.423519	-0.90515	0.341535	-0.715476	2.2097e-08	11.1231	4.45425e-09
MSMEG_6892	replicative DNA helicase (EC:3.1.-.- 3.6.1.-); K02314 replicative DNA helicase [EC:3.6.4.12]	0	-0.472889	0.383252	-0.412993	-0.111127	1.11479	2.21356e-08	6.62356	4.46593e-09
MSMEG_0315	transmembrane protein	0	1.54997	-0.0710557	1.94685	0.229786	1.88175	2.22475e-08	5.11157	4.4924e-09
MSMEG_3226	glutamate synthase NADH/NADPH small subunit; K00266 glutamate synthase (NADPH/NADH) small chain [EC:1.4.1.13 1.4.1.14]	0	-2.71938	0.390915	-3.26013	1.9795	-2.11011	2.23408e-08	8.22076	4.51516e-09
MSMEG_0055	hypothetical protein	0	0.102452	0.137346	-0.0383161	2.51635	1.46717	2.24697e-08	5.72707	4.55303e-09
MSMEG_3545	hypothetical protein	0	1.06996	0.992581	0.86984	-0.501259	-0.870323	2.24697e-08	10.233	4.55063e-09
MSMEG_4951	rpmE; 50S ribosomal protein L31; K02909 large subunit ribosomal protein L31	0	1.68226	0.256301	1.53715	1.15473	0.0644631	2.24697e-08	8.84091	4.54624e-09
MSMEG_1970	sigma factor	0	-0.937015	-0.0147207	-0.996026	0.609225	-0.672494	2.27326e-08	8.76868	4.61027e-09
MSMEG_6812	pseudogene	0	-0.931252	0.330159	-1.08316	-0.100734	-1.86345	2.27375e-08	5.41603	4.61524e-09
MSMEG_3705	major facilitator superfamily protein	0	1.15234	0.104607	1.60182	0.443519	2.40524	2.30987e-08	3.13315	4.69262e-09
MSMEG_6185	NTP pyrophosphohydrolase	0	1.07713	-0.0359273	1.09991	0.818742	1.7191	2.33424e-08	4.99776	4.74623e-09
MSMEG_6900	penicillin-binding protein 1	0	1.11681	0.0778196	1.23695	0.173286	1.28515	2.35973e-08	8.48159	4.80219e-09
MSMEG_0469	PadR family transcriptional regulator	0	-1.36423	0.169056	-1.60352	0.31841	0.485263	2.38516e-08	4.02889	4.85878e-09
MSMEG_1715	araA; L-arabinose isomerase (EC:5.3.1.4); K01804 L-arabinose isomerase [EC:5.3.1.4]	0	2.9501	1.0773	2.71398	3.68027	4.08695	2.38516e-08	4.10998	4.8623e-09
MSMEG_0568	radical SAM domain-containing protein	0	-8.19882	-0.243408	-9.07075	-7.47374	-6.88017	2.40934e-08	2.23704	4.91581e-09
MSMEG_0210	LprO protein	0	-2.08215	-0.145829	-2.77857	-0.524309	-0.662446	2.42775e-08	3.73729	4.95764e-09
MSMEG_3881	proline dipeptidase	0	-0.801338	0.243861	-0.818585	0.371949	-0.667761	2.43164e-08	7.25017	4.96983e-09
MSMEG_3023	pseudogene	0	-0.818601	0.288868	-1.28574	0.058197	-1.33632	2.48456e-08	4.84831	5.08235e-09
MSMEG_5514	hypothetical protein	0	1.30955	-0.2661	1.50338	0.279719	1.33858	2.48842e-08	3.99671	5.09461e-09
MSMEG_1704	ABC transporter; K10546 putative multiple sugar transport system substrate-binding protein	0	1.0315	0.160805	1.08473	0.414506	2.12942	2.50331e-08	4.9015	5.12947e-09
MSMEG_6758	transport integral membrane protein; K02440 glycerol uptake facilitator protein	0	0.937536	-0.0760194	0.523137	-0.192687	1.38618	2.53823e-08	8.65884	5.20548e-09
MSMEG_2094	56kDa selenium binding protein; K17285 selenium-binding protein 1	0	-1.39489	-0.332878	-1.72104	0.126869	-2.44555	2.55084e-08	2.78769	5.23582e-09
MSMEG_5955	protein-tyrosine kinase	0	-2.18095	0.372106	-1.68651	-1.67461	-3.24102	2.58175e-08	2.05543	5.30378e-09
MSMEG_6238	two-component system sensor kinase	0	0.727174	-0.110133	0.365037	1.69106	2.4077	2.59745e-08	4.3891	5.3406e-09
MSMEG_1428	glucose-methanol-choline oxidoreductase	0	0.610954	-0.244144	0.55229	-1.65055	0.671465	2.60882e-08	4.62233	5.36854e-09
MSMEG_3274	MerR family transcriptional regulator	0	-1.49262	0.242025	-1.4893	-0.049526	-2.33248	2.62383e-08	3.5217	5.40404e-09
MSMEG_5968	polysaccharide biosynthesis protein	0	-0.551921	-0.149415	-0.392505	-1.41716	-1.43877	2.66583e-08	7.50694	5.49521e-09
MSMEG_6176	2-dehydro-3-deoxy-6-phosphogalactonate aldolase (EC:4.1.2.21); K01631 2-dehydro-3-deoxyphosphogalactonate aldolase [EC:4.1.2.21]	0	0.999748	0.0406518	1.37789	-4.65724	-1.4438	2.6749e-08	3.13394	5.51859e-09
MSMEG_6466	aquaporin Z; K06188 aquaporin Z	0	-1.0126	-0.163498	-1.21355	0.0988844	-1.55156	2.67925e-08	4.98841	5.53227e-09
MSMEG_2651	alkanesulfonate monooxygenase; K04091 alkanesulfonate monooxygenase [EC:1.14.14.5]	0	1.26513	-0.0330177	0.734451	-1.60969	1.33768	2.68983e-08	3.95561	5.55883e-09
MSMEG_4284	hypothetical protein; K07071	0	0.733164	0.288521	0.98516	-0.178469	1.60319	2.69311e-08	7.30734	5.57032e-09
MSMEG_0542	ANTAR domain-containing protein	0	-1.43975	-0.432657	-1.95225	0.402373	-0.499406	2.69828e-08	5.1419	5.58669e-09
MSMEG_6254	hypothetical protein	0	1.17516	-0.518817	1.4311	-0.0983271	2.31049	2.69828e-08	2.9256	5.59048e-09
MSMEG_5004	DNA repair exonuclease	0	-0.773864	-0.29553	-0.819595	0.639626	-0.0101447	2.70058e-08	6.49696	5.59998e-09
MSMEG_0064	PPE family protein	0	-0.546375	-0.00868756	-0.834696	2.20501	0.105804	2.70228e-08	7.79545	5.61578e-09
MSMEG_1843	ahcY; pseudogene	0	1.0875	-0.682089	1.216	-0.292742	-0.501039	2.70228e-08	9.47898	5.61725e-09
MSMEG_6135	hypothetical protein	0	-1.44839	0.230302	-1.55698	-2.0802	-0.983118	2.70228e-08	6.28931	5.61771e-09
MSMEG_5582	hypothetical protein	0	-1.46116	0.32846	-1.98932	0.808904	-0.0669916	2.70528e-08	5.47827	5.6287e-09
MSMEG_3855	hypothetical protein	0	0.187054	0.233928	-0.0347179	1.49813	0.794289	2.74161e-08	6.82272	5.70909e-09
MSMEG_0116	taurine import ATP-binding protein TauB (EC:3.6.3.36); K10831 taurine transport system ATP-binding protein [EC:3.6.3.36]	0	3.56848	0.594521	3.04056	0.0341925	4.40834	2.76639e-08	1.92129	5.76553e-09
MSMEG_1361	alpha-mannosidase	0	-0.798063	0.413898	-0.877847	0.589353	-1.86673	2.77908e-08	7.13847	5.79685e-09
MSMEG_1941	helicase, UvrD/Rep family protein	0	0.113429	-0.0576207	0.096435	1.52783	0.313819	2.78692e-08	6.3849	5.81809e-09
MSMEG_5402	dehydrogenase DhgA	0	-0.86104	0.309551	-0.789799	0.251986	-1.5059	2.79039e-08	9.37708	5.83023e-09
MSMEG_0372	fabG; 3-ketoacyl-ACP reductase (EC:1.1.1.100); K00059 3-oxoacyl-[acyl-carrier protein] reductase [EC:1.1.1.100]	0	1.99697	0.898813	1.94474	1.67603	1.32785	2.80137e-08	8.93026	5.8679e-09
MSMEG_0923	hypothetical protein	0	0.853794	-0.415366	1.08664	-0.376844	0.430827	2.80137e-08	6.20969	5.86709e-09
MSMEG_2621	proS; prolyl-tRNA synthetase (EC:6.1.1.15); K01881 prolyl-tRNA synthetase [EC:6.1.1.15]	0	0.887228	-0.0225881	1.09998	0.67465	1.4105	2.80137e-08	7.24798	5.86004e-09
MSMEG_3834	TetR family transcriptional regulator	0	-1.3406	0.3529	-1.56281	-0.776724	-1.59383	2.80193e-08	4.5527	5.87399e-09
MSMEG_6404	glf; UDP-galactopyranose mutase (EC:5.4.99.9); K01854 UDP-galactopyranose mutase [EC:5.4.99.9]	0	0.742977	-0.805024	0.880712	-0.347159	-0.726893	2.81214e-08	6.68597	5.90033e-09
MSMEG_6319	penicillin-binding protein, transpeptidase	0	1.38685	-0.139387	1.41464	0.566304	0.881951	2.83758e-08	6.2559	5.95866e-09
MSMEG_3461	katG; catalase/peroxidase HPI (EC:1.11.1.6); K03782 catalase-peroxidase [EC:1.11.1.21]	0	-1.32077	-0.224222	-1.42477	-0.86926	-2.21587	2.8639e-08	10.4275	6.01896e-09
MSMEG_1416	pyridine nucleotide-disulfide oxidoreductase	0	1.2534	0.456444	1.23977	0.894925	2.24879	2.86398e-08	5.87404	6.02415e-09
MSMEG_3512	competence damage-inducible protein A; K03742 nicotinamide-nucleotide amidase [EC:3.5.1.42]	0	0.696309	-0.555721	0.700122	0.18671	1.08067	2.87654e-08	5.57651	6.05562e-09
MSMEG_2379	leuB; 3-isopropylmalate dehydrogenase (EC:1.1.1.85); K00052 3-isopropylmalate dehydrogenase [EC:1.1.1.85]	0	1.41537	0.314289	1.46433	1.25061	1.47399	2.89876e-08	8.27096	6.10746e-09
MSMEG_5374	glutamate--ammonia ligase; K01915 glutamine synthetase [EC:6.3.1.2]	0	-1.74348	-0.212369	-1.54779	-1.51836	-2.31825	2.90855e-08	3.16453	6.1332e-09
MSMEG_4921	mce; methylmalonyl-CoA epimerase (EC:5.1.99.1); K05606 methylmalonyl-CoA/ethylmalonyl-CoA epimerase [EC:5.1.99.1]	0	-0.203171	-0.116144	-0.20262	0.798415	-0.900571	2.91936e-08	9.51641	6.1611e-09
MSMEG_4933	hypothetical protein	0	1.71215	0.0485257	1.74655	0.955942	1.58181	2.93181e-08	3.99957	6.19251e-09
MSMEG_2629	rbfA; ribosome-binding factor A; K02834 ribosome-binding factor A	0	1.38616	0.164999	1.76593	0.543012	0.763056	2.93283e-08	6.70957	6.19981e-09
MSMEG_4280	short chain dehydrogenase	0	1.10103	0.0311161	1.36734	0.497862	1.11416	2.95386e-08	6.14506	6.24945e-09
MSMEG_0812	amino acid transporter; K03294 basic amino acid/polyamine antiporter, APA family	0	-0.0794026	0.185664	0.137722	0.249722	2.18352	2.97108e-08	3.16168	6.29108e-09
MSMEG_1374	ribose ABC transporter periplasmic binding protein; K10439 ribose transport system substrate-binding protein	0	2.31354	0.663589	1.48505	1.00925	1.90812	2.97872e-08	3.5484	6.31248e-09
MSMEG_1514	hypothetical protein	0	0.181293	-0.260165	0.106149	-0.116942	-1.43075	2.98972e-08	5.66057	6.34103e-09
MSMEG_6440	monooxygenase, flavin-binding family protein; K10215 monooxygenase [EC:1.14.13.-]	0	0.373878	-0.172033	0.0985508	-0.789043	-1.20698	3.00846e-08	8.69202	6.38605e-09
MSMEG_2278	membrane-bound oxidoreductase	0	-0.675953	0.292695	-0.493327	0.827063	1.48722	3.01708e-08	4.28423	6.40963e-09
MSMEG_1404	IS1096, tnpA protein	0	-1.59434	0.719559	-1.81099	-0.291966	-2.68292	3.07195e-08	3.30041	6.53159e-09
MSMEG_5144	xylosidase/arabinosidase; K05349 beta-glucosidase [EC:3.2.1.21]	0	-0.120222	0.0124352	-0.206104	-1.47578	1.01657	3.0768e-08	4.06365	6.54731e-09
MSMEG_6422	ferritin family protein	0	0.287685	0.307433	0.168981	0.461712	-1.09916	3.12914e-08	10.6359	6.66416e-09
MSMEG_0411	acyl-CoA synthetase (EC:2.3.1.86); K12423 fatty acid CoA ligase FadD21	0	0.304569	-0.505396	0.475142	-1.37324	0.103515	3.13467e-08	6.61942	6.68143e-09
MSMEG_3596	ATPase	0	-0.756446	-0.0183027	-0.800093	-1.057	0.18411	3.14754e-08	7.04729	6.71438e-09
MSMEG_3181	hypothetical protein	0	-1.28376	0.503472	-1.13387	-0.0788568	-0.562507	3.16639e-08	4.72471	6.76014e-09
MSMEG_2458	hypothetical protein; K02051 NitT/TauT family transport system substrate-binding protein	0	-1.1844	-0.0996038	-1.09302	-2.55656	-1.83064	3.21214e-08	4.96182	6.86346e-09
MSMEG_3488	AraC family transcriptional regulator	0	-1.30094	0.230413	-1.52118	0.0311887	-0.808781	3.21291e-08	4.56471	6.87073e-09
MSMEG_0989	hypothetical protein	0	-0.751765	-0.00644483	-0.712102	0.487275	-0.670649	3.2495e-08	7.29603	6.95468e-09
MSMEG_4352	hypothetical protein	0	1.60006	-0.0675161	1.4553	0.029045	2.1739	3.28426e-08	3.72066	7.03483e-09
MSMEG_4113	acyl-CoA dehydrogenase	0	1.48284	0.344055	1.63816	0.438698	1.78031	3.31144e-08	4.02062	7.09885e-09
MSMEG_0108	acyl-CoA dehydrogenase (EC:1.3.99.-); K00257 [EC:1.3.99.-]	0	1.30425	-0.0168643	1.42632	0.238021	1.3823	3.31295e-08	5.24517	7.10789e-09
MSMEG_6903	PadR family transcriptional regulator	0	-1.25693	1.37399	-1.54225	1.02076	-0.232266	3.33048e-08	7.13912	7.15134e-09
MSMEG_0161	formate dehydrogenase subunit alpha (EC:1.2.1.2); K00123 formate dehydrogenase major subunit [EC:1.2.1.2]	0	2.01372	-0.0861433	1.87286	1.48364	0.827681	3.33275e-08	4.23541	7.17903e-09
MSMEG_4632	saccharopine dehydrogenase (EC:1.5.1.7); K00290 saccharopine dehydrogenase (NAD+, L-lysine forming) [EC:1.5.1.7]	0	1.0233	0.389401	1.08223	0.598768	1.556	3.33275e-08	6.50234	7.17343e-09
MSMEG_5009	ABC transporter; K06147 ATP-binding cassette, subfamily B, bacterial	0	0.526114	-0.528782	0.66656	-0.050743	1.42571	3.33275e-08	4.34675	7.17958e-09
MSMEG_6360	tRNA-Ser; K14233 tRNA Ser	0	-2.51631	-0.241242	-2.2832	-0.243431	-2.7372	3.33275e-08	2.23138	7.16497e-09
MSMEG_5871	HIT family protein	0	1.48868	-0.234076	1.50305	0.165798	0.786761	3.35865e-08	5.86385	7.24126e-09
MSMEG_1130	hypothetical protein	0	-0.545875	0.157847	-0.318977	-0.341795	-1.61333	3.40905e-08	5.6357	7.36188e-09
MSMEG_2497	amidase; K02433 aspartyl-tRNA(Asn)/glutamyl-tRNA(Gln) amidotransferase subunit A [EC:6.3.5.6 6.3.5.7]	0	-0.873759	-0.0452838	-0.605167	-0.0481239	0.945087	3.40905e-08	4.10875	7.35923e-09
MSMEG_2041	pseudogene	0	1.13483	-0.080641	0.877224	-0.465927	2.88538	3.41543e-08	2.50478	7.38163e-09
MSMEG_3906	tRNA (adenine-N(1)-)-methyltransferase; K07442 tRNA (adenine57-N1/adenine58-N1)-methyltransferase [EC:2.1.1.219 2.1.1.220]	0	1.51672	0.452931	1.60308	1.37668	2.3102	3.43588e-08	6.71542	7.43187e-09
MSMEG_3273	glutamyl aminopeptidase, M42 family protein	0	-1.26877	0.65476	-1.23759	0.24477	-1.67773	3.4495e-08	7.08847	7.4734e-09
MSMEG_5953	hypothetical protein	0	-2.47991	-0.244391	-2.62398	-1.37652	-3.8531	3.4495e-08	2.24091	7.47138e-09
MSMEG_5345	glycosyl hydrolase family protein	0	1.35292	0.0504317	1.28957	0.262835	0.128801	3.4543e-08	7.25772	7.48988e-09
MSMEG_6337	phosphotransferase enzyme family protein	0	0.810661	0.213078	0.89092	-0.0363727	1.79301	3.46079e-08	4.05031	7.51e-09
MSMEG_1097	glycosyl transferase family protein	0	-0.127894	0.452061	-0.027935	0.703666	-1.73452	3.4631e-08	11.0116	7.52108e-09
MSMEG_0454	GntR family transcriptional regulator	0	-1.18584	0.402679	-1.34459	-0.248014	-0.8055	3.46808e-08	5.53321	7.53797e-09
MSMEG_5468	hypothetical protein	0	-1.33311	-0.359332	-1.32189	-0.0885303	-0.765015	3.4746e-08	8.89448	7.55824e-09
MSMEG_6158	hypothetical protein	0	-1.20784	0.36701	-1.37981	-0.269379	-1.25908	3.55888e-08	7.98836	7.74781e-09
MSMEG_1820	purE; phosphoribosylaminoimidazole carboxylase catalytic subunit (EC:4.1.1.21); K01588 5-(carboxyamino)imidazole ribonucleotide mutase [EC:5.4.99.18]	0	0.893437	0.16555	1.01713	-0.194899	1.12971	3.59222e-08	5.52043	7.83218e-09
MSMEG_3528	ErfK/YbiS/YcfS/YnhG family protein	0	-0.753685	0.34622	-0.926	-0.732905	-1.15169	3.59222e-08	7.61872	7.83299e-09
MSMEG_4362	universal stress protein family protein	0	-0.542149	0.447839	-0.630861	0.874927	-0.172815	3.63069e-08	5.20202	7.92324e-09
MSMEG_5988	hypothetical protein	0	-0.441472	0.0445632	-0.723607	1.70235	0.0670467	3.65464e-08	6.87992	7.98191e-09
MSMEG_4659	GntR family transcriptional regulator	0	-1.53625	0.191443	-1.32927	-1.10665	-1.41899	3.66264e-08	4.75772	8.00953e-09
MSMEG_5847	purB; adenylosuccinate lyase (EC:4.3.2.2); K01756 adenylosuccinate lyase [EC:4.3.2.2]	0	1.02026	0.236432	1.12016	0.424331	1.57383	3.66264e-08	6.27578	8.01222e-09
MSMEG_2779	hypothetical protein	0	-1.26714	-0.339229	-1.19549	-0.132417	-0.906823	3.6749e-08	6.71404	8.04548e-09
MSMEG_5482	mscL; large-conductance mechanosensitive channel; K03282 large conductance mechanosensitive channel	0	-1.85786	-0.456777	-2.01973	0.324138	-1.77304	3.69581e-08	4.3303	8.09774e-09
MSMEG_4230	mraY; phospho-N-acetylmuramoyl-pentapeptide-transferase (EC:2.7.8.13); K01000 phospho-N-acetylmuramoyl-pentapeptide-transferase [EC:2.7.8.13]	0	0.717296	-0.0880513	0.894686	-0.0127071	1.55211	3.70163e-08	6.20307	8.12347e-09
MSMEG_5057	hypothetical protein	0	0.899627	-0.0814202	0.98387	-0.105705	2.11306	3.70163e-08	4.40979	8.11939e-09
MSMEG_0219	RNA polymerase factor sigma-70 (EC:2.7.7.6); K03088 RNA polymerase sigma-70 factor, ECF subfamily	0	0.979165	0.278359	0.770327	1.18572	1.60494	3.72974e-08	6.17112	8.1917e-09
MSMEG_0026	septation inhibitor protein	0	0.54569	-0.268012	0.91532	-0.148058	-1.13172	3.76215e-08	4.91402	8.26947e-09
MSMEG_5231	hypothetical protein	0	-1.47908	0.192781	-1.92376	0.856435	-1.44793	3.80198e-08	3.92496	8.36369e-09
MSMEG_0940	hypothetical protein	0	1.01566	0.19819	1.1215	0.150134	0.933968	3.83104e-08	7.81685	8.43433e-09
MSMEG_1244	hypothetical protein	0	-0.368361	-0.564927	-0.264454	-0.714021	-1.56503	3.8396e-08	8.67621	8.45991e-09
MSMEG_4847	TetR family transcriptional regulator	0	-0.885525	-0.502935	-0.973275	-0.66935	-1.78727	3.84686e-08	7.09044	8.48264e-09
MSMEG_3234	integral membrane protein	0	-1.13606	-0.348132	-1.2528	-0.0784942	-1.41798	3.88703e-08	6.72342	8.57805e-09
MSMEG_5912	gabD2; succinate-semialdehyde dehydrogenase; K00135 succinate-semialdehyde dehydrogenase / glutarate-semialdehyde dehydrogenase [EC:1.2.1.16 1.2.1.79 1.2.1.20]	0	1.37536	0.146775	1.42462	-0.121785	0.733383	3.8886e-08	6.64781	8.58833e-09
MSMEG_6192	hypothetical protein	0	2.15316	-0.0938967	2.09143	1.62388	1.4779	3.90431e-08	3.28045	8.62987e-09
MSMEG_5922	lipid-transfer protein	0	2.05007	0.242116	1.99375	-0.666037	2.57973	3.93332e-08	2.87878	8.70087e-09
MSMEG_6271	leuA; 2-isopropylmalate synthase (EC:2.3.3.13); K01649 2-isopropylmalate synthase [EC:2.3.3.13]	0	1.25047	0.161019	1.1065	0.716534	1.24813	3.95522e-08	7.27713	8.75625e-09
MSMEG_4710	branched-chain alpha-keto acid dehydrogenase subunit E2; K00627 pyruvate dehydrogenase E2 component (dihydrolipoamide acetyltransferase) [EC:2.3.1.12]	0	-0.31557	0.441789	-0.74985	1.2638	-0.667696	3.99739e-08	5.27804	8.85662e-09
MSMEG_4008	oxidoreductase, 2OG-Fe(II) oxygenase	0	-7.33272	-1.93846	-7.48621	-8.97964	-7.08078	4.00016e-08	2.81325	8.86978e-09
MSMEG_2619	efflux protein	0	-0.415108	0.222858	-0.42974	0.752842	-0.682305	4.01603e-08	8.84246	8.91199e-09
MSMEG_0943	proC; pyrroline-5-carboxylate reductase (EC:1.5.1.2); K00286 pyrroline-5-carboxylate reductase [EC:1.5.1.2]	0	1.14064	0.281846	1.14753	1.30324	0.604082	4.05023e-08	6.31291	8.99499e-09
MSMEG_4742	clavaldehyde dehydrogenase	0	1.00071	0.0288659	0.74954	1.39644	1.92134	4.13896e-08	4.87094	9.1993e-09
MSMEG_6481	hypothetical protein	0	0.048671	0.0670437	0.0167165	-0.34495	1.43756	4.15477e-08	4.895	9.24173e-09
MSMEG_1753	mtnN; MTA/SAH nucleosidase (EC:3.2.2.16 3.2.2.9); K01243 adenosylhomocysteine nucleosidase [EC:3.2.2.9]	0	1.01366	-0.0566476	1.08108	-0.184689	1.35729	4.20128e-08	5.17656	9.35253e-09
MSMEG_0889	succinate-semialdehyde dehydrogenase	0	0.729979	0.147875	0.272295	0.164871	1.51752	4.21968e-08	5.78232	9.40091e-09
MSMEG_6447	hypothetical protein	0	-0.755136	-0.5532	-1.00686	1.63245	-0.830624	4.2214e-08	4.44188	9.41212e-09
MSMEG_6935	N-acetylmuramoyl-L-alanine amidase (EC:3.5.1.28); K01448 N-acetylmuramoyl-L-alanine amidase [EC:3.5.1.28]	0	-1.01116	0.253462	-0.862615	-0.162446	-1.50411	4.2892e-08	8.91945	9.57082e-09
MSMEG_1823	hypothetical protein	0	0.808392	-0.431332	0.973901	0.33535	0.919712	4.3277e-08	5.23069	9.67095e-09
MSMEG_5839	protease 2 (EC:3.4.21.83); K01354 oligopeptidase B [EC:3.4.21.83]	0	1.38541	0.268351	1.45448	0.939385	0.806093	4.3277e-08	7.68092	9.67191e-09
MSMEG_4623	obgE; GTPase ObgE; K03979 GTP-binding protein	0	1.08777	-0.0374229	1.27754	-0.551779	0.737539	4.33674e-08	6.62865	9.69969e-09
MSMEG_2541	frr; ribosome recycling factor; K02838 ribosome recycling factor	0	1.25561	-0.203941	1.21946	0.0318819	0.952001	4.34073e-08	6.88089	9.71624e-09
MSMEG_5943	peroxisomal multifunctional enzyme type 2 (EC:1.1.1.35 4.2.1.107)	0	1.88552	0.320214	1.85607	-0.138259	2.13586	4.34138e-08	3.19123	9.7253e-09
MSMEG_1108	alpha/beta hydrolase	0	0.832146	-0.52684	1.04569	-0.193147	0.342818	4.4173e-08	6.00131	9.90311e-09
MSMEG_1844	hypothetical protein	0	-1.47621	0.5249	-1.41021	0.0106871	-1.57328	4.43044e-08	4.31395	9.94033e-09
MSMEG_3290	regulatory protein	0	-1.02071	0.545177	-1.04954	-0.144139	-2.04735	4.45441e-08	8.089	1.00019e-08
MSMEG_0359	hypothetical protein; K16648 arabinofuranan 3-O-arabinosyltransferase [EC:2.4.2.-]	0	1.24822	0.15826	1.61982	0.630371	0.909889	4.47883e-08	6.84903	1.00646e-08
MSMEG_0686	oxidoreductase; K13483 xanthine dehydrogenase YagT iron-sulfur-binding subunit	0	-0.649687	0.292816	-0.675724	-0.142983	-1.71052	4.48513e-08	8.15295	1.00943e-08
MSMEG_1518	hypothetical protein	0	-0.738303	0.341253	-1.04259	1.79843	-0.929261	4.48513e-08	4.11529	1.01023e-08
MSMEG_4728	condensation domain-containing protein	0	-1.47123	-0.177967	-1.3082	0.0253686	-0.966978	4.48513e-08	5.84927	1.01008e-08
MSMEG_2694	XRE family transcriptional regulator	0	0.391148	0.325764	0.198641	1.0051	-0.989319	4.56133e-08	7.88525	1.02959e-08
MSMEG_5182	2-nitropropane dioxygenase; K00459 nitronate monooxygenase [EC:1.13.12.16]	0	1.48182	0.42702	1.4585	1.40927	1.70543	4.56133e-08	6.08763	1.02916e-08
MSMEG_5607	hypothetical protein	0	-0.0408067	0.32567	-0.267063	1.21457	-1.27	4.56133e-08	7.01377	1.0298e-08
MSMEG_3802	hypothetical protein	0	-0.181405	-0.13532	-0.101015	0.150328	1.33494	4.57538e-08	4.70167	1.03377e-08
MSMEG_6934	trx; thioredoxin; K03671 thioredoxin 1	0	-0.0769769	0.123168	0.0608726	0.436775	-1.0057	4.60603e-08	7.62548	1.0415e-08
MSMEG_4762	ABC transporter; K02055 putative spermidine/putrescine transport system substrate-binding protein	0	-2.5597	-0.661048	-2.78114	-0.931301	-1.59754	4.61447e-08	3.81924	1.04422e-08
MSMEG_6403	bifunctional udp-galactofuranosyl transferase glft; K16650 galactofuranosylgalactofuranosylrhamnosyl-N-acetylglucosaminyl-diphospho-decaprenol beta-1,5/1,6-galactofuranosyltransferase [EC:2.4.1.288]	0	1.04581	-0.354852	1.04692	0.243897	0.563993	4.62576e-08	7.78897	1.04759e-08
MSMEG_3915	NAD-dependent alcohol dehydrogenase (EC:1.1.1.1); K13953 alcohol dehydrogenase, propanol-preferring [EC:1.1.1.1]	0	-1.3263	0.0816738	-1.27802	-0.320414	-1.7381	4.65372e-08	5.24828	1.05473e-08
MSMEG_1854	valosin containing protein-1	0	-0.380933	-0.00129086	-0.355477	1.0585	0.00458214	4.75563e-08	5.85118	1.07867e-08
MSMEG_2068	hypothetical protein	0	2.226	0.369967	2.33385	-0.266236	2.14916	4.77499e-08	2.82971	1.08389e-08
MSMEG_2263	hybC; hydrogenase-2, large subunit (EC:1.12.99.6); K06281 hydrogenase large subunit [EC:1.12.99.6]	0	0.833742	0.186016	0.835634	-1.31895	-0.564752	4.77828e-08	6.88461	1.08641e-08
MSMEG_4955	thrB; homoserine kinase (EC:2.7.1.39); K00872 homoserine kinase [EC:2.7.1.39]	0	1.27411	0.213	1.38361	0.582235	1.52208	4.77828e-08	6.20792	1.08715e-08
MSMEG_6082	carbonic anhydrase; K01673 carbonic anhydrase [EC:4.2.1.1]	0	-1.00609	0.0227826	-1.0607	-0.280579	-1.21148	4.77828e-08	9.4726	1.08576e-08
MSMEG_1634	forkhead-associated protein	0	0.9116	-0.00830356	1.26718	-0.447154	0.632967	4.81677e-08	5.56653	1.09675e-08
MSMEG_3223	TM2 domain-containing protein	0	-0.700781	0.173922	-0.839894	0.583478	-1.29229	4.82476e-08	5.77138	1.09942e-08
MSMEG_5198	carnitinyl-CoA dehydratase (EC:4.2.1.-); K08299 crotonobetainyl-CoA hydratase [EC:4.2.1.149]	0	1.06373	0.283279	1.41503	-1.00089	1.47776	4.8412e-08	3.84208	1.10401e-08
MSMEG_4961	hypothetical protein	0	-0.494481	0.581978	-0.275019	-1.73639	-3.81509	4.912e-08	5.65652	1.12102e-08
MSMEG_0532	TetR family transcriptional regulator	0	2.80738	-0.516782	2.92383	1.52359	2.01139	4.91296e-08	3.01239	1.1221e-08
MSMEG_3507	fructose-1,6-bisphosphate aldolase (EC:4.1.2.13); K01623 fructose-bisphosphate aldolase, class I [EC:4.1.2.13]	0	1.22517	0.244608	1.07755	0.448694	1.45055	4.95175e-08	6.66389	1.1327e-08
MSMEG_6554	ABC transporter ATP-binding protein; K14698 ATP-binding cassette, subfamily B, bacterial IrtA [EC:3.6.3.-]	0	0.31944	0.323066	0.52609	-0.570414	2.34161	4.95175e-08	3.03968	1.13217e-08
MSMEG_1063	hypothetical protein	0	-0.616543	0.432665	-0.942134	0.835105	-0.817783	4.95877e-08	4.78207	1.13517e-08
MSMEG_0699	hypothetical protein	0	0.125542	0.872198	-0.0179348	-0.95898	-0.907813	4.96751e-08	7.92389	1.14153e-08
MSMEG_0819	N-carbamoyl-L-amino acid amidohydrolase; K06016 N-carbamoyl-L-amino-acid hydrolase [EC:3.5.1.87]	0	-1.34765	0.0772969	-1.234	-1.27015	-1.75294	4.96751e-08	3.54331	1.14089e-08
MSMEG_0993	histidine kinase	0	-0.297163	0.486605	-0.153545	-0.205401	1.24058	4.96751e-08	4.6411	1.14129e-08
MSMEG_3277	polyamine ABC transporter integral membrane protein; K11070 spermidine/putrescine transport system permease protein	0	-1.92969	-0.610472	-2.43342	-1.9564	-2.06633	4.96751e-08	3.23935	1.13912e-08
MSMEG_6471	glycine/D-amino acid oxidase	0	0.884799	-0.0181242	1.06143	-0.122329	1.67718	4.96751e-08	5.59124	1.14131e-08
MSMEG_0661	glutamate-1-semialdehyde 2,1-aminomutase (EC:5.4.3.8); K01845 glutamate-1-semialdehyde 2,1-aminomutase [EC:5.4.3.8]	0	-2.25168	0.202847	-2.60745	0.138687	-1.35499	5.1205e-08	4.13712	1.17807e-08
MSMEG_6044	ligand-binding/sugar binding domain-containing protein	0	-0.185608	0.277287	-0.386633	1.31338	-0.435443	5.1205e-08	7.01473	1.17848e-08
MSMEG_5240	fumC; fumarate hydratase (EC:4.2.1.2); K01679 fumarate hydratase, class II [EC:4.2.1.2]	0	1.10142	0.0217231	1.09645	0.554597	0.689766	5.21796e-08	8.09667	1.20182e-08
MSMEG_6454	hypothetical protein	0	1.14065	-0.419325	1.56035	-0.774872	1.00826	5.22634e-08	6.53297	1.20467e-08
MSMEG_1481	methyltransferase	0	1.8845	0.108241	2.26752	0.951238	2.33007	5.23839e-08	4.11973	1.20837e-08
MSMEG_1749	monooxygenase	0	0.316897	-0.525246	-0.1252	-0.484365	-2.01666	5.24295e-08	4.26172	1.21033e-08
MSMEG_3356	hypothetical protein	0	-1.77438	-0.476476	-1.92506	-0.724878	-2.09856	5.27201e-08	3.27762	1.21797e-08
MSMEG_5076	ABC transporter; K01992 ABC-2 type transport system permease protein	0	1.11082	-0.105176	1.52063	-0.190578	1.63159	5.34731e-08	3.84141	1.2363e-08
MSMEG_0370	hypothetical protein	0	0.905613	-0.044805	1.01984	0.597195	1.40404	5.35047e-08	7.66018	1.23797e-08
MSMEG_4307	hypothetical protein	0	1.24722	0.121967	1.40057	0.612941	1.32258	5.35186e-08	5.63351	1.23923e-08
MSMEG_3645	hypothetical protein; K08999 hypothetical protein	0	-1.04066	0.353354	-1.15771	-0.0667966	-1.13278	5.35487e-08	8.36581	1.24087e-08
MSMEG_2973	peptidyl-prolyl cis-trans isomerase	0	1.3557	-0.344052	1.28183	0.00634741	1.7003	5.36083e-08	4.95959	1.24319e-08
MSMEG_3361	hypothetical protein	0	-1.82439	-0.122482	-1.65273	-2.25097	-2.61683	5.40621e-08	2.24871	1.25466e-08
MSMEG_6381	hypothetical protein	0	-0.529354	-0.420042	-0.686779	1.17543	-0.155441	5.41896e-08	4.3829	1.25857e-08
MSMEG_2131	long-chain-fatty-acid--ACP ligase (EC:2.3.1.86); K01909 long-chain-fatty-acid--[acyl-carrier-protein] ligase [EC:6.2.1.20]	0	0.322711	0.255724	0.200353	-0.254106	3.07701	5.43643e-08	2.06328	1.26358e-08
MSMEG_2074	hypothetical protein	0	1.44929	0.00344229	1.14686	-0.308821	1.72142	5.47509e-08	3.36616	1.27352e-08
MSMEG_5308	hypothetical protein	0	0.684268	0.144012	0.638905	1.36336	-0.11272	5.47624e-08	9.50217	1.27475e-08
MSMEG_6664	methylenetetrahydrofolate reductase	0	-0.204041	0.0853931	-0.0194359	-0.255184	-2.11136	5.57552e-08	9.02982	1.29884e-08
MSMEG_0374	glycolate oxidase subunit; K00104 glycolate oxidase [EC:1.1.3.15]	0	-0.502558	0.30821	-0.339313	-0.334263	-3.2302	5.71517e-08	4.98903	1.33237e-08
MSMEG_4730	hypothetical protein	0	-1.4106	0.258366	-1.41447	-0.248189	-0.385154	5.71592e-08	4.82248	1.33355e-08
MSMEG_1869	hypothetical protein	0	-0.126092	-0.335537	-0.193176	0.711127	-1.13884	5.72789e-08	4.6182	1.33734e-08
MSMEG_3577	calpastatin	0	-2.10226	-0.0120315	-2.35056	-0.968647	-1.57351	5.74221e-08	2.8819	1.342e-08
MSMEG_3860	polyprenol-monophosphomannose synthase Ppm1; K03820 apolipoprotein N-acyltransferase [EC:2.3.1.-]	0	1.31166	-0.118372	1.46354	0.384381	1.26329	5.74221e-08	5.82377	1.3427e-08
MSMEG_5691	hypothetical protein	0	1.02006	0.114059	1.03378	1.01919	1.25327	5.76585e-08	6.60368	1.34924e-08
MSMEG_5407	integral membrane protein; K07238 zinc transporter, ZIP family	0	-1.17967	-0.0430515	-1.28002	-0.157105	-1.42251	5.80371e-08	5.2036	1.35912e-08
MSMEG_0726	hypothetical protein	0	-1.14533	0.144479	-1.18641	1.43865	-1.13352	5.82437e-08	5.51878	1.36552e-08
MSMEG_2428	DNA-binding protein	0	-1.1223	0.415749	-1.08337	0.467402	-0.0210071	5.82437e-08	4.41305	1.366e-08
MSMEG_5851	esterase	0	1.3784	0.0111186	1.48958	1.02388	1.99563	5.83317e-08	4.36674	1.36908e-08
MSMEG_6101	folK; 2-amino-4-hydroxy-6-hydroxymethyldihydropteridine pyrophosphokinase (EC:2.7.6.3); K00950 2-amino-4-hydroxy-6-hydroxymethyldihydropteridine diphosphokinase [EC:2.7.6.3]	0	0.929833	-0.198219	0.934413	-1.08481	0.840786	5.83939e-08	4.21552	1.37156e-08
MSMEG_6779	hypothetical protein	0	0.543891	0.284951	0.798059	0.773549	1.56562	5.88656e-08	5.41139	1.38368e-08
MSMEG_4899	rdgB; non-canonical purine NTP pyrophosphatase, RdgB/HAM1 family protein; K02428 XTP/dITP diphosphohydrolase [EC:3.6.1.66]	0	1.34768	0.194695	1.34708	0.549451	1.22823	5.93558e-08	5.46958	1.39624e-08
MSMEG_1826	dTDP-RhA:a-D-GlcNAc-diphosphoryl polyprenol, a-3-L-rhamnosyl transferase; K16870 N-acetylglucosaminyl-diphospho-decaprenol L-rhamnosyltransferase [EC:2.4.1.289]	0	1.31857	0.212821	1.19787	0.764941	1.62867	5.94353e-08	5.27409	1.39915e-08
MSMEG_0231	hypothetical protein	0	0.44251	0.32626	0.468861	0.120653	1.6433	5.97634e-08	5.79569	1.40792e-08
MSMEG_6778	hypothetical protein	0	0.0944159	0.435363	0.204508	-1.13361	-0.414917	5.99324e-08	6.84989	1.41296e-08
MSMEG_5270	cystathionine beta-synthase (EC:4.2.1.22); K01697 cystathionine beta-synthase [EC:4.2.1.22]	0	0.992315	0.453929	0.791072	1.63683	0.462081	6.0094e-08	8.60683	1.41782e-08
MSMEG_4942	atpB; F0F1 ATP synthase subunit A (EC:3.6.3.14); K02108 F-type H+-transporting ATPase subunit a	0	1.07534	-0.482958	1.25663	-0.184689	-0.564756	6.08589e-08	4.65036	1.43693e-08
MSMEG_0391	Rmt3 protein	0	-0.576688	-0.139229	-0.708277	-1.49179	-0.888551	6.11464e-08	8.68381	1.44479e-08
MSMEG_1712	ABC transporter periplasmic protein; K02058 simple sugar transport system substrate-binding protein	0	0.861793	0.675573	0.405925	1.32266	2.72884	6.11674e-08	3.27951	1.44636e-08
MSMEG_1249	ISMsm7, transposase orfB	0	-1.20461	-0.456568	-1.02872	-1.57158	-2.09012	6.12065e-08	3.67712	1.4505e-08
MSMEG_2491	acetylornithine deacetylase; K01438 acetylornithine deacetylase [EC:3.5.1.16]	0	-3.52934	0.521996	-3.2854	-1.98531	-1.66208	6.12065e-08	4.12886	1.44972e-08
MSMEG_2649	truB; tRNA pseudouridine synthase B (EC:5.4.99.-); K03177 tRNA pseudouridine55 synthase [EC:5.4.99.25]	0	1.46327	0.206318	1.55146	0.0192157	1.55749	6.12065e-08	6.14245	1.44969e-08
MSMEG_5441	metG; methionyl-tRNA synthetase (EC:6.1.1.10); K01874 methionyl-tRNA synthetase [EC:6.1.1.10]	0	1.08898	-0.311379	1.13884	0.532703	-0.0914737	6.15237e-08	6.07444	1.4591e-08
MSMEG_2470	acyl-CoA thioesterase	0	1.18426	-0.251385	1.19573	0.0779153	2.32103	6.181e-08	3.39551	1.46697e-08
MSMEG_0316	NagC regulator	0	-1.15964	0.302428	-1.11098	0.147146	-0.470319	6.197e-08	5.90444	1.47511e-08
MSMEG_0901	hypothetical protein; K09959 hypothetical protein	0	1.05658	0.513805	1.07761	0.181026	2.22467	6.197e-08	5.00867	1.47505e-08
MSMEG_1134	heat shock protein HtpX (EC:3.4.24.-); K03799 heat shock protein HtpX [EC:3.4.24.-]	0	0.713508	-0.309391	0.879626	0.585945	-0.613551	6.197e-08	6.50267	1.47312e-08
MSMEG_2136	pgm; phosphoglucomutase (EC:5.4.2.2); K01835 phosphoglucomutase [EC:5.4.2.2]	0	-1.55235	-0.642558	-1.48907	-1.21682	-1.77085	6.197e-08	7.18065	1.47201e-08
MSMEG_4834	L-carnitine dehydratase/bile acid-inducible protein F	0	1.57009	0.465759	1.64257	0.420042	1.65618	6.23907e-08	3.63694	1.48622e-08
MSMEG_1737	RNA pseudouridine synthase; K06177 tRNA pseudouridine32 synthase / 23S rRNA pseudouridine746 synthase [EC:5.4.99.28 5.4.99.29]	0	-0.704237	0.458057	-0.617387	-0.535363	-1.76319	6.24855e-08	6.12019	1.48988e-08
MSMEG_3157	hypothetical protein	0	-1.083	0.150446	-0.925316	0.563483	-0.96029	6.24855e-08	4.80681	1.49067e-08
MSMEG_2927	ABC transporter permease; K05846 osmoprotectant transport system permease protein	0	-0.446592	-0.126996	-0.48363	0.183256	-1.57471	6.28143e-08	8.17397	1.49962e-08
MSMEG_0867	hydrolase	0	-1.45855	-0.0785191	-1.46401	-1.04074	-0.932596	6.29058e-08	5.43165	1.50392e-08
MSMEG_1092	urease accessory protein UreF; K03188 urease accessory protein	0	-5.18219	-0.168416	-4.4767	-5.2058	-4.14928	6.29058e-08	2.45224	1.504e-08
MSMEG_6086	antibiotic biosynthesis monooxygenase domain-containing protein	0	0.725174	-0.115195	0.762133	0.525881	-0.506289	6.31256e-08	7.1577	1.51037e-08
MSMEG_6230	acyltransferase	0	0.801765	0.485719	1.00338	-0.00394454	-1.11391	6.34103e-08	6.51543	1.51829e-08
MSMEG_3333	pseudogene	0	-0.928547	-0.477564	-0.444799	-2.20338	-3.09833	6.34965e-08	2.82227	1.52147e-08
MSMEG_0158	formyl-coenzyme A transferase (EC:2.8.3.16); K07749 formyl-CoA transferase [EC:2.8.3.16]	0	1.88928	-0.568149	1.91954	1.63076	0.943893	6.35885e-08	5.77207	1.52479e-08
MSMEG_3065	sun; ribosomal RNA small subunit methyltransferase B (EC:2.1.1.-); K03500 16S rRNA (cytosine967-C5)-methyltransferase [EC:2.1.1.176]	0	0.648225	0.536725	0.906392	1.04014	1.45805	6.41948e-08	6.25385	1.54045e-08
MSMEG_0657	Rieske (2Fe-2S) domain-containing protein; K00479 Rieske 2Fe-2S family protein	0	-1.91928	-0.290958	-2.36764	0.512467	-0.530382	6.44928e-08	3.57984	1.54873e-08
MSMEG_6227	PadR family transcriptional regulator	0	0.741068	0.160936	0.775615	2.0455	0.488797	6.48368e-08	5.58912	1.55813e-08
MSMEG_1643	hypothetical protein	0	1.27179	0.345311	1.36975	0.694342	1.69303	6.50823e-08	5.53554	1.56631e-08
MSMEG_4323	aceE; pyruvate dehydrogenase subunit E1 (EC:1.2.4.1); K00163 pyruvate dehydrogenase E1 component [EC:1.2.4.1]	0	-0.803039	-0.353352	-0.786712	-0.63343	-1.66271	6.50823e-08	10.179	1.56537e-08
MSMEG_4012	hydA; phenylhydantoinase (EC:3.5.2.2); K01464 dihydropyrimidinase [EC:3.5.2.2]	0	-7.6373	-2.23563	-7.22235	-8.66864	-7.68707	6.52764e-08	2.41628	1.57213e-08
MSMEG_5090	hypothetical protein	0	0.61896	-0.549329	0.606	1.63521	0.075586	6.53937e-08	5.41144	1.5761e-08
MSMEG_5388	hypothetical protein	0	-0.327918	0.682608	-0.540555	0.796919	-1.88839	6.58241e-08	3.80038	1.58762e-08
MSMEG_1254	DEAD/DEAH box helicase	0	-0.634406	-0.110925	-0.687739	0.0362574	-1.45796	6.59637e-08	7.71193	1.59215e-08
MSMEG_0464	phosphomethylpyrimidine kinase (EC:2.7.4.7); K00868 pyridoxine kinase [EC:2.7.1.35]	0	0.765655	-0.0917353	0.792279	0.442966	1.06539	6.60435e-08	6.71837	1.59577e-08
MSMEG_2073	CAIB/BAIF family protein; K07749 formyl-CoA transferase [EC:2.8.3.16]	0	1.15398	0.278017	0.972686	-0.352654	1.39711	6.60435e-08	4.09591	1.59639e-08
MSMEG_2503	hypothetical protein; K02051 NitT/TauT family transport system substrate-binding protein	0	1.96214	-0.229794	1.82576	1.46247	2.26359	6.6484e-08	3.21864	1.6082e-08
MSMEG_2173	GntR family transcriptional regulator; K05799 GntR family transcriptional regulator, transcriptional repressor for pyruvate dehydrogenase complex	0	0.10799	0.518689	0.0849027	0.882098	-0.618384	6.75525e-08	7.51061	1.63523e-08
MSMEG_2367	gatB; aspartyl/glutamyl-tRNA amidotransferase subunit B (EC:6.3.5.-); K02434 aspartyl-tRNA(Asn)/glutamyl-tRNA(Gln) amidotransferase subunit B [EC:6.3.5.6 6.3.5.7]	0	1.01337	0.420701	0.933831	1.41332	0.876222	6.76783e-08	8.80753	1.63946e-08
MSMEG_4152	phenoxybenzoate dioxygenase subunit beta (EC:1.-.-.-)	0	-1.83507	0.728614	-2.27031	-0.405586	-0.315664	6.8212e-08	3.48468	1.65359e-08
MSMEG_1806	hypothetical protein	0	0.428719	0.423428	0.5252	-0.673223	-1.66685	6.83995e-08	6.96489	1.65933e-08
MSMEG_5183	3-hydroxyacyl-CoA dehydrogenase	0	1.71915	0.275419	1.78089	1.5031	1.76166	6.84128e-08	5.15175	1.66085e-08
MSMEG_1073	short chain dehydrogenase	0	1.29711	0.425721	1.44254	1.2703	0.675366	6.8718e-08	6.79156	1.67067e-08
MSMEG_6673	6-aminohexanoate-cyclic-dimer hydrolase (EC:3.5.2.12)	0	0.75886	-0.0398882	0.770812	-0.127168	2.25214	6.8718e-08	3.18137	1.67043e-08
MSMEG_2913	hydrolase	0	0.0521733	0.538242	-0.180188	-0.351943	-2.02369	6.88016e-08	9.02488	1.67391e-08
MSMEG_0373	acetyl-CoA acetyltransferase (EC:2.3.1.9); K00626 acetyl-CoA C-acetyltransferase [EC:2.3.1.9]	0	0.807235	0.584153	0.857825	0.856134	-0.268038	6.88641e-08	9.81756	1.67664e-08
MSMEG_1957	hypothetical protein	0	1.30187	0.164209	1.33024	0.627925	0.775743	6.89878e-08	7.76656	1.68086e-08
MSMEG_3493	hypothetical protein	0	-0.709259	-0.706291	-0.519811	-0.525799	-1.99597	6.94275e-08	6.4061	1.69279e-08
MSMEG_2655	LppU protein	0	1.6343	0.330235	1.43287	-0.675311	1.98557	6.94397e-08	2.67543	1.69548e-08
MSMEG_4269	asnB; asparagine synthase (EC:6.3.5.4); K01953 asparagine synthase (glutamine-hydrolysing) [EC:6.3.5.4]	0	0.991814	-0.137435	1.06583	0.868397	1.10171	6.94397e-08	6.45028	1.69552e-08
MSMEG_4253	glycoside hydrolase family protein (EC:2.4.1.-); K13668 phosphatidylinositol alpha-1,6-mannosyltransferase [EC:2.4.1.-]	0	1.0904	-0.13548	1.1408	0.412859	1.72757	6.94401e-08	4.57612	1.69675e-08
MSMEG_3603	oxidoreductase, zinc-binding dehydrogenase	0	1.82511	0.62907	2.33315	-0.644296	1.28814	6.94404e-08	3.66857	1.69797e-08
MSMEG_6024	acetoacetyl-CoA synthetase (EC:6.2.1.1); K01907 acetoacetyl-CoA synthetase [EC:6.2.1.16]	0	0.530034	-0.146841	0.512418	-0.660317	1.44886	6.99618e-08	4.78287	1.71195e-08
MSMEG_2275	hypD; hydrogenase expression/formation protein HypD; K04654 hydrogenase expression/formation protein HypD	0	1.36183	-0.00290157	1.47774	1.00706	1.92155	6.99731e-08	6.96075	1.71345e-08
MSMEG_5491	acyl-CoA dehydrogenase; K00249 acyl-CoA dehydrogenase [EC:1.3.8.7]	0	1.99611	0.589478	1.847	-1.34523	2.06351	7.01009e-08	1.77647	1.71781e-08
MSMEG_5488	DNA-binding response regulator; K07669 two-component system, OmpR family, response regulator MprA	0	1.37703	-0.496952	1.29607	-0.0421248	1.44399	7.07435e-08	6.04015	1.7348e-08
MSMEG_5426	glmU; bifunctional N-acetylglucosamine-1-phosphate uridyltransferase/glucosamine-1-phosphate acetyltransferase (EC:2.7.7.23); K04042 bifunctional UDP-N-acetylglucosamine pyrophosphorylase / Glucosamine-1-phosphate N-acetyltransferase [EC:2.7.7.23 2.3.1.157]	0	0.889095	-0.0183768	0.818445	0.125508	1.33787	7.07717e-08	5.84029	1.73673e-08
MSMEG_5291	long-chain-fatty-acid--CoA ligase (EC:2.3.1.86); K00666 fatty-acyl-CoA synthase [EC:6.2.1.-]	0	0.929108	0.103371	0.798411	0.180839	1.72087	7.15489e-08	5.32549	1.75706e-08
MSMEG_1188	hypothetical protein	0	0.640545	0.394826	0.644744	-0.413098	-0.177487	7.26163e-08	8.08855	1.78454e-08
MSMEG_0755	cobalt-zinc-cadmium resistance protein; K16264 cobalt-zinc-cadmium efflux system protein	0	-0.79215	0.404132	-1.33117	0.62888	0.874391	7.3182e-08	3.87224	1.79973e-08
MSMEG_3160	arginine/ornithine transporter ATPase (EC:2.7.-.-); K07588 LAO/AO transport system kinase [EC:2.7.-.-]	0	1.59353	0.815696	1.79957	0.794842	2.34113	7.34874e-08	5.64687	1.80852e-08
MSMEG_1652	O-acetylhomoserine aminocarboxypropyltransferase (EC:2.5.1.49); K01740 O-acetylhomoserine (thiol)-lyase [EC:2.5.1.49]	0	1.07629	-0.00690922	1.20227	0.184207	0.933549	7.36249e-08	6.72106	1.8132e-08
MSMEG_6089	hypothetical protein	0	0.413477	-0.0995774	0.348814	0.434951	1.44187	7.46362e-08	8.89725	1.83941e-08
MSMEG_4681	hypothetical protein	0	0.0534649	0.509849	-0.258222	1.03241	-0.697423	7.54513e-08	7.03652	1.86082e-08
MSMEG_3542	hypothetical protein	0	-0.572072	0.495333	-0.709276	1.07765	0.740171	7.58721e-08	6.24353	1.87253e-08
MSMEG_2925	permease membrane component; K05846 osmoprotectant transport system permease protein	0	-0.0913138	0.0419798	-0.0593518	0.332721	-1.84281	7.60596e-08	8.63572	1.87849e-08
MSMEG_0584	hypothetical protein	0	0.079845	-0.180261	-0.302666	0.478368	-1.9826	7.6669e-08	6.93326	1.89489e-08
MSMEG_5967	glucose-methanol-choline oxidoreductase	0	0.112536	-0.272081	0.343483	-1.59784	-0.799581	7.78532e-08	5.08362	1.92552e-08
MSMEG_1962	hypothetical protein	0	-0.567961	0.163506	-0.508252	1.79972	-0.649541	7.79773e-08	4.21737	1.92996e-08
MSMEG_2850	cell entry (mce) related family protein	0	-0.0486983	0.339303	-0.136387	-0.284501	-1.74012	7.83048e-08	5.1868	1.93943e-08
MSMEG_1761	integral membrane protein	0	-1.56534	0.450092	-1.6652	0.365671	-2.34256	7.94201e-08	4.59595	1.96845e-08
MSMEG_3172	DNA polymerase IV (EC:2.7.7.7); K02346 DNA polymerase IV [EC:2.7.7.7]	0	0.765002	0.194129	1.01077	0.615482	1.7218	7.95099e-08	4.78952	1.97207e-08
MSMEG_1132	FAD binding domain-containing protein	0	-1.2238	-0.132039	-1.39762	0.113447	-1.60719	7.97126e-08	6.20177	1.97849e-08
MSMEG_2087	transporter small conductance mechanosensitive ion channel (MscS) family protein; K03442 small conductance mechanosensitive channel	0	1.09753	-0.0144048	1.01143	0.756402	1.54846	8.13042e-08	5.28932	2.01942e-08
MSMEG_6382	oxidoreductase, FAD-binding; K16653 decaprenylphospho-beta-D-ribofuranose 2-oxidase [EC:1.1.98.3]	0	0.960166	-0.46009	0.866924	-0.215723	0.283124	8.13866e-08	6.13795	2.0229e-08
MSMEG_6183	serine protease	0	0.659963	0.00548712	0.928631	0.477176	1.47022	8.16422e-08	6.38919	2.03068e-08
MSMEG_4087	major facilitator superfamily protein	0	0.897394	-0.37061	0.99846	-1.29214	0.26795	8.25278e-08	4.50272	2.05415e-08
MSMEG_1243	hypothetical protein	0	-0.549083	-0.683095	-0.635016	-0.675803	-1.85414	8.26783e-08	7.23871	2.05935e-08
MSMEG_6195	ion-transporting ATPase	0	1.07566	-0.138096	1.13155	0.567696	1.34654	8.29247e-08	5.9319	2.06694e-08
MSMEG_1977	alcohol dehydrogenase; K18382 NAD+-dependent secondary alcohol dehydrogenase Adh1 [EC:1.1.1.-]	0	-1.04646	-0.0850985	-1.31618	-1.35874	-1.69433	8.29916e-08	5.48419	2.07006e-08
MSMEG_0767	hypothetical protein	0	1.5079	0.136365	1.55133	-0.000620787	0.685867	8.35537e-08	4.88747	2.08555e-08
MSMEG_2370	DoxX subfamily protein; K15977 putative oxidoreductase	0	-1.16582	-0.635551	-1.24203	0.0887369	-1.00848	8.40799e-08	8.29304	2.10139e-08
MSMEG_4641	salicylate hydroxylase	0	1.10832	0.715735	1.25669	1.25147	2.09616	8.40799e-08	4.71886	2.10163e-08
MSMEG_0060	hypothetical protein	0	0.342967	-0.339372	-0.011998	1.57442	0.928408	8.49233e-08	6.39639	2.1242e-08
MSMEG_0301	oxidoreductase, FAD-binding; K00104 glycolate oxidase [EC:1.1.3.15]	0	0.0305096	0.225941	-0.0249836	-0.0211098	1.33195	8.50112e-08	6.14147	2.12789e-08
MSMEG_0165	fdhD; formate dehydrogenase accessory protein; K02379 FdhD protein	0	1.21863	0.766778	1.68475	0.0450916	-0.336489	8.56126e-08	5.51109	2.14444e-08
MSMEG_2119	nagA; N-acetylglucosamine-6-phosphate deacetylase (EC:3.5.1.25); K01443 N-acetylglucosamine-6-phosphate deacetylase [EC:3.5.1.25]	0	-0.104416	-0.0784673	0.00466239	-0.465274	1.02651	8.66139e-08	5.98729	2.17256e-08
MSMEG_3323	hypothetical protein	0	-1.46623	0.759633	-1.33387	-1.68204	-1.71269	8.66139e-08	5.58578	2.1718e-08
MSMEG_4024	TetR family transcriptional regulator	0	-1.49357	-0.176921	-1.5954	-0.758002	-1.56852	8.7161e-08	4.67948	2.18781e-08
MSMEG_5835	FAD-binding dehydrogenase; K07077	0	-1.32149	-0.307578	-1.13266	-0.841692	-0.151957	8.78703e-08	5.97376	2.20716e-08
MSMEG_4383	MmpL5 protein	0	0.0792984	-0.111369	0.184351	-0.890897	0.85702	8.79991e-08	5.60037	2.21193e-08
MSMEG_4270	adenosine kinase (EC:2.7.1.20); K00856 adenosine kinase [EC:2.7.1.20]	0	0.536037	-0.0304737	0.546772	-0.719698	0.703221	8.80185e-08	7.02749	2.21396e-08
MSMEG_1320	major facilitator superfamily protein; K08194 MFS transporter, ACS family, D-galactonate transporter	0	-7.31272	-0.49408	-8.09707	-7.18952	-6.97142	8.9476e-08	0.938533	2.25219e-08
MSMEG_3007	succinate-semialdehyde dehydrogenase	0	-0.379274	-0.617075	-0.838347	1.22367	1.03126	8.98934e-08	3.76457	2.26427e-08
MSMEG_0761	hypothetical protein; K05337 ferredoxin	0	-0.537206	0.73632	-0.654424	0.575412	-0.717455	9.11021e-08	6.50064	2.29632e-08
MSMEG_3206	hisC; histidinol-phosphate aminotransferase (EC:2.6.1.9); K00817 histidinol-phosphate aminotransferase [EC:2.6.1.9]	0	0.490537	0.133702	0.641791	0.314385	-1.07822	9.11779e-08	6.77702	2.29982e-08
MSMEG_4767	major facilitator superfamily protein permease	0	-0.877804	-0.500616	-0.622161	0.339502	-0.953193	9.13243e-08	5.6114	2.30512e-08
MSMEG_5573	sugar ABC transporter permease; K10228 sorbitol/mannitol transport system permease protein	0	0.250753	0.879588	0.272873	-0.617678	-1.68274	9.15184e-08	4.28646	2.31162e-08
MSMEG_1649	FAD dependent oxidoreductase	0	0.933052	0.221485	0.565149	0.973535	2.52153	9.15238e-08	3.0301	2.31336e-08
MSMEG_0928	murB; UDP-N-acetylenolpyruvoylglucosamine reductase (EC:1.1.1.158); K00075 UDP-N-acetylmuramate dehydrogenase [EC:1.3.1.98]	0	0.936351	0.42228	1.10008	1.01823	2.07934	9.19475e-08	4.88553	2.32568e-08
MSMEG_5037	oxidoreductase, FAD-binding; K00104 glycolate oxidase [EC:1.1.3.15]	0	1.14776	0.109235	1.13019	0.149464	1.05178	9.25718e-08	7.58015	2.3431e-08
MSMEG_3188	bioA; adenosylmethionine-8-amino-7-oxononanoate aminotransferase (EC:2.6.1.62); K00833 adenosylmethionine-8-amino-7-oxononanoate aminotransferase [EC:2.6.1.62]	0	0.458291	0.537213	0.715881	0.0268891	1.78254	9.26673e-08	4.96174	2.34714e-08
MSMEG_4639	hypothetical protein	0	-5.55668	0.120467	-5.77205	-4.883	-4.51416	9.31853e-08	1.02847	2.36189e-08
MSMEG_3225	ferredoxin-dependent glutamate synthase 1 (EC:1.4.7.1); K00265 glutamate synthase (NADPH/NADH) large chain [EC:1.4.1.13 1.4.1.14]	0	-3.51277	0.318271	-4.20463	1.78557	-2.96924	9.33495e-08	8.91913	2.36769e-08
MSMEG_0339	FMN-dependent monooxygenase	0	2.37812	0.72884	2.05621	1.06137	3.28932	9.35856e-08	1.5814	2.37532e-08
MSMEG_4505	hrcA; heat-inducible transcription repressor; K03705 heat-inducible transcriptional repressor	0	-0.363792	0.493065	-0.408817	1.11323	0.181289	9.42298e-08	7.91794	2.39332e-08
MSMEG_4754	K+-dependent Na+/Ca+ exchanger-like protein; K07301 cation:H+ antiporter	0	0.693011	-0.0116428	0.863216	-0.0467648	1.3425	9.45429e-08	4.85748	2.40293e-08
MSMEG_2597	aldehyde dehydrogenase (EC:1.2.1.3); K00128 aldehyde dehydrogenase (NAD+) [EC:1.2.1.3]	0	0.77959	-0.0760207	1.08298	0.768823	-0.40273	9.53075e-08	6.25563	2.42403e-08
MSMEG_5939	acetaldehyde dehydrogenase (EC:1.2.1.10); K04073 acetaldehyde dehydrogenase [EC:1.2.1.10]	0	1.11723	-0.0754404	1.37433	-0.220097	1.25503	9.59707e-08	5.53188	2.44258e-08
MSMEG_0059	ATPase AAA	0	0.335782	-0.202459	0.0344757	1.69724	1.38896	9.67528e-08	7.26239	2.46419e-08
MSMEG_6553	ABC transporter ATP-binding protein; K14699 ATP-binding cassette, subfamily B, bacterial IrtB [EC:3.6.3.-]	0	1.76132	0.389148	1.41097	-0.15188	3.03545	9.76219e-08	3.02847	2.48803e-08
MSMEG_0996	hypothetical protein; K09931 hypothetical protein	0	1.14495	1.01238	0.922301	1.7799	4.56168	9.85283e-08	1.88869	2.51286e-08
MSMEG_1873	thymidylate kinase (EC:2.7.4.9); K00943 dTMP kinase [EC:2.7.4.9]	0	0.62701	0.035335	0.521222	0.256407	2.2364	9.94252e-08	3.72575	2.53748e-08
MSMEG_4525	coproporphyrinogen III oxidase (EC:1.3.99.22); K02495 oxygen-independent coproporphyrinogen III oxidase [EC:1.3.99.22]	0	-0.642946	0.315683	-0.386489	1.15786	0.235864	9.95758e-08	5.29535	2.54307e-08
MSMEG_0048	pyridoxamine 5'-phosphate oxidase	0	1.27819	0.377211	1.34118	0.468977	1.52937	9.98379e-08	5.16317	2.55151e-08
MSMEG_3973	N-methylhydantoinase; K01474 N-methylhydantoinase B [EC:3.5.2.14]	0	-2.36885	-0.86884	-2.99372	-1.88885	-2.35395	1.00983e-07	3.44621	2.58256e-08
MSMEG_0921	hypothetical protein	0	1.16792	-0.313934	1.35138	0.0522277	0.804083	1.02581e-07	4.85628	2.627e-08
MSMEG_5225	hypothetical protein	0	-0.265151	-0.137992	-0.51403	0.518089	-0.950007	1.02581e-07	6.9546	2.62693e-08
MSMEG_5323	hypothetical protein	0	-1.08604	0.553562	-2.2599	1.91287	-1.37491	1.02756e-07	1.61655	2.63328e-08
MSMEG_0317	hypothetical protein	0	0.996029	-0.0546065	1.02487	0.127138	0.806731	1.02822e-07	7.35151	2.63734e-08
MSMEG_0624	subtilase; K14743 membrane-anchored mycosin MYCP [EC:3.4.21.-]	0	3.04149	0.991492	3.42061	0.431526	3.67808	1.02822e-07	2.75088	2.63859e-08
MSMEG_5250	CalR9 protein	0	-0.653396	-0.197024	-0.614996	-0.137202	-1.22003	1.03147e-07	6.76045	2.64874e-08
MSMEG_2225	TetR family transcriptional regulator	0	-0.482277	-0.020638	-0.571551	-0.398763	-1.52608	1.04054e-07	6.28098	2.67475e-08
MSMEG_3198	NUDIX family hydrolase	0	-1.40942	-0.360449	-1.75399	0.516161	-0.988534	1.04054e-07	6.23136	2.67568e-08
MSMEG_3736	hypothetical protein	0	-0.570568	0.213183	-0.967096	1.17478	-1.38572	1.04182e-07	3.32485	2.68078e-08
MSMEG_3646	MerR family transcriptional regulator	0	0.686485	-0.13018	0.756046	-0.370035	0.815713	1.04196e-07	6.90009	2.68298e-08
MSMEG_4274	cobU; cobinamide kinase / cobinamide phosphate guanyltransferase (EC:2.7.1.156 2.7.7.62); K02231 adenosylcobinamide kinase / adenosylcobinamide-phosphate guanylyltransferase [EC:2.7.1.156 2.7.7.62]	0	1.23543	0.0612595	1.47284	0.0916003	1.14849	1.04583e-07	4.08023	2.69476e-08
MSMEG_0022	L-ornithine 5-monooxygenase; K10531 L-ornithine N5-oxygenase [EC:1.13.12.-]	0	0.983274	-0.240012	1.07834	0.400169	1.80591	1.04868e-07	3.51753	2.70397e-08
MSMEG_4687	cytosine deaminase (EC:3.5.4.1); K01485 cytosine deaminase [EC:3.5.4.1]	0	-1.23435	-0.482506	-1.23332	-2.57144	-1.53991	1.05054e-07	4.8491	2.71058e-08
MSMEG_3981	L-carnitine dehydratase/bile acid-inducible protein F	0	-1.31876	0.0767163	-1.72925	-0.496561	-1.75227	1.05733e-07	3.57328	2.72996e-08
MSMEG_6393	long-chain-fatty-acid--CoA ligase (EC:2.3.1.86); K12428 fatty acid CoA ligase FadD32	0	0.370203	0.21393	0.563247	0.431424	-0.79006	1.06565e-07	8.69229	2.75333e-08
MSMEG_2027	hypothetical protein	0	0.273165	0.495388	0.462888	-0.830295	-2.43396	1.06589e-07	7.59626	2.7558e-08
MSMEG_1827	hydrolase, nudix family protein	0	1.82334	-0.313593	1.76297	0.408853	1.56086	1.06716e-07	3.2876	2.76095e-08
MSMEG_3438	hypothetical protein	0	-1.77285	0.014593	-3.54954	0.903401	-4.49262	1.06958e-07	2.86234	2.7691e-08
MSMEG_3003	aspS; aspartyl-tRNA synthetase (EC:6.1.1.12); K01876 aspartyl-tRNA synthetase [EC:6.1.1.12]	0	1.19261	0.0183431	1.27749	0.342713	0.74102	1.07328e-07	6.54571	2.78244e-08
MSMEG_6239	1,3-propanediol dehydrogenase (EC:1.1.1.202); K00086 1,3-propanediol dehydrogenase [EC:1.1.1.202]	0	0.815943	-0.156694	0.14679	1.12334	1.59756	1.07328e-07	4.75397	2.78123e-08
MSMEG_3025	alaS; alanyl-tRNA synthetase (EC:6.1.1.7); K01872 alanyl-tRNA synthetase [EC:6.1.1.7]	0	1.12407	0.257978	1.23512	0.773784	0.867535	1.07853e-07	8.71606	2.79805e-08
MSMEG_4327	3-oxoacyl-ACP synthase (EC:2.3.1.41); K11609 beta-ketoacyl ACP synthase [EC:2.3.1.-]	0	0.278833	-0.00208123	0.0917864	-0.20215	-1.33861	1.07853e-07	10.9869	2.79982e-08
MSMEG_5414	septum formation initiator subfamily protein; K09009 hypothetical protein	0	0.399878	-0.099257	0.58731	-0.281624	0.911306	1.08834e-07	6.43492	2.8272e-08
MSMEG_1953	transcription factor WhiB	0	-0.941305	0.405084	-1.67422	1.63915	-1.18145	1.09395e-07	3.69002	2.84369e-08
MSMEG_2764	hypothetical protein	0	1.28619	0.262899	1.19515	0.334406	1.45641	1.09479e-07	4.76732	2.84779e-08
MSMEG_3901	ectA; L-2,4-diaminobutyric acid acetyltransferase (EC:2.3.1.-); K06718 L-2,4-diaminobutyric acid acetyltransferase [EC:2.3.1.178]	0	2.1495	0.210271	1.66238	-0.249395	-0.455115	1.09751e-07	4.98471	2.8568e-08
MSMEG_0877	dihydrodipicolinate synthase; K01714 4-hydroxy-tetrahydrodipicolinate synthase [EC:4.3.3.7]	0	1.20931	0.315783	1.14972	1.08013	1.85679	1.10517e-07	4.88437	2.87867e-08
MSMEG_5171	hypothetical protein	0	0.559916	-0.0875455	0.547331	-0.302378	1.36647	1.11183e-07	4.06489	2.89796e-08
MSMEG_0688	aminotransferase (EC:2.6.1.2); K14260 alanine-synthesizing transaminase [EC:2.6.1.66 2.6.1.2]	0	-0.596207	-0.0364824	-0.562776	0.183257	-1.16244	1.11378e-07	5.92209	2.905e-08
MSMEG_6704	shikimate 5-dehydrogenase; K00014 shikimate dehydrogenase [EC:1.1.1.25]	0	-2.1522	0.253692	-1.25434	-1.31512	0.810692	1.11999e-07	1.998	2.92316e-08
MSMEG_6081	hypothetical protein	0	-0.889242	-0.483441	-0.926585	0.0296711	-0.70498	1.12149e-07	8.19914	2.92905e-08
MSMEG_3249	branched-chain amino acid ABC transporter permease; K01998 branched-chain amino acid transport system permease protein	0	-0.0362723	-0.658344	0.0740663	-1.46846	0.341479	1.13088e-07	6.29091	2.95556e-08
MSMEG_4510	peptide synthetase mbtf; K04792 mycobactin peptide synthetase MbtF	0	2.78518	0.194967	3.22587	-0.445899	3.70412	1.1316e-07	3.23065	2.95941e-08
MSMEG_2423	smc; chromosome segregation protein SMC; K03529 chromosome segregation protein	0	-0.214336	-0.170919	-0.191586	0.139103	1.02627	1.14422e-07	7.30715	2.9956e-08
MSMEG_2738	biotin sulfoxide reductase (EC:1.-.-.-); K08351 biotin/methionine sulfoxide reductase [EC:1.-.-.-]	0	-0.505856	-0.000638745	-0.443252	0.131911	-1.06396	1.14422e-07	7.21603	2.99643e-08
MSMEG_5329	hypothetical protein	0	-0.911525	0.488398	-1.25818	-0.0895084	-1.69155	1.15001e-07	6.75677	3.01361e-08
MSMEG_3451	short-chain dehydrogenase/reductase	0	-0.526627	-0.273027	-0.755059	-0.793399	-2.01794	1.1504e-07	3.94932	3.01664e-08
MSMEG_0913	methoxy mycolic acid synthase 1 (EC:2.1.1.-); K00574 cyclopropane-fatty-acyl-phospholipid synthase [EC:2.1.1.79]	0	0.799292	-0.571767	0.545556	-0.840264	-0.298473	1.15906e-07	7.27661	3.04139e-08
MSMEG_1263	hypothetical protein	0	-1.3193	0.185854	-1.54102	0.452446	-2.23168	1.15986e-07	2.67432	3.04552e-08
MSMEG_3780	adenylate and guanylate cyclase catalytic domain-containing protein; K01768 adenylate cyclase [EC:4.6.1.1]	0	0.24045	0.377348	0.33876	1.13896	1.48837	1.16441e-07	4.10639	3.05951e-08
MSMEG_1385	PAP2 superfamily protein	0	-1.27438	-0.0357652	-1.46323	-0.50789	-0.766157	1.18219e-07	5.63968	3.10829e-08
MSMEG_2083	inositol monophosphatase; K05602 histidinol-phosphatase [EC:3.1.3.15]	0	1.17287	0.169775	1.23883	-0.0927834	1.17539	1.18866e-07	6.04258	3.1274e-08
MSMEG_2622	hypothetical protein	0	0.895685	0.210713	1.13488	0.0527037	1.7015	1.19398e-07	3.6893	3.14348e-08
MSMEG_2740	lexA; LexA repressor (EC:3.4.21.88); K01356 repressor LexA [EC:3.4.21.88]	0	-0.535837	-0.289636	-0.713494	0.131996	-1.3898	1.19976e-07	6.97681	3.16081e-08
MSMEG_5572	sugar ABC transporter permease; K10229 sorbitol/mannitol transport system permease protein	0	-0.0510127	0.288056	-0.163764	-0.766696	-2.32253	1.20187e-07	3.99132	3.16846e-08
MSMEG_0546	hypothetical protein	0	-1.12719	-0.321786	-1.28348	-0.062053	-1.68248	1.20548e-07	3.31269	3.1801e-08
MSMEG_1810	hypothetical protein	0	-1.86862	0.238355	-1.92051	-0.74595	-1.74155	1.20645e-07	2.80134	3.18476e-08
MSMEG_3792	rpmI; 50S ribosomal protein L35; K02916 large subunit ribosomal protein L35	0	1.16002	-0.658747	1.46399	0.394674	-0.0794877	1.20706e-07	7.04319	3.1885e-08
MSMEG_1218	ABC transporter ATP-binding protein; K01995 branched-chain amino acid transport system ATP-binding protein	0	-2.20879	-0.461467	-2.01178	-1.65915	-2.49603	1.22652e-07	2.47863	3.24204e-08
MSMEG_5963	glycosyl transferase family protein	0	-1.73265	-0.208918	-1.87766	-0.732385	-1.94253	1.23092e-07	4.32277	3.25586e-08
MSMEG_3677	serine/threonine protein kinase; K08884 serine/threonine protein kinase, bacterial [EC:2.7.11.1]	0	-1.65929	-0.538409	-1.67747	-0.396437	-1.09662	1.23427e-07	5.45469	3.26687e-08
MSMEG_5281	LpqV protein	0	1.21075	0.242929	1.10265	0.6091	1.06018	1.23987e-07	5.01798	3.28385e-08
MSMEG_0963	hypothetical protein	0	-1.37436	0.215855	-1.39402	-0.0525732	-1.44526	1.24053e-07	6.54467	3.28778e-08
MSMEG_4360	hypothetical protein	0	-1.33782	0.273048	-1.53862	-0.512127	0.355949	1.24165e-07	4.85614	3.29294e-08
MSMEG_1369	LacI family transcriptional regulator; K02529 LacI family transcriptional regulator	0	-1.65686	0.33926	-1.24066	-0.529908	-0.284103	1.24685e-07	3.42575	3.30892e-08
MSMEG_5300	short-chain type dehydrogenase/reductase (EC:1.-.-.-); K00059 3-oxoacyl-[acyl-carrier protein] reductase [EC:1.1.1.100]	0	1.38138	0.527487	1.64302	0.778285	2.64737	1.24773e-07	3.23823	3.31342e-08
MSMEG_3816	uvrB; excinuclease ABC subunit B; K03702 excinuclease ABC subunit B	0	0.0435012	0.437397	-0.176322	1.18853	-0.24527	1.2492e-07	8.38772	3.31951e-08
MSMEG_3793	infC; translation initiation factor IF-3; K02520 translation initiation factor IF-3	0	0.761659	-0.0607858	1.06759	0.763586	-0.203327	1.25485e-07	8.34799	3.33673e-08
MSMEG_6272	NAD-glutamate dehydrogenase	0	1.71633	-0.181224	1.51003	-0.804906	0.571341	1.26349e-07	3.5747	3.36191e-08
MSMEG_1657	trpS; tryptophanyl-tRNA synthetase (EC:6.1.1.2); K01867 tryptophanyl-tRNA synthetase [EC:6.1.1.2]	0	1.00188	-0.180014	1.10467	0.225848	0.694403	1.26446e-07	6.32221	3.36672e-08
MSMEG_3974	pseudogene	0	-2.78114	0.0831294	-2.68461	-1.9911	-1.73906	1.26922e-07	3.10219	3.38163e-08
MSMEG_0944	DNA binding domain-containing protein	0	-0.602005	0.667495	-0.630078	0.603942	-0.190395	1.26985e-07	9.4125	3.38553e-08
MSMEG_1955	hypothetical protein	0	1.84951	2.50924e-05	2.0041	0.171349	0.9343	1.27008e-07	3.95699	3.38836e-08
MSMEG_6946	rpmH; 50S ribosomal protein L34; K02914 large subunit ribosomal protein L34	0	1.61034	0.299547	1.4529	-0.365204	1.56321	1.27272e-07	6.35441	3.39763e-08
MSMEG_0319	acyltransferase	0	0.842895	-0.0957479	1.02899	0.0930473	1.87301	1.27423e-07	4.31638	3.40389e-08
MSMEG_6064	lipoprotein; K02016 iron complex transport system substrate-binding protein	0	0.802437	0.0689139	0.721468	0.572087	1.42902	1.28394e-07	6.15945	3.43208e-08
MSMEG_1735	flavoprotein disulfide reductase; K00382 dihydrolipoamide dehydrogenase [EC:1.8.1.4]	0	1.11684	0.213101	1.28655	0.565562	1.17967	1.32376e-07	7.72464	3.54086e-08
MSMEG_5059	ABC transporter permease; K02026 multiple sugar transport system permease protein	0	0.352301	-0.3067	0.190695	-0.583766	1.33887	1.33254e-07	5.62856	3.56668e-08
MSMEG_5007	LprB protein	0	0.990393	-0.414945	0.86468	-0.166841	0.67937	1.33289e-07	6.07509	3.56995e-08
MSMEG_5496	MscS mechanosensitive ion channel	0	0.0580148	0.158129	0.210024	-0.512547	-1.75567	1.33629e-07	7.38133	3.5814e-08
MSMEG_1666	RNA polymerase sigma factor SigJ; K03088 RNA polymerase sigma-70 factor, ECF subfamily	0	-0.160142	-0.264629	-0.0286802	0.349192	1.18077	1.34019e-07	4.9222	3.5942e-08
MSMEG_5893	hypothetical protein; K18481 Mce-associated membrane protein	0	1.00608	-0.21538	1.0046	-0.586804	0.678595	1.34207e-07	4.80564	3.6016e-08
MSMEG_0338	acyl-CoA dehydrogenase (EC:1.3.99.-); K00257 [EC:1.3.99.-]	0	3.12822	-0.103787	2.73933	1.68758	3.07485	1.34387e-07	2.64534	3.61101e-08
MSMEG_5816	hypothetical protein	0	0.516476	0.50351	0.805071	-0.277563	1.64131	1.34387e-07	4.30622	3.61112e-08
MSMEG_0964	pyridoxamine 5'-phosphate oxidase	0	-0.744928	0.102676	-0.877577	-0.586016	-1.67734	1.3552e-07	6.42666	3.64394e-08
MSMEG_0085	PTS system, Fru family protein, IIABC components; K02768 PTS system, fructose-specific IIA component [EC:2.7.1.69] K02769 PTS system, fructose-specific IIB component [EC:2.7.1.69] K02770 PTS system, fructose-specific IIC component	0	0.147431	0.208715	-0.122835	0.0973422	1.79734	1.35778e-07	4.14373	3.65326e-08
MSMEG_1527	truA; tRNA pseudouridine synthase A (EC:5.4.99.12); K06173 tRNA pseudouridine38-40 synthase [EC:5.4.99.12]	0	1.99853	0.190083	2.12817	0.620222	2.08959	1.35949e-07	3.08952	3.66025e-08
MSMEG_2184	amino acid permease	0	-4.66707	1.56016	-4.5389	-5.48593	-4.25592	1.36001e-07	0.86681	3.66405e-08
MSMEG_2726	glutamate permease; K10006 glutamate transport system permease protein	0	-1.50411	-0.614407	-1.51536	-1.60238	-1.02658	1.36279e-07	6.34233	3.67631e-08
MSMEG_5022	flavin-containing monooxygenase FMO; K07222 putative flavoprotein involved in K+ transport	0	1.57638	-0.173252	0.734521	0.905245	2.1883	1.36279e-07	3.85965	3.67498e-08
MSMEG_0595	glycolate oxidase; K18928 L-lactate dehydrogenase complex protein LldE	0	0.873145	0.0680777	0.829974	-0.623333	-0.454526	1.3631e-07	6.62722	3.67953e-08
MSMEG_0076	antigen MTB48	0	-0.115742	-0.0175871	-0.395301	1.64317	0.90877	1.36424e-07	7.17205	3.685e-08
MSMEG_3916	hypothetical protein	0	-1.6817	0.0495572	-2.4288	0.0519452	-1.63213	1.38598e-07	2.34769	3.74615e-08
MSMEG_4669	fdhD; formate dehydrogenase accessory protein; K02379 FdhD protein	0	-2.57737	-0.550115	-3.07459	-3.67132	-3.88486	1.39176e-07	5.90601	3.76423e-08
MSMEG_2449	mmsA; methylmalonate-semialdehyde dehydrogenase (EC:1.2.1.27); K00140 malonate-semialdehyde dehydrogenase (acetylating) / methylmalonate-semialdehyde dehydrogenase [EC:1.2.1.18 1.2.1.27]	0	-1.07877	-0.251145	-1.34205	-1.35433	-2.47139	1.41051e-07	7.20274	3.81988e-08
MSMEG_4751	hypothetical protein	0	-3.04204	-0.0801506	-3.03063	-0.938313	-2.4303	1.41051e-07	1.6941	3.81936e-08
MSMEG_3086	tpiA; triosephosphate isomerase (EC:5.3.1.1); K01803 triosephosphate isomerase (TIM) [EC:5.3.1.1]	0	1.00709	0.293427	1.09549	0.658647	1.05022	1.41501e-07	8.25685	3.83455e-08
MSMEG_0388	tylF; macrocin-O-methyltransferase (EC:2.1.1.101); K05303 O-methyltransferase [EC:2.1.1.-]	0	0.693825	-0.182024	0.739527	-0.797229	-0.584906	1.42304e-07	6.9949	3.8588e-08
MSMEG_6439	ribonuclease activity regulator protein RraA; K02553 regulator of ribonuclease activity A	0	1.09496	0.0947149	1.12063	0.636458	1.10039	1.43456e-07	5.59184	3.89255e-08
MSMEG_2374	ilvC; ketol-acid reductoisomerase (EC:1.1.1.86); K00053 ketol-acid reductoisomerase [EC:1.1.1.86]	0	0.857305	-0.107235	1.01725	0.88713	0.684114	1.45554e-07	9.00455	3.95202e-08
MSMEG_5392	kdpA; potassium-transporting ATPase A (EC:3.6.3.12); K01546 K+-transporting ATPase ATPase A chain [EC:3.6.3.12]	0	2.4206	-0.477561	3.19599	-0.429743	5.55567	1.45612e-07	3.28042	3.95616e-08
MSMEG_0781	amino acid permease	0	-2.71378	0.291808	-2.63552	-2.41807	-0.557002	1.46141e-07	4.51415	3.9731e-08
MSMEG_6459	ferredoxin-dependent glutamate synthase 1 (EC:1.4.7.1); K00265 glutamate synthase (NADPH/NADH) large chain [EC:1.4.1.13 1.4.1.14]	0	-0.36669	-0.106489	-0.559667	0.996253	1.10203	1.46945e-07	6.94638	3.99751e-08
MSMEG_5073	O-methyltransferase, family protein 3	0	-0.873229	-0.190603	-0.818201	0.044406	0.125268	1.47325e-07	7.11555	4.01045e-08
MSMEG_3621	ndh; NADH dehydrogenase (EC:1.6.99.3); K03885 NADH dehydrogenase [EC:1.6.99.3]	0	-0.634721	0.347782	-0.81895	-0.0744954	-1.33135	1.48252e-07	10.1358	4.03826e-08
MSMEG_1269	Ser/Thr protein phosphatase	0	-1.00262	0.132481	-0.944795	0.827751	-1.18481	1.49664e-07	3.85916	4.07935e-08
MSMEG_5522	TetR family transcriptional regulator	0	1.57863	0.399919	1.15437	0.909604	-0.210411	1.50259e-07	4.25277	4.09821e-08
MSMEG_1681	endoribonuclease L-PSP superfamily protein	0	-1.36714	-0.533357	-1.53059	0.0962811	-1.62148	1.50722e-07	9.03368	4.11531e-08
MSMEG_3612	integral membrane protein	0	-0.941945	0.0521515	-0.87629	-0.138821	-1.19783	1.50722e-07	6.8906	4.11877e-08
MSMEG_4576	SpfH domain-containing protein	0	-1.71071	0.368089	-1.59535	-0.139899	-0.552555	1.50722e-07	4.27298	4.11684e-08
MSMEG_5505	hypothetical protein	0	-0.747226	-0.417555	-0.800776	0.444211	-1.02006	1.54262e-07	6.94282	4.21822e-08
MSMEG_1632	hypothetical protein	0	0.564057	0.612326	0.785471	-0.166007	1.57328	1.54928e-07	4.36397	4.23912e-08
MSMEG_0969	hemL; glutamate-1-semialdehyde aminotransferase (EC:5.4.3.8); K01845 glutamate-1-semialdehyde 2,1-aminomutase [EC:5.4.3.8]	0	0.145147	0.23514	0.277456	1.20725	0.414158	1.55215e-07	8.31549	4.24969e-08
MSMEG_2113	hypothetical protein	0	-2.12398	-0.260068	-1.61108	-0.39507	-2.1341	1.55256e-07	2.74723	4.25355e-08
MSMEG_6275	DNA polymerase III subunit epsilon; K02342 DNA polymerase III subunit epsilon [EC:2.7.7.7]	0	-0.756047	-0.608091	-0.559973	0.363707	0.422412	1.55469e-07	7.50832	4.2621e-08
MSMEG_5174	GntR family transcriptional regulator	0	-1.15519	0.0677918	-1.10023	0.879246	-0.264083	1.59451e-07	5.15305	4.37406e-08
MSMEG_4712	pyruvate dehydrogenase E1 component subunit alpha (EC:1.2.4.1); K00161 pyruvate dehydrogenase E1 component alpha subunit [EC:1.2.4.1]	0	-0.76702	0.3184	-0.969852	1.13592	-0.541361	1.60236e-07	5.15745	4.3984e-08
MSMEG_2778	ribonuclease D; K03684 ribonuclease D [EC:3.1.13.5]	0	-1.21775	-0.518688	-1.0755	-0.868717	-0.992196	1.60503e-07	6.44225	4.40857e-08
MSMEG_4056	hypothetical protein	0	-1.42421	-0.397483	-1.44281	-1.37781	-3.70462	1.60703e-07	2.74905	4.41686e-08
MSMEG_1062	O-succinylbenzoic acid--CoA ligase (EC:6.2.1.26); K01911 O-succinylbenzoic acid--CoA ligase [EC:6.2.1.26]	0	-0.466446	0.208486	-0.496758	0.714448	-0.424943	1.60766e-07	6.06658	4.42142e-08
MSMEG_1960	hypothetical protein	0	-0.086067	0.247601	-0.284341	2.00591	-0.908225	1.61163e-07	2.8042	4.43517e-08
MSMEG_4582	hypothetical protein; K07161	0	0.0853422	-0.0739087	0.100272	0.95289	-0.521222	1.62022e-07	5.957	4.46163e-08
MSMEG_4145	cupin	0	-0.814136	-0.109226	-0.972404	0.940168	-0.643287	1.63854e-07	6.41388	4.51496e-08
MSMEG_1217	ABC transporter ATP-binding protein; K01996 branched-chain amino acid transport system ATP-binding protein	0	-2.37389	-0.387015	-2.3959	-1.46164	-1.97087	1.68349e-07	1.95817	4.64471e-08
MSMEG_5636	P-type ATPase - metal cation transport; K01552 [EC:3.6.3.-]	0	0.743658	-0.246083	0.921385	-0.0674418	0.895963	1.68349e-07	6.52987	4.64301e-08
MSMEG_3136	heme peroxidase superfamily protein	0	-1.49755	0.475776	-1.86614	-0.531639	-1.06443	1.70278e-07	3.45175	4.70392e-08
MSMEG_3327	hypothetical protein	0	-0.620777	-0.0328616	0.0155402	-1.90214	-3.17691	1.70278e-07	2.83165	4.70151e-08
MSMEG_6322	bifunctional wax ester synthase/acyl-CoA diacylglycerol acyltransferase	0	-0.273694	0.298531	-0.24856	0.599629	-1.34076	1.70695e-07	7.42532	4.71841e-08
MSMEG_6445	hypothetical protein; K04477 putative hydrolase	0	-0.710317	0.448491	-0.937885	0.927838	-0.183016	1.71571e-07	5.93582	4.74565e-08
MSMEG_3608	acetyl-CoA acetyltransferase (EC:2.3.1.9); K00626 acetyl-CoA C-acetyltransferase [EC:2.3.1.9]	0	0.913771	0.174787	0.992698	0.883521	1.65474	1.71729e-07	5.31777	4.75303e-08
MSMEG_0551	nitrate/sulfonate/bicarbonate ABC transporter ATPase; K15555 sulfonate transport system ATP-binding protein [EC:3.6.3.-]	0	0.431713	0.270849	0.475479	-0.772566	2.16385	1.72629e-07	3.4564	4.78121e-08
MSMEG_3190	bioD; dithiobiotin synthetase (EC:6.3.3.3); K01935 dethiobiotin synthetase [EC:6.3.3.3]	0	1.81637	0.35514	2.07905	0.794318	2.90106	1.72629e-07	2.69693	4.78398e-08
MSMEG_5393	kdpB; potassium-transporting ATPase subunit B (EC:3.6.3.12); K01547 K+-transporting ATPase ATPase B chain [EC:3.6.3.12]	0	2.94143	-0.504331	3.67146	-0.671425	5.63836	1.73003e-07	3.55484	4.79739e-08
MSMEG_3681	hypothetical protein	0	0.467365	-0.0484295	0.449687	0.698239	-0.854754	1.74462e-07	6.39075	4.84091e-08
MSMEG_0952	hemA; glutamyl-tRNA reductase (EC:1.2.1.70); K02492 glutamyl-tRNA reductase [EC:1.2.1.70]	0	0.77588	0.496761	0.841422	0.824321	1.40213	1.74679e-07	8.20694	4.84997e-08
MSMEG_5649	AMP-binding protein (EC:2.3.1.86); K00666 fatty-acyl-CoA synthase [EC:6.2.1.-]	0	-0.679798	0.25094	-1.80419	2.29931	-0.669913	1.74889e-07	3.11291	4.85889e-08
MSMEG_5360	formate/nitrate transporter	0	-8.9238	-5.61828	-8.08371	-8.78133	-9.74931	1.79098e-07	1.48356	4.97895e-08
MSMEG_0673	hypothetical protein	0	-1.79314	0.323533	-1.87586	0.14658	-0.84046	1.80038e-07	5.83704	5.00825e-08
MSMEG_4038	vanillin dehydrogenase	0	-1.21811	-0.0918185	-1.22262	-1.68665	-2.47831	1.81215e-07	3.48588	5.04416e-08
MSMEG_3194	bioB; biotin synthase (EC:2.8.1.6); K01012 biotin synthase [EC:2.8.1.6]	0	1.52188	0.0239903	1.65939	0.0245136	1.13953	1.82783e-07	4.13405	5.091e-08
MSMEG_2945	ruvB; Holliday junction DNA helicase RuvB (EC:3.1.22.4); K03551 holliday junction DNA helicase RuvB [EC:3.6.4.12]	0	-0.816198	-0.119268	-0.925091	-0.111953	-0.834477	1.84686e-07	6.40276	5.14725e-08
MSMEG_2447	regulatory protein; K09684 purine catabolism regulatory protein	0	-0.159788	0.415025	-0.331576	1.4264	-0.341249	1.85034e-07	5.3409	5.1602e-08
MSMEG_5676	citrate synthase 2 (EC:2.3.3.1); K01647 citrate synthase [EC:2.3.3.1]	0	0.662322	0.338542	0.714209	1.07029	1.2738	1.85591e-07	6.407	5.17899e-08
MSMEG_4314	hypothetical protein	0	0.332533	0.0789981	0.521373	-1.34058	0.203924	1.86382e-07	5.24081	5.2069e-08
MSMEG_5104	tetrahydropicolinate succinylase; K00674 2,3,4,5-tetrahydropyridine-2-carboxylate N-succinyltransferase [EC:2.3.1.117]	0	1.06445	-0.0920986	1.16317	0.25586	1.0151	1.86382e-07	5.60547	5.20758e-08
MSMEG_0976	hypothetical protein	0	-0.132406	0.611444	-0.220303	0.96154	-0.529011	1.89484e-07	7.12553	5.29758e-08
MSMEG_1580	gcp; DNA-binding/iron metalloprotein/AP endonuclease; K01409 O-sialoglycoprotein endopeptidase [EC:3.4.24.57]	0	1.39274	0.244827	1.50219	0.978254	1.592	1.91516e-07	5.03897	5.35776e-08
MSMEG_2364	gatC; aspartyl/glutamyl-tRNA amidotransferase subunit C (EC:6.3.5.-); K02435 aspartyl-tRNA(Asn)/glutamyl-tRNA(Gln) amidotransferase subunit C [EC:6.3.5.6 6.3.5.7]	0	1.68346	0.168836	1.78062	0.209187	1.0937	1.91863e-07	3.82446	5.37082e-08
MSMEG_1207	glycosyltransferase, group I	0	0.0469318	0.143603	0.327923	-1.32063	-1.96066	1.92134e-07	4.02993	5.38178e-08
MSMEG_5274	purT; phosphoribosylglycinamide formyltransferase 2 (EC:2.1.2.-); K08289 phosphoribosylglycinamide formyltransferase 2 [EC:2.1.2.2]	0	0.936635	-0.0930554	0.859032	0.299057	1.49439	1.92713e-07	5.35054	5.40473e-08
MSMEG_6193	anion-transporting ATPase	0	1.00393	-0.396168	1.10554	0.347294	1.10911	1.92713e-07	5.81385	5.40406e-08
MSMEG_2688	antibiotic biosynthesis monooxygenase domain-containing protein	0	-0.0796553	-0.377185	-0.108675	-1.64352	-0.92113	1.92778e-07	5.02776	5.40994e-08
MSMEG_1414	amidinotransferase	0	-2.65612	-0.31065	-3.33294	2.0099	-4.08505	1.92874e-07	4.44059	5.41602e-08
MSMEG_6345	hypothetical protein	0	-0.909658	-0.991657	-0.697878	-0.997126	-1.98431	1.95601e-07	6.1784	5.49602e-08
MSMEG_1272	ribosylglycohydrolase	0	-1.31507	0.261473	-1.38027	0.265405	-1.61343	1.96665e-07	4.23923	5.53092e-08
MSMEG_3360	transcriptional regulator	0	-1.05467	0.230975	-1.45505	-0.469887	-1.78545	1.96665e-07	5.10046	5.53283e-08
MSMEG_0245	transmembrane protein	0	0.90058	0.464041	0.881159	0.210263	2.1129	1.9877e-07	3.10512	5.59551e-08
MSMEG_5161	transmembrane transporter	0	0.372966	0.554077	0.382086	0.0272205	2.11869	1.99446e-07	3.31968	5.61805e-08
MSMEG_6102	folB; dihydroneopterin aldolase (EC:4.1.2.25); K01633 dihydroneopterin aldolase [EC:4.1.2.25]	0	1.2918	-0.194764	1.71389	-0.9051	1.20682	2.01033e-07	2.79095	5.66628e-08
MSMEG_6413	serS; seryl-tRNA synthetase (EC:6.1.1.11); K01875 seryl-tRNA synthetase [EC:6.1.1.11]	0	1.27789	0.188551	1.33652	0.584365	1.26453	2.02057e-07	5.81411	5.69868e-08
MSMEG_2372	ilvB; acetolactate synthase 1 catalytic subunit (EC:2.2.1.6); K01652 acetolactate synthase I/II/III large subunit [EC:2.2.1.6]	0	0.126239	0.170914	0.192782	1.02002	-0.612426	2.02371e-07	7.53629	5.71287e-08
MSMEG_3745	MutT/nudix family protein; K01515 ADP-ribose pyrophosphatase [EC:3.6.1.13]	0	0.0140571	0.130339	0.118263	1.01489	1.20723	2.02371e-07	6.10179	5.71463e-08
MSMEG_5432	pth; peptidyl-tRNA hydrolase (EC:3.1.1.29); K01056 peptidyl-tRNA hydrolase, PTH1 family [EC:3.1.1.29]	0	1.739	0.611146	1.8881	-0.607931	2.34125	2.04911e-07	4.38359	5.78995e-08
MSMEG_0282	hypothetical protein	0	-1.86884	-0.43571	-1.4902	-1.16406	-2.11914	2.05066e-07	3.27691	5.79793e-08
MSMEG_3137	oxidoreductase	0	-0.48376	0.744574	-0.401058	0.0307113	-1.94524	2.05455e-07	6.31349	5.81252e-08
MSMEG_5940	2-keto-4-pentenoate hydratase; K02554 2-keto-4-pentenoate hydratase [EC:4.2.1.80]	0	0.773197	-0.00797647	0.917854	-1.29473	0.502447	2.07033e-07	4.76938	5.86081e-08
MSMEG_2598	short chain dehydrogenase	0	0.690871	-0.147384	0.846469	0.743736	-0.488256	2.08133e-07	5.58972	5.89557e-08
MSMEG_0662	putrescine transport ATP-binding protein PotG; K11072 spermidine/putrescine transport system ATP-binding protein [EC:3.6.3.31]	0	-0.878574	0.159226	-0.978115	0.472614	0.295812	2.08777e-07	4.765	5.91749e-08
MSMEG_0063	PE family protein	0	-0.28038	0.174331	-0.528015	2.34655	-0.853883	2.09925e-07	6.27492	5.9537e-08
MSMEG_5058	ABC transporter ATP-binding protein; K10112 multiple sugar transport system ATP-binding protein	0	0.406245	0.053626	0.230983	0.237352	1.48016	2.10975e-07	7.72802	5.98718e-08
MSMEG_4702	ABC transporter permease; K02351 putative membrane protein K07245 putative copper resistance protein D	0	0.81827	0.403147	0.824468	1.55192	0.934881	2.11063e-07	6.87798	5.99337e-08
MSMEG_1515	two-component sensor histidine kinase	0	-0.333898	-0.0768566	-0.310376	0.0357806	-1.03575	2.12489e-07	7.83157	6.03759e-08
MSMEG_4912	helicase; K03722 ATP-dependent DNA helicase DinG [EC:3.6.4.12]	0	0.84532	-0.146984	1.00295	0.129035	0.82215	2.12514e-07	6.12013	6.04204e-08
MSMEG_0439	hypothetical protein	0	1.80731	-0.487776	1.35034	-0.734928	2.45743	2.1298e-07	1.86149	6.059e-08
MSMEG_5684	phosphoserine aminotransferase (EC:2.6.1.52); K00831 phosphoserine aminotransferase [EC:2.6.1.52]	0	0.830685	0.0643428	0.949688	0.936029	0.0704149	2.14062e-07	7.47474	6.09353e-08
MSMEG_5890	hypothetical protein	0	-0.497542	-0.151792	-0.71175	0.249914	-1.50303	2.14171e-07	5.63423	6.10039e-08
MSMEG_1563	short-chain dehydrogenase/reductase SDR	0	1.57917	0.0723217	1.24293	0.584509	-0.417757	2.15801e-07	4.36709	6.15064e-08
MSMEG_4663	protein IolB; K03337 5-deoxy-glucuronate isomerase [EC:5.3.1.30]	0	1.81493	0.34633	1.95347	-0.415866	1.4	2.15801e-07	2.77131	6.15439e-08
MSMEG_3684	steroid delta-isomerase	0	0.603056	0.56355	0.695346	1.02141	1.97703	2.15958e-07	3.71987	6.16265e-08
MSMEG_4410	hypothetical protein	0	-1.72786	0.356871	-1.58292	-1.53457	-2.52914	2.16382e-07	2.24455	6.17854e-08
MSMEG_2505	3-isopropylmalate dehydratase large subunit (EC:4.2.1.33); K01703 3-isopropylmalate/(R)-2-methylmalate dehydratase large subunit [EC:4.2.1.33 4.2.1.35]	0	1.45662	-0.516562	0.601365	0.529128	2.1402	2.16532e-07	2.48255	6.18664e-08
MSMEG_4919	hypothetical protein	0	0.096175	-0.238485	0.224347	0.698649	-0.737209	2.19605e-07	7.8716	6.27828e-08
MSMEG_3047	carB; carbamoyl phosphate synthase large subunit (EC:6.3.5.5); K01955 carbamoyl-phosphate synthase large subunit [EC:6.3.5.5]	0	1.21592	0.115311	1.27698	0.555556	1.17273	2.19927e-07	7.65272	6.29134e-08
MSMEG_6521	sulfate/thiosulfate import ATP-binding protein CysA 2 (EC:3.6.3.25); K02052 putative spermidine/putrescine transport system ATP-binding protein	0	-0.331296	-0.11228	-0.353379	-0.736881	0.996562	2.20669e-07	4.36285	6.31643e-08
MSMEG_3831	pseudogene	0	1.05896	0.216212	1.23003	-0.100147	0.685468	2.22705e-07	5.9782	6.37861e-08
MSMEG_3631	integral membrane protein	0	-1.17572	-0.0805232	-1.0951	-0.0701147	-0.795821	2.2533e-07	7.0089	6.45774e-08
MSMEG_5587	hypothetical protein	0	-0.753253	-0.578538	-0.786064	0.439543	-1.49245	2.28023e-07	6.09403	6.53894e-08
MSMEG_4959	argS; arginyl-tRNA synthetase (EC:6.1.1.19); K01887 arginyl-tRNA synthetase [EC:6.1.1.19]	0	1.03417	-0.0113671	1.05809	0.243005	0.957065	2.28804e-07	6.42291	6.56532e-08
MSMEG_0842	hypothetical protein	0	0.255354	0.00168996	0.0810163	1.12718	-1.09313	2.30023e-07	4.97283	6.60433e-08
MSMEG_1421	hypothetical protein	0	0.681567	0.663624	0.402692	1.01958	-0.847026	2.30323e-07	7.22694	6.617e-08
MSMEG_6836	oxidoreductase	0	-1.69605	0.177747	-2.70914	-1.42995	-2.9071	2.32887e-07	2.59081	6.69474e-08
MSMEG_0728	hypothetical protein	0	-0.0450554	-0.300587	-0.309283	1.5186	-0.562396	2.34502e-07	5.28193	6.74528e-08
MSMEG_3210	inositol monophosphate phosphatase; K01092 myo-inositol-1(or 4)-monophosphatase [EC:3.1.3.25]	0	1.50075	0.528369	1.70704	0.135855	0.345293	2.34786e-07	6.26271	6.75754e-08
MSMEG_0363	TetR family transcriptional regulator	0	-0.661857	0.254194	-0.744074	0.15768	-0.757452	2.36423e-07	6.85054	6.8088e-08
MSMEG_6772	hypothetical protein; K00641 homoserine O-acetyltransferase [EC:2.3.1.31]	0	-1.05321	-0.40522	-1.19142	-1.73443	-2.01001	2.37816e-07	5.23984	6.85309e-08
MSMEG_5523	peptidase	0	2.75023	-0.0899341	2.56268	-0.22889	0.774694	2.3957e-07	2.93332	6.90785e-08
MSMEG_3238	3-mercaptopyruvate sulfurtransferase; K01011 thiosulfate/3-mercaptopyruvate sulfurtransferase [EC:2.8.1.1 2.8.1.2]	0	0.964377	0.295577	1.04487	0.301643	1.07353	2.39642e-07	6.74045	6.91411e-08
MSMEG_4732	glycosyl transferase family protein	0	-1.53009	-0.129785	-1.43841	-0.0123181	-0.850564	2.39833e-07	4.13574	6.92384e-08
MSMEG_1226	sulfatase-modifying factor 1	0	-1.76491	-0.0371146	-1.4325	-1.31223	-1.05191	2.45273e-07	3.94177	7.08519e-08
MSMEG_0919	heparin-binding hemagglutinin; K16645 heparin binding hemagglutinin HbhA	0	-1.15198	-0.882704	-1.42375	0.955461	-0.434637	2.45869e-07	6.8647	7.10858e-08
MSMEG_4011	pyrimidine permease RutG	0	-7.71173	-2.22583	-7.94747	-7.74089	-7.79193	2.45869e-07	2.19362	7.11102e-08
MSMEG_1825	rfbD; dTDP-4-dehydrorhamnose reductase (EC:1.1.1.133); K00067 dTDP-4-dehydrorhamnose reductase [EC:1.1.1.133]	0	1.20838	0.258191	1.28126	1.22898	1.21812	2.46093e-07	6.19887	7.12181e-08
MSMEG_3127	hypothetical protein	0	2.10032	0.76452	2.01731	1.25419	1.56158	2.4661e-07	6.65766	7.1411e-08
MSMEG_0051	transcription factor WhiB family protein	0	-2.764	-0.532383	-3.59486	1.34307	-2.06118	2.47655e-07	2.42988	7.1757e-08
MSMEG_1199	hypothetical protein	0	-0.00400927	-0.267248	0.12058	0.510029	1.1572	2.48649e-07	5.48398	7.20887e-08
MSMEG_3192	hypothetical protein	0	-1.07788	0.0873623	-1.09076	-0.609949	-0.276048	2.50985e-07	5.40667	7.28099e-08
MSMEG_6278	metallo-beta-lactamase superfamily protein	0	1.4816	0.0898235	1.31855	0.315047	0.329932	2.51069e-07	5.07614	7.28782e-08
MSMEG_3444	choline dehydrogenase (EC:1.1.99.1); K00108 choline dehydrogenase [EC:1.1.99.1]	0	-1.84442	0.112565	-2.14522	0.137944	-2.09828	2.51191e-07	3.96533	7.29577e-08
MSMEG_0157	oxalyl-CoA decarboxylase (EC:4.1.1.8); K01577 oxalyl-CoA decarboxylase [EC:4.1.1.8]	0	2.50145	-0.29501	2.89485	0.274688	0.292593	2.53018e-07	3.48735	7.35327e-08
MSMEG_0502	glucosidase; K01222 6-phospho-beta-glucosidase [EC:3.2.1.86]	0	2.10749	-0.453956	1.66068	0.344187	1.66839	2.5391e-07	2.82119	7.38363e-08
MSMEG_6105	cell division protein; K03798 cell division protease FtsH [EC:3.4.24.-]	0	0.792346	-0.0177978	0.932812	-0.178314	-0.15531	2.54559e-07	9.58343	7.40697e-08
MSMEG_0129	cyclase/dehydrase	0	1.41486	0.1771	1.50632	0.395788	0.853978	2.56522e-07	6.34699	7.46858e-08
MSMEG_3949	hypothetical protein	0	0.449798	0.128983	0.130396	1.47024	-0.420365	2.57167e-07	5.67432	7.49186e-08
MSMEG_2377	P49 protein	0	1.23163	0.410261	1.05374	1.10403	1.49164	2.58382e-07	4.90398	7.5318e-08
MSMEG_4618	isochorismatase	0	-0.975178	-0.431987	-0.833702	-0.0686955	-1.53351	2.58541e-07	7.56658	7.54098e-08
MSMEG_2896	hypothetical protein	0	-1.36758	-0.149712	-1.3708	-1.06128	-1.25839	2.61587e-07	3.7657	7.63439e-08
MSMEG_1890	aroA; 3-phosphoshikimate 1-carboxyvinyltransferase (EC:2.5.1.19); K00800 3-phosphoshikimate 1-carboxyvinyltransferase [EC:2.5.1.19]	0	0.771692	0.487302	0.776746	0.913507	1.49311	2.64176e-07	6.64533	7.71458e-08
MSMEG_6063	Fe uptake system integral membrane protein; K02015 iron complex transport system permease protein	0	1.08496	0.262173	1.09471	0.966248	1.86799	2.65772e-07	4.76944	7.76586e-08
MSMEG_0780	phosphotransferase enzyme family protein	0	-2.34044	0.294146	-2.04271	-4.74161	-3.74395	2.67063e-07	2.25727	7.80827e-08
MSMEG_4905	cysM; cysteine synthase B (EC:2.5.1.47); K12339 cysteine synthase B [EC:2.5.1.47]	0	1.09425	-0.0837987	1.13215	0.298562	0.783581	2.67091e-07	6.38832	7.81376e-08
MSMEG_5593	pyruvate dehydrogenase	0	1.13645	0.138976	1.08821	0.0983877	0.881488	2.71026e-07	5.44463	7.93363e-08
MSMEG_3784	IclR family transcriptional regulator	0	-0.634154	-0.371139	-0.199453	-1.82852	-1.66468	2.74183e-07	3.47776	8.03086e-08
MSMEG_0264	transmembrane transporter	0	1.27454	-0.217673	1.40051	-0.284727	2.01205	2.75302e-07	2.73817	8.06845e-08
MSMEG_4272	HesB/YadR/YfhF family protein	0	-0.332599	-0.265515	-0.170585	0.0191833	-1.36862	2.77823e-07	9.34765	8.14721e-08
MSMEG_6062	Fe uptake system permease; K02013 iron complex transport system ATP-binding protein [EC:3.6.3.34]	0	1.01717	0.0938263	1.2795	0.86694	1.61966	2.78086e-07	4.00038	8.15979e-08
MSMEG_4617	nadE; NAD synthetase (EC:6.3.1.5); K01950 NAD+ synthase (glutamine-hydrolysing) [EC:6.3.5.1]	0	0.262389	0.111592	0.160702	0.390384	-0.725276	2.79417e-07	8.20125	8.20373e-08
MSMEG_1327	recB; exodeoxyribonuclease V subunit beta (EC:3.1.11.5); K03582 exodeoxyribonuclease V beta subunit [EC:3.1.11.5]	0	0.545364	-0.000904933	0.759866	0.494031	1.3325	2.79536e-07	5.31328	8.21504e-08
MSMEG_4906	ThiS family protein	0	1.44589	0.0153388	1.23516	0.546703	0.538262	2.79536e-07	5.04461	8.21704e-08
MSMEG_1315	transporter small conductance mechanosensitive ion channel (MscS) family protein; K03442 small conductance mechanosensitive channel	0	0.162827	0.0688617	0.1432	0.175235	-1.44346	2.8156e-07	7.55177	8.28147e-08
MSMEG_6365	hypothetical protein	0	0.444564	-0.22165	0.790334	0.351935	-0.516843	2.83081e-07	6.74438	8.33116e-08
MSMEG_0912	3-hydroxybutyryl-CoA dehydrogenase (EC:1.1.1.157); K00074 3-hydroxybutyryl-CoA dehydrogenase [EC:1.1.1.157]	0	1.0976	-0.166425	1.14217	1.45952	1.07303	2.88339e-07	5.52277	8.49096e-08
MSMEG_0697	integral membrane protein	0	-0.732571	0.718429	-0.843752	0.397121	-1.80793	2.8921e-07	7.90012	8.52167e-08
MSMEG_4222	ftsZ; cell division protein FtsZ; K03531 cell division protein FtsZ	0	-0.411634	-0.37199	-0.336172	0.183161	-1.27649	2.90687e-07	9.95765	8.5703e-08
MSMEG_2183	hypothetical protein; K07182 CBS domain-containing protein	0	-2.35876	0.590621	-2.66513	-1.32986	-1.14516	2.91402e-07	3.77178	8.59649e-08
MSMEG_4692	hypothetical protein	0	0.813077	-0.0152918	0.726045	0.0292862	1.05697	2.91873e-07	7.65736	8.61549e-08
MSMEG_1561	LysR family transcriptional regulator	0	-0.597026	0.474404	-0.635796	0.524073	0.118471	2.92563e-07	5.94997	8.65073e-08
MSMEG_3053	rpoZ; DNA-directed RNA polymerase subunit omega (EC:2.7.7.6); K03060 DNA-directed RNA polymerase subunit omega [EC:2.7.7.6]	0	0.907758	-0.322025	1.12019	-0.351524	-0.247544	2.92563e-07	5.94784	8.65227e-08
MSMEG_3410	TetR family transcriptional regulator	0	-0.0585755	-0.540067	0.0161136	-1.25264	-2.57698	2.92563e-07	3.96384	8.64171e-08
MSMEG_5732	monooxygenase	0	0.117168	0.166948	-0.102432	0.714187	-0.81861	2.92563e-07	9.52128	8.65637e-08
MSMEG_4711	pyruvate dehydrogenase E1 component subunit beta (EC:1.2.4.1); K00162 pyruvate dehydrogenase E1 component beta subunit [EC:1.2.4.1]	0	-0.628185	-0.384961	-1.55235	0.492854	-1.46984	2.92587e-07	4.29878	8.66222e-08
MSMEG_3657	hypothetical protein	0	0.517792	-0.401393	0.335992	0.346377	1.56298	2.93426e-07	4.24946	8.6922e-08
MSMEG_4310	cobD; cobalamin biosynthesis protein (EC:6.3.1.10); K02227 adenosylcobinamide-phosphate synthase [EC:6.3.1.10]	0	0.849222	0.126656	1.22541	0.161839	2.06242	2.9404e-07	4.34275	8.71554e-08
MSMEG_5515	purH; bifunctional phosphoribosylaminoimidazolecarboxamide formyltransferase/IMP cyclohydrolase (EC:2.1.2.3 3.5.4.10); K00602 phosphoribosylaminoimidazolecarboxamide formyltransferase / IMP cyclohydrolase [EC:2.1.2.3 3.5.4.10]	0	0.996314	0.160958	1.1621	0.617172	1.20186	2.97675e-07	7.21344	8.8285e-08
MSMEG_4298	panB; 3-methyl-2-oxobutanoate hydroxymethyltransferase (EC:2.1.2.11); K00606 3-methyl-2-oxobutanoate hydroxymethyltransferase [EC:2.1.2.11]	0	-0.281771	-0.117997	-0.582705	3.60908	2.12773	3.04432e-07	7.23483	9.03425e-08
MSMEG_0838	AsnC family transcriptional regulator	0	-1.41831	-0.0463186	-1.48081	-0.260978	-0.871828	3.06473e-07	4.24009	9.10018e-08
MSMEG_1746	6-hydroxy-D-nicotine oxidase (EC:1.5.3.6)	0	0.825682	0.201247	1.0926	0.0524304	3.13982	3.08289e-07	2.30063	9.15952e-08
MSMEG_0773	acetyltransferase	0	-0.315434	0.410282	-0.367331	0.0885359	-1.94258	3.09352e-07	3.54352	9.19652e-08
MSMEG_5680	glyoxalase; K04750 PhnB protein	0	0.261076	-0.178887	0.347733	1.05242	-0.305709	3.09582e-07	7.39212	9.20993e-08
MSMEG_6306	gltX; glutamyl-Q tRNA(Asp) synthetase (EC:6.1.1.17); K01885 glutamyl-tRNA synthetase [EC:6.1.1.17]	0	0.218876	0.208549	0.261046	0.0217971	-1.63931	3.09582e-07	6.62437	9.21422e-08
MSMEG_6688	regulatory protein; K09684 purine catabolism regulatory protein	0	0.732054	-0.0282422	0.761293	0.235172	1.87051	3.10655e-07	3.25626	9.25158e-08
MSMEG_6649	hypothetical protein	0	1.20936	-0.390953	1.312	0.619971	1.85977	3.11692e-07	4.00468	9.28794e-08
MSMEG_4671	clpX; ATP-dependent protease ATP-binding subunit ClpX; K03544 ATP-dependent Clp protease ATP-binding subunit ClpX	0	-0.521715	-0.201313	-0.542878	-0.111426	-1.21793	3.12733e-07	9.59031	9.32984e-08
MSMEG_6131	magnesium or manganese-dependent protein phosphatase	0	-0.715351	0.361369	-0.629595	-0.35581	-1.25534	3.12733e-07	7.23991	9.3299e-08
MSMEG_5109	hypothetical protein	0	-1.26657	0.217833	-1.30852	0.330446	-1.17235	3.15474e-07	3.98042	9.41722e-08
MSMEG_2378	serA; D-3-phosphoglycerate dehydrogenase (EC:1.1.1.95); K00058 D-3-phosphoglycerate dehydrogenase [EC:1.1.1.95]	0	1.0065	0.281661	1.06716	1.08158	0.807272	3.18657e-07	8.32782	9.51781e-08
MSMEG_2133	hypothetical protein	0	-1.60164	-0.120661	-1.28653	-0.847061	-0.421215	3.19515e-07	4.70423	9.54906e-08
MSMEG_4268	cytochrome C oxidase subunit 2 (EC:1.9.3.1); K02275 cytochrome c oxidase subunit II [EC:1.9.3.1]	0	0.139945	-0.0719018	0.189848	0.514925	-0.847077	3.24474e-07	9.58295	9.70292e-08
MSMEG_0970	phosphoglycerate mutase	0	0.445647	-0.125742	0.642694	0.670097	1.28336	3.25204e-07	6.14496	9.73047e-08
MSMEG_3379	2-deoxy-D-gluconate 3-dehydrogenase (EC:1.1.1.125)	0	0.973128	0.0982845	1.32055	-0.744832	1.38825	3.25375e-07	3.38607	9.74127e-08
MSMEG_1659	multidrug resistance protein, SMR family protein; K11741 quaternary ammonium compound-resistance protein SugE	0	-1.39286	0.147628	-1.31981	-0.100625	-1.67353	3.25553e-07	4.52871	9.75232e-08
MSMEG_0665	sarcosine oxidase subunit beta; K00303 sarcosine oxidase, subunit beta [EC:1.5.3.1]	0	-0.0254908	0.306809	-0.0534398	1.55007	1.08807	3.25987e-07	4.09475	9.77104e-08
MSMEG_3567	enoyl-CoA hydratase	0	0.922058	0.212817	0.877114	-0.232426	1.08811	3.26676e-07	4.42471	9.79742e-08
MSMEG_4509	MbtG protein; K04793 mycobactin lysine-N-oxygenase	0	2.9451	-0.767623	3.3688	0.374135	3.42332	3.28672e-07	1.57113	9.86304e-08
MSMEG_5325	hypothetical protein	0	0.761746	0.359299	0.779691	-0.377885	1.54445	3.29009e-07	4.73128	9.87891e-08
MSMEG_2401	hypothetical protein	0	-1.27918	-0.783935	-1.6453	-0.0769889	-3.10569	3.29468e-07	5.71332	9.89849e-08
MSMEG_0974	ccsB; cytochrome C biogenesis protein CcsB	0	0.897374	-0.0908958	1.01298	0.570194	1.17231	3.34968e-07	6.67629	1.00696e-07
MSMEG_3200	nadB; L-aspartate oxidase (EC:1.4.3.16); K00278 L-aspartate oxidase [EC:1.4.3.16]	0	0.210843	1.07625	0.0654102	1.43651	-0.481575	3.35543e-07	9.16656	1.00928e-07
MSMEG_1353	ABC transporter	0	0.333157	-0.0568873	0.320138	1.42251	0.448685	3.38631e-07	6.80429	1.01916e-07
MSMEG_0057	hypothetical protein	0	-0.312792	-0.230128	-0.349014	1.52034	0.775067	3.3865e-07	5.67848	1.02049e-07
MSMEG_0522	pp24 protein	0	-1.01305	0.756708	-1.08558	0.582143	-1.82254	3.3865e-07	5.54318	1.01992e-07
MSMEG_4059	haloacid dehalogenase; K01560 2-haloacid dehalogenase [EC:3.8.1.2]	0	-0.339733	-0.00339219	0.494831	-1.2774	-2.52489	3.3865e-07	2.77172	1.021e-07
MSMEG_4498	hypothetical protein	0	-1.16073	-0.494469	-1.63084	0.875822	-2.33841	3.39313e-07	3.30497	1.02359e-07
MSMEG_2750	iron-dependent repressor IdeR; K03709 DtxR family transcriptional regulator, Mn-dependent transcriptional regulator	0	-0.416679	0.0275887	-0.659979	0.390319	-0.616783	3.41899e-07	8.43932	1.03199e-07
MSMEG_1179	hutU; urocanate hydratase (EC:4.2.1.49); K01712 urocanate hydratase [EC:4.2.1.49]	0	-0.454193	-0.119593	-0.344619	2.33273	0.359657	3.42618e-07	4.61255	1.03476e-07
MSMEG_3244	hypothetical protein	0	-0.8434	0.334924	-1.07077	0.629528	-0.841389	3.43636e-07	6.22595	1.03844e-07
MSMEG_0061	ftsk/SpoIIIE family protein	0	0.279891	-0.277047	0.110848	1.62836	0.63123	3.44747e-07	7.74897	1.0424e-07
MSMEG_2725	glutamate transporter permease GluD; K10007 glutamate transport system permease protein	0	-1.66922	-0.976081	-1.62597	-1.79698	-1.28786	3.46744e-07	5.90954	1.04904e-07
MSMEG_0390	acyltransferase	0	0.746942	-0.298661	0.923441	-0.923157	0.0756797	3.48248e-07	4.80026	1.05421e-07
MSMEG_5060	ABC transporter permease; K02025 multiple sugar transport system permease protein	0	0.159973	-0.305282	-0.218608	-0.374764	1.32156	3.50211e-07	4.84322	1.06076e-07
MSMEG_0623	snm; secretion protein Snm4	0	2.84559	0.528261	3.37771	0.300948	3.53799	3.52136e-07	3.18629	1.06721e-07
MSMEG_0986	RemM protein	0	-0.450535	-0.442782	-0.921445	1.50793	0.142695	3.53038e-07	5.16772	1.07056e-07
MSMEG_2441	lepB; signal peptidase I (EC:3.4.21.89); K03100 signal peptidase I [EC:3.4.21.89]	0	0.794297	-0.247065	0.906977	-0.361372	0.102474	3.54464e-07	6.63617	1.07551e-07
MSMEG_1493	sensor histidine kinase (EC:2.7.3.-)	0	-0.315208	-0.261336	-0.465936	0.579805	1.12736	3.58301e-07	4.30525	1.08778e-07
MSMEG_0387	Rmt2 protein	0	0.960093	0.395644	0.911438	-0.0601576	-0.766279	3.60353e-07	7.49408	1.09464e-07
MSMEG_4086	ssuD; nitrilotriacetate monooxygenase component A (EC:1.14.13.-)	0	0.945237	-0.675383	1.06227	-1.26425	1.11475	3.60983e-07	2.57904	1.09719e-07
MSMEG_1402	hypothetical protein	0	-0.594414	0.250873	-0.421505	-0.104776	-1.0322	3.65589e-07	6.71848	1.11183e-07
MSMEG_4985	carbonic anhydrase; K01673 carbonic anhydrase [EC:4.2.1.1]	0	1.17625	-0.783633	1.06962	-0.466601	1.48467	3.66596e-07	4.12517	1.11553e-07
MSMEG_0897	hypothetical protein	0	1.31158	-0.224202	1.33001	0.298071	0.818493	3.69095e-07	4.6082	1.12443e-07
MSMEG_6352	hypothetical protein	0	0.981765	-0.5306	1.22501	-0.0272706	0.162652	3.69095e-07	5.28018	1.12385e-07
MSMEG_0028	serine-threonine protein kinase; K08884 serine/threonine protein kinase, bacterial [EC:2.7.11.1]	0	0.678591	-0.0925029	0.855646	0.439144	1.14615	3.7195e-07	8.03931	1.13497e-07
MSMEG_2483	IclR family transcriptional regulator	0	-1.60451	0.032571	-1.39935	-1.34692	-1.31561	3.7195e-07	2.83385	1.13508e-07
MSMEG_4229	murD; UDP-N-acetylmuramoyl-L-alanyl-D-glutamate synthetase (EC:6.3.2.9); K01925 UDP-N-acetylmuramoylalanine--D-glutamate ligase [EC:6.3.2.9]	0	-0.167922	0.167474	0.107569	-0.310153	1.01036	3.7195e-07	7.04989	1.13442e-07
MSMEG_2613	mqo; malate:quinone oxidoreductase (EC:1.1.5.4); K00116 malate dehydrogenase (quinone) [EC:1.1.5.4]	0	-0.366706	0.109616	-0.498437	0.587821	-0.56088	3.72984e-07	9.35137	1.13889e-07
MSMEG_3540	hypothetical protein	0	-0.502456	0.597457	-0.565102	1.06292	1.16563	3.75188e-07	5.53462	1.14628e-07
MSMEG_5494	acyl-CoA dehydrogenase (EC:1.3.99.-); K00257 [EC:1.3.99.-]	0	1.78606	-0.445852	1.4249	-0.976164	0.856297	3.76114e-07	2.29463	1.14977e-07
MSMEG_6753	oxidoreductase, short chain dehydrogenase/reductase	0	0.616418	-0.345197	0.851842	-0.34541	-1.53293	3.77017e-07	5.31026	1.15319e-07
MSMEG_3837	hypothetical protein	0	1.14209	0.108292	1.15173	0.628258	0.996071	3.7761e-07	5.18332	1.15567e-07
MSMEG_3601	ribose/xylose/arabinose/galactoside ABC-type transport systems, permeases; K10440 ribose transport system permease protein	0	1.45748	0.278755	1.97981	-0.368462	0.570398	3.78487e-07	3.74638	1.15901e-07
MSMEG_0422	transferase; K01003 carboxyvinyl-carboxyphosphonate phosphorylmutase [EC:2.7.8.23]	0	0.00275125	0.0987671	-0.213454	0.709301	1.39128	3.80206e-07	5.40654	1.16494e-07
MSMEG_3041	thiopurine S-methyltransferase (tpmt) superfamily protein; K01043 [EC:2.-.-.-]	0	-0.475025	0.446841	-0.614585	0.577074	-0.911914	3.83131e-07	5.47438	1.17458e-07
MSMEG_3035	efp; elongation factor P; K02356 elongation factor P	0	0.9748	0.135469	0.933834	-0.204418	0.0999518	3.83423e-07	5.73255	1.17614e-07
MSMEG_1346	rplK; 50S ribosomal protein L11; K02867 large subunit ribosomal protein L11	0	1.151	-0.285295	1.30624	0.0763734	0.0722495	3.84798e-07	7.66136	1.18104e-07
MSMEG_6638	metE; 5-methyltetrahydropteroyltriglutamate/homocysteine S-methyltransferase (EC:2.1.1.14); K00549 5-methyltetrahydropteroyltriglutamate--homocysteine methyltransferase [EC:2.1.1.14]	0	0.66921	-0.35709	0.612236	0.567179	1.45498	3.85458e-07	5.81412	1.18374e-07
MSMEG_4474	acyl-CoA oxidase; K00232 acyl-CoA oxidase [EC:1.3.3.6]	0	0.0557821	-0.355828	0.000764347	0.527187	-0.979976	3.87166e-07	8.70909	1.18966e-07
MSMEG_0262	hypothetical protein	0	0.960486	-0.152503	1.10314	0.0196599	2.18316	3.90804e-07	3.69057	1.20153e-07
MSMEG_3465	fatty-acid--CoA ligase (EC:2.3.1.86); K00666 fatty-acyl-CoA synthase [EC:6.2.1.-]	0	-0.169309	0.0838557	-0.0702538	0.843611	0.913998	3.9272e-07	7.65539	1.2081e-07
MSMEG_2272	hypA; hydrogenase nickel incorporation protein HypA; K04651 hydrogenase nickel incorporation protein HypA/HybF	0	0.538687	-0.177752	0.479319	-0.592421	1.59842	3.96361e-07	3.61902	1.22e-07
MSMEG_5257	hemolysin III family channel protein; K11068 hemolysin III	0	-0.899102	0.20003	-0.958447	-0.397656	0.315041	3.96559e-07	6.79175	1.2213e-07
MSMEG_4998	alpha/beta hydrolase	0	-1.20173	0.139992	-1.07537	-0.889946	-0.475054	3.98343e-07	4.77173	1.2275e-07
MSMEG_0789	thiE; thiamine-phosphate pyrophosphorylase (EC:2.5.1.3); K00788 thiamine-phosphate pyrophosphorylase [EC:2.5.1.3]	0	1.03738	-0.0836511	1.073	0.0936291	0.681467	3.99296e-07	5.29128	1.23113e-07
MSMEG_5852	purD; phosphoribosylamine--glycine ligase (EC:6.3.4.13); K01945 phosphoribosylamine--glycine ligase [EC:6.3.4.13]	0	1.02061	0.324498	1.03498	0.877035	1.54342	4.01101e-07	6.3368	1.2374e-07
MSMEG_5734	alpha-methylacyl-CoA racemase (EC:5.1.99.4); K01796 alpha-methylacyl-CoA racemase [EC:5.1.99.4]	0	0.942222	-0.0888762	0.70078	1.21481	0.803155	4.05205e-07	6.12703	1.25077e-07
MSMEG_0232	sugar transporter family protein	0	0.220194	-0.153992	0.573227	0.276827	1.65508	4.05576e-07	4.60941	1.25321e-07
MSMEG_3217	trpE; anthranilate synthase component I (EC:4.1.3.27); K01657 anthranilate synthase component I [EC:4.1.3.27]	0	0.870316	0.407904	0.872915	1.37021	0.648058	4.05576e-07	7.97703	1.25334e-07
MSMEG_4461	hypothetical protein	0	0.601572	0.191238	0.479789	-0.461514	1.70178	4.05793e-07	3.28608	1.25472e-07
MSMEG_3978	ampC; beta-lactamase (EC:3.5.2.6); K01467 beta-lactamase class C [EC:3.5.2.6]	0	-1.02561	-0.259153	-1.29906	-1.15436	-1.3753	4.06045e-07	4.79254	1.25621e-07
MSMEG_0385	glycosyl transferase family protein (EC:2.-.-.-)	0	-1.44723	0.053509	-1.60606	-0.880235	-1.3204	4.06968e-07	4.34401	1.25978e-07
MSMEG_4577	DegV family protein	0	0.89201	0.510026	1.09138	0.0559197	2.22149	4.07332e-07	3.46804	1.26162e-07
MSMEG_3199	nadA; quinolinate synthetase; K03517 quinolinate synthase [EC:2.5.1.72]	0	0.249279	0.118556	-0.140855	1.7241	0.331377	4.0747e-07	9.52179	1.26276e-07
MSMEG_0334	acetyl-/propionyl-coenzyme A carboxylase subunit alpha (EC:6.3.4.14)	0	1.49948	-0.186472	1.04786	0.53456	3.20437	4.07862e-07	2.82542	1.26469e-07
MSMEG_5484	hypothetical protein	0	1.37658	0.325047	1.63136	0.500325	0.180186	4.08326e-07	5.9619	1.26685e-07
MSMEG_4497	PhoH family protein; K06217 phosphate starvation-inducible protein PhoH and related proteins	0	0.112563	-0.263824	0.0873553	0.454315	-1.0048	4.08683e-07	8.8481	1.26867e-07
MSMEG_3454	hypothetical protein	0	0.152859	0.230482	0.120004	0.632863	-0.627343	4.16569e-07	7.19979	1.29429e-07
MSMEG_4622	TetR family transcriptional regulator	0	-0.703	-0.0702221	-0.688114	0.56015	-0.957116	4.16569e-07	3.93328	1.29461e-07
MSMEG_6136	membrane protein, TerC family protein; K05794 tellurite resistance protein TerC	0	-0.78792	-0.110495	-0.793238	-0.222414	-1.36172	4.17677e-07	5.40965	1.29879e-07
MSMEG_3155	hypothetical protein	0	-0.449703	0.0837803	-0.630069	0.344204	-0.759946	4.17873e-07	8.32222	1.30013e-07
MSMEG_4583	ATPase AAA	0	0.494691	-0.323478	0.371493	0.470654	-1.01789	4.18669e-07	5.88914	1.30334e-07
MSMEG_0445	amidohydrolase; K07047	0	0.977644	0.412144	1.00166	0.0466822	2.65011	4.1867e-07	3.3127	1.30505e-07
MSMEG_1413	rocD; ornithine--oxo-acid transaminase (EC:2.6.1.13); K00819 ornithine--oxo-acid transaminase [EC:2.6.1.13]	0	-2.15987	-0.123377	-2.70058	2.72773	-2.87199	4.1867e-07	5.25856	1.30555e-07
MSMEG_3215	molybdenum ABC transporter ATPase; K02013 iron complex transport system ATP-binding protein [EC:3.6.3.34]	0	0.627982	0.0779121	0.79397	0.306031	1.16278	4.1867e-07	6.07403	1.30536e-07
MSMEG_4638	vanillate O-demethylase (EC:1.14.13.-)	0	-6.70951	-0.255883	-7.29207	-6.13886	-6.01997	4.21007e-07	0.829912	1.31409e-07
MSMEG_5209	alpha/beta hydrolase	0	1.20508	0.111761	1.38173	0.912064	2.17343	4.21007e-07	5.1334	1.31431e-07
MSMEG_0337	hypothetical protein	0	2.74277	0.758787	2.62745	0.916724	3.3345	4.25717e-07	2.93567	1.32976e-07
MSMEG_0574	ECF sigma factor RpoE1; K03088 RNA polymerase sigma-70 factor, ECF subfamily	0	-1.82431	0.361584	-1.4615	-1.46021	-1.50033	4.32715e-07	3.14157	1.35314e-07
MSMEG_4579	phosphoglycerate mutase; K15634 probable phosphoglycerate mutase [EC:5.4.2.12]	0	0.49662	0.184388	0.578515	0.28571	1.70897	4.32715e-07	5.31869	1.35305e-07
MSMEG_0078	hypothetical protein	0	-0.10513	-0.384649	-0.321088	1.51753	-0.554675	4.34513e-07	5.54524	1.35952e-07
MSMEG_3776	argC; N-acetyl-gamma-glutamyl-phosphate reductase (EC:1.2.1.38); K00145 N-acetyl-gamma-glutamyl-phosphate reductase [EC:1.2.1.38]	0	-1.3649	0.111922	-1.53881	-1.58306	-1.89818	4.34528e-07	5.4387	1.36033e-07
MSMEG_0779	short chain dehydrogenase; K00059 3-oxoacyl-[acyl-carrier protein] reductase [EC:1.1.1.100]	0	-1.97241	0.0214058	-2.01869	-3.71212	-2.87267	4.36375e-07	2.46614	1.36763e-07
MSMEG_3885	DEAD/DEAH box helicase; K03727 ATP-dependent RNA helicase HelY [EC:3.6.4.-]	0	0.829984	0.240172	0.823031	-0.472212	1.5217	4.36375e-07	7.19398	1.36764e-07
MSMEG_5661	ABC transporter ATP-binding protein	0	-0.751717	0.503731	-0.689037	0.771412	-0.661465	4.37172e-07	5.98675	1.3709e-07
MSMEG_0244	two component response transcriptional regulatory protein prra	0	-1.45205	-0.628676	-1.43789	-1.07222	-0.865443	4.41898e-07	6.88386	1.38727e-07
MSMEG_3569	hypothetical protein	0	0.984022	-0.554278	1.08428	-0.75559	0.968137	4.41898e-07	3.99758	1.38706e-07
MSMEG_0365	hypothetical protein	0	-0.73955	0.295165	-0.898499	0.66649	-0.532937	4.4443e-07	6.26761	1.396e-07
MSMEG_6396	antigen 85-C (EC:2.3.1.-)	0	1.14689	0.108741	1.33314	0.0879424	0.760332	4.45707e-07	6.06776	1.40079e-07
MSMEG_2906	hypothetical protein	0	-0.542185	0.0154989	-0.470959	-2.00825	-3.99972	4.48831e-07	3.84703	1.4114e-07
MSMEG_2442	rnhB; ribonuclease HII (EC:3.1.26.4); K03470 ribonuclease HII [EC:3.1.26.4]	0	0.399697	-0.0840227	0.722748	-0.362067	0.860206	4.52008e-07	4.83049	1.42218e-07
MSMEG_2111	chorismate mutase (EC:5.4.99.5); K04093 chorismate mutase [EC:5.4.99.5]	0	-0.650079	-0.235394	-0.49664	-0.473879	-1.41156	4.52947e-07	5.97835	1.42593e-07
MSMEG_3384	isoflavone reductase	0	-0.887915	-0.495357	-0.611803	-2.12969	-2.82437	4.54025e-07	3.68699	1.43091e-07
MSMEG_5595	MarR family transcriptional regulator	0	-0.348588	0.494193	-0.496621	0.215766	-1.19141	4.54025e-07	4.64605	1.43015e-07
MSMEG_1889	ribosome small subunit-dependent GTPase RsgA; K06949 ribosome biogenesis GTPase [EC:3.6.1.-]	0	0.757105	-0.0537651	0.865539	0.727125	1.28722	4.56061e-07	5.0245	1.43813e-07
MSMEG_0660	extracellular solute-binding protein; K11069 spermidine/putrescine transport system substrate-binding protein	0	-2.43765	-0.33045	-3.01326	1.08685	-0.979122	4.56492e-07	3.62492	1.44029e-07
MSMEG_2983	hypothetical protein	0	0.751375	0.457585	0.41552	-0.536553	-0.559922	4.57112e-07	9.32668	1.44305e-07
MSMEG_3882	glyoxalase	0	-0.170142	0.695496	-0.26497	0.946793	-0.79837	4.57313e-07	5.35787	1.44448e-07
MSMEG_1702	amidohydrolase	0	0.391885	0.443265	0.514841	1.39497	1.37399	4.57472e-07	6.49558	1.44579e-07
MSMEG_1655	alpha/beta hydrolase	0	1.14183	0.227263	1.3088	-0.126785	0.0314596	4.59531e-07	4.52235	1.4531e-07
MSMEG_1252	hypothetical protein	0	-1.18985	-0.346495	-0.964008	-0.448151	-0.961015	4.75987e-07	7.2833	1.50597e-07
MSMEG_6098	chalcone/stilbene synthase	0	0.324973	-0.076887	0.413166	0.78166	1.50536	4.81642e-07	4.46143	1.52471e-07
MSMEG_0622	DNA-binding protein	0	2.3421	0.408744	2.90257	0.691865	2.6676	4.82946e-07	2.96891	1.52968e-07
MSMEG_1915	anti-sigma factor, family protein	0	-0.903117	0.228985	-0.963226	-0.178889	-1.30454	4.83936e-07	7.87207	1.53367e-07
MSMEG_6233	hypothetical protein	0	-0.957817	0.0734003	-0.787685	0.104259	-1.92189	4.84551e-07	6.10897	1.53646e-07
MSMEG_4914	virginiamycin B hydrolase (EC:3.-.-.-); K18235 virginiamycin B lyase [EC:4.2.99.-]	0	-0.17981	-0.148827	0.0434005	-1.35697	0.152942	4.85391e-07	6.32389	1.53998e-07
MSMEG_6078	LpqE protein	0	1.13089	0.070462	1.03353	1.043	0.659759	4.88464e-07	8.21173	1.55058e-07
MSMEG_4018	nucleotidyltransferase domain-containing protein	0	-1.23218	-0.0115426	-1.25078	-0.90571	-1.25058	4.92508e-07	3.52123	1.56429e-07
MSMEG_4492	amidase (EC:3.5.1.4); K01426 amidase [EC:3.5.1.4]	0	1.41455	-0.0327726	1.23424	0.531994	1.03101	4.98648e-07	5.77645	1.58466e-07
MSMEG_3898	thpD; ectoine hydroxylase (EC:1.-.-.-); K10674 ectoine hydroxylase [EC:1.14.11.-]	0	3.65118	-0.197147	3.1084	-1.21998	0.0158624	5.04234e-07	3.28872	1.6033e-07
MSMEG_1604	FAD dependent oxidoreductase; K03333 cholesterol oxidase [EC:1.1.3.6]	0	0.939676	0.0873603	0.961645	0.828441	-0.259557	5.05312e-07	8.22466	1.60761e-07
MSMEG_6499	hypothetical protein	0	-1.272	-0.131363	-1.56806	-0.551074	-1.35523	5.08165e-07	4.01886	1.61758e-07
MSMEG_0136	virulence factor Mce family protein; K02067 phospholipid/cholesterol/gamma-HCH transport system substrate-binding protein	0	-0.375378	-0.378235	-0.516192	-1.07207	0.507939	5.10228e-07	6.19533	1.62504e-07
MSMEG_5706	DNA or RNA helicase of superfamily protein II; K10843 DNA excision repair protein ERCC-3 [EC:3.6.4.12]	0	-0.572204	0.563542	-0.508541	0.0267001	-0.957157	5.11797e-07	9.35031	1.63093e-07
MSMEG_5273	acetyl-CoA acetyltransferase (EC:2.3.1.9); K00626 acetyl-CoA C-acetyltransferase [EC:2.3.1.9]	0	1.1461	0.0922026	1.20884	0.922292	0.854174	5.12246e-07	8.62188	1.63326e-07
MSMEG_6562	acyl-CoA dehydrogenase	0	1.5451	0.536132	1.28383	0.741855	3.50722	5.13552e-07	1.96237	1.63833e-07
MSMEG_0062	ftsk/SpoIIIE family protein	0	0.262256	-0.173918	0.243985	1.51109	0.228607	5.15969e-07	7.66729	1.64694e-07
MSMEG_6777	enoyl-CoA hydratase (EC:4.2.1.17)	0	-0.201052	-0.196502	-0.547991	-0.202514	1.65466	5.22682e-07	2.27909	1.66928e-07
MSMEG_6511	acyl-CoA dehydrogenase; K00257 [EC:1.3.99.-]	0	0.947175	0.258	1.55445	-0.173649	-0.358689	5.32614e-07	7.85473	1.70194e-07
MSMEG_4572	hypothetical protein; K02340 DNA polymerase III subunit delta [EC:2.7.7.7]	0	0.771671	-0.0208299	0.798124	1.26014	1.06296	5.33556e-07	5.19755	1.70588e-07
MSMEG_3785	PfkB-family protein carbohydrate kinase; K00874 2-dehydro-3-deoxygluconokinase [EC:2.7.1.45]	0	-0.791832	0.344068	-0.43611	-2.59271	-0.792334	5.36551e-07	4.32776	1.7164e-07
MSMEG_0794	hypothetical protein	0	0.760619	-0.171171	0.947124	0.0401059	0.744495	5.36827e-07	5.54044	1.71891e-07
MSMEG_5089	hypothetical protein	0	0.330413	-0.307684	0.273119	1.49459	0.0344621	5.36827e-07	6.54067	1.71917e-07
MSMEG_0936	senX3; sensor histidine kinase SenX3 (EC:2.7.3.-); K07768 two-component system, OmpR family, sensor histidine kinase SenX3 [EC:2.7.13.3]	0	-0.977343	-0.172761	-0.787551	0.684761	0.303202	5.37026e-07	5.11293	1.72074e-07
MSMEG_4976	isochorismatase hydrolase	0	1.22829	-0.225826	1.13241	0.117316	1.03975	5.41038e-07	5.44041	1.73455e-07
MSMEG_2681	proline imino-peptidase; K18457 L-proline amide hydrolase [EC:3.5.1.101]	0	-3.55371	0.21615	-4.84002	-2.7861	-2.9076	5.42359e-07	0.907116	1.73973e-07
MSMEG_2264	peptidase M52, hydrogen uptake protein	0	1.40216	0.202598	1.39185	-0.663496	0.692747	5.45856e-07	5.07635	1.75191e-07
MSMEG_5224	ispH; 4-hydroxy-3-methylbut-2-enyl diphosphate reductase (EC:1.17.1.2); K03527 4-hydroxy-3-methylbut-2-enyl diphosphate reductase [EC:1.17.1.2]	0	0.0429687	0.35628	-0.0908253	0.45664	-0.695655	5.45858e-07	8.22513	1.75287e-07
MSMEG_1399	rpsG; 30S ribosomal protein S7; K02992 small subunit ribosomal protein S7	0	0.961153	-0.0157832	1.08041	-0.346606	0.189101	5.46941e-07	7.60312	1.75731e-07
MSMEG_0361	glycosyl hydrolase; K01207 beta-N-acetylhexosaminidase [EC:3.2.1.52]	0	0.861678	-0.0589459	0.927404	0.726634	1.27661	5.49663e-07	5.80495	1.76702e-07
MSMEG_1981	hypothetical protein	0	0.592802	-0.155861	0.600147	-0.693908	-0.254069	5.51784e-07	5.84932	1.77592e-07
MSMEG_5258	steroid delta-isomerase (EC:5.3.3.1); K01822 steroid delta-isomerase [EC:5.3.3.1]	0	1.25383	0.0388642	1.1681	0.593637	0.354157	5.51784e-07	5.38961	1.77674e-07
MSMEG_5892	alpha,alpha-trehalose-phosphate synthase (EC:2.4.1.15); K00697 trehalose 6-phosphate synthase [EC:2.4.1.15]	0	-0.0521122	-0.16949	-0.0173421	0.0644498	-0.998456	5.51784e-07	8.28409	1.77563e-07
MSMEG_4353	hypothetical protein	0	1.11749	-0.13819	1.16329	0.171387	1.32882	5.57246e-07	4.52771	1.7953e-07
MSMEG_5234	short-chain dehydrogenase/reductase SDR	0	1.45918	0.427605	1.5435	0.253978	1.89266	5.57385e-07	3.17868	1.79672e-07
MSMEG_1908	benzoate 1,2-dioxygenase subunit alpha (EC:1.14.12.10); K05549 benzoate/toluate 1,2-dioxygenase alpha subunit [EC:1.14.12.10 1.14.12.-]	0	1.17529	-1.23658	-0.957256	4.50135	1.76629	5.60805e-07	0.452165	1.80873e-07
MSMEG_0110	pntA; NAD(P) transhydrogenase subunit alpha (EC:1.6.1.2); K00324 NAD(P) transhydrogenase subunit alpha [EC:1.6.1.2]	0	0.679745	0.0836555	0.701114	-0.074202	0.930309	5.61794e-07	6.29588	1.8129e-07
MSMEG_0380	MmpS4 protein	0	-0.450267	-0.171541	-0.465169	-0.648508	-1.7608	5.63014e-07	5.24256	1.81783e-07
MSMEG_5469	GNAT family acetyltransferase; K03790 ribosomal-protein-alanine N-acetyltransferase [EC:2.3.1.128]	0	-0.0455143	-1.00262	0.0360976	-0.7663	1.03606	5.64004e-07	3.58246	1.82201e-07
MSMEG_3026	Holliday junction resolvase-like protein; K07447 putative holliday junction resolvase [EC:3.1.-.-]	0	1.25729	0.553609	1.52513	0.446598	1.24551	5.66421e-07	5.11659	1.83082e-07
MSMEG_4199	hypothetical protein; K06910	0	0.748676	-0.246825	0.626493	0.150761	0.985562	5.68194e-07	6.38273	1.83754e-07
MSMEG_3871	cobG; precorrin-3B synthase (EC:1.14.13.83); K02229 precorrin-3B synthase [EC:1.14.13.83]	0	0.325126	0.388518	0.41092	0.906704	1.51863	5.6827e-07	5.7828	1.83978e-07
MSMEG_5483	porin	0	-2.07748	-0.666265	-2.11255	-1.09971	-0.708975	5.6827e-07	7.07912	1.83911e-07
MSMEG_6075	ispF; 2-C-methyl-D-erythritol 2,4-cyclodiphosphate synthase (EC:4.6.1.12); K01770 2-C-methyl-D-erythritol 2,4-cyclodiphosphate synthase [EC:4.6.1.12]	0	0.705664	0.026106	0.949515	-0.937209	0.551508	5.70916e-07	5.68912	1.84935e-07
MSMEG_0899	prolyl oligopeptidase; K01322 prolyl oligopeptidase [EC:3.4.21.26]	0	1.10708	-0.0672306	0.987906	0.50423	0.698567	5.71559e-07	6.48269	1.85263e-07
MSMEG_1696	MarR family transcriptional regulator	0	0.385208	0.306967	0.786348	2.10722	-2.01062	5.71559e-07	2.30038	1.85343e-07
MSMEG_6041	acyl-CoA dehydrogenase	0	0.362652	0.397526	0.585442	0.174911	1.43399	5.81609e-07	5.22422	1.88704e-07
MSMEG_6655	hypothetical protein	0	-1.07865	-0.648648	-0.986996	-0.112328	-1.4777	5.84304e-07	5.22738	1.89681e-07
MSMEG_5571	ABC transporter ATP-binding protein; K10112 multiple sugar transport system ATP-binding protein	0	0.118787	0.883306	0.24889	0.0398519	-1.31829	5.88284e-07	5.42208	1.91076e-07
MSMEG_0738	hypothetical protein	0	1.04469	-0.0779684	1.26409	0.57809	1.15362	5.88287e-07	4.18603	1.91181e-07
MSMEG_4180	hisG; ATP phosphoribosyltransferase (EC:2.4.2.17); K00765 ATP phosphoribosyltransferase [EC:2.4.2.17]	0	1.12411	0.1362	1.02092	0.985543	1.27244	5.89399e-07	5.95817	1.91645e-07
MSMEG_1805	hypothetical protein	0	1.14	0.71343	1.22185	-0.675079	1.48196	5.91455e-07	4.37883	1.92417e-07
MSMEG_0143	mce associated membrane protein; K18481 Mce-associated membrane protein	0	1.36827	-0.149633	0.789885	-1.16291	0.797294	5.92245e-07	3.43477	1.92778e-07
MSMEG_5069	sec-independent translocase; K03117 sec-independent protein translocase protein TatB	0	1.1762	-0.371397	1.14919	-0.243048	0.468156	5.92771e-07	6.31351	1.93053e-07
MSMEG_0693	hypothetical protein	0	-1.31016	0.61344	-2.03491	-0.252404	-0.936651	5.93491e-07	4.33376	1.93392e-07
MSMEG_3118	ABC transporter; K01992 ABC-2 type transport system permease protein	0	0.948204	0.0272158	0.855899	0.533433	1.64146	5.96437e-07	4.81149	1.94456e-07
MSMEG_6085	hydrolase, alpha/beta hydrolase fold family protein	0	0.850678	0.437393	1.03166	0.428973	1.3313	5.9659e-07	4.83147	1.94611e-07
MSMEG_0664	FAD dependent oxidoreductase	0	-0.24331	0.294809	-0.523387	2.45468	0.840384	5.98152e-07	2.82399	1.95283e-07
MSMEG_2163	aldehyde dehydrogenase	0	1.66675	0.49591	1.60698	-0.0797252	1.46213	5.98152e-07	3.39606	1.9533e-07
MSMEG_4735	hypothetical protein	0	-1.37917	-0.512145	-1.24794	-1.05301	-1.89936	5.99235e-07	3.65725	1.95789e-07
MSMEG_5423	mfd; transcription-repair coupling factor; K03723 transcription-repair coupling factor (superfamily II helicase) [EC:3.6.4.-]	0	1.20696	0.370864	1.48887	0.197878	1.13133	5.99584e-07	7.65733	1.96008e-07
MSMEG_5554	ANTAR domain-containing protein	0	-1.28997	-0.182468	-1.4739	0.355081	-0.643321	6.04376e-07	5.0708	1.9768e-07
MSMEG_1909	HTH-type transcriptional regulator YnfL	0	-1.43584	0.210432	-1.47937	-0.740017	-2.1241	6.05754e-07	4.04225	1.98237e-07
MSMEG_2351	etfB; electron transfer flavoprotein subunit beta; K03521 electron transfer flavoprotein beta subunit	0	1.30341	-0.0669341	1.66234	0.641469	0.544723	6.06073e-07	9.51749	1.98448e-07
MSMEG_3993	Asp/Glu racemase; K01799 maleate isomerase [EC:5.2.1.1]	0	-6.70691	-1.75226	-7.24682	-7.33019	-7.29621	6.09833e-07	2.47512	1.99786e-07
MSMEG_6058	cadmium transporting P-type ATPase; K12950 cation-transporting P-type ATPase C [EC:3.6.3.-]	0	0.747323	0.219579	0.952745	0.322711	0.949987	6.10678e-07	6.97448	2.0017e-07
MSMEG_5394	potassium-transporting ATPase subunit C (EC:3.6.3.12); K01548 K+-transporting ATPase ATPase C chain [EC:3.6.3.12]	0	3.46105	0.729503	4.41008	0.206722	6.27775	6.11661e-07	3.32766	2.00599e-07
MSMEG_0233	lipoprotein Lpps	0	0.214041	0.405185	0.232535	0.585162	-0.68156	6.15992e-07	9.14159	2.02235e-07
MSMEG_3054	coaBC; bifunctional phosphopantothenoylcysteine decarboxylase/phosphopantothenate synthase (EC:4.1.1.36 6.3.2.5); K13038 phosphopantothenoylcysteine decarboxylase / phosphopantothenate--cysteine ligase [EC:4.1.1.36 6.3.2.5]	0	0.404376	-0.205516	0.601054	-0.760342	-0.594553	6.15992e-07	7.6939	2.02176e-07
MSMEG_3859	glycosyl transferase family protein; K00721 dolichol-phosphate mannosyltransferase [EC:2.4.1.83]	0	1.04639	0.270838	1.16146	0.324646	0.51687	6.28951e-07	6.87417	2.066e-07
MSMEG_4292	integral membrane protein; K15977 putative oxidoreductase	0	-0.805335	-0.714666	-0.664451	-1.52557	-1.61167	6.29242e-07	4.79481	2.06806e-07
MSMEG_0644	cupin	0	0.912007	-0.0833165	1.03913	1.46502	-0.19058	6.34035e-07	5.03545	2.08493e-07
MSMEG_1822	biotin-[acetyl-CoA-carboxylase] ligase (EC:6.3.4.15); K03524 BirA family transcriptional regulator, biotin operon repressor / biotin-[acetyl-CoA-carboxylase] ligase [EC:6.3.4.15]	0	1.38506	0.508758	1.49392	0.176783	0.336777	6.37479e-07	7.19103	2.09737e-07
MSMEG_5841	purC; phosphoribosylaminoimidazole-succinocarboxamide synthase (EC:6.3.2.6); K01923 phosphoribosylaminoimidazole-succinocarboxamide synthase [EC:6.3.2.6]	0	0.89899	0.278202	1.0487	1.00476	0.305302	6.37683e-07	6.07978	2.09916e-07
MSMEG_0641	binding-protein-dependent transporters inner membrane component; K02033 peptide/nickel transport system permease protein	0	-0.195575	0.0300955	-0.202774	0.509481	-0.881959	6.39119e-07	9.40069	2.105e-07
MSMEG_6604	TetR family transcriptional regulator	0	-0.796253	-0.0745249	-0.963886	-0.54859	-2.2294	6.40702e-07	3.44536	2.11134e-07
MSMEG_0305	acyltransferase domain-containing protein	0	1.1354	-0.0814075	1.34192	0.487482	0.827841	6.51591e-07	4.12451	2.14951e-07
MSMEG_4015	hypothetical protein	0	-2.89893	0.59713	-3.07603	-1.26019	-3.20419	6.51591e-07	1.30197	2.14874e-07
MSMEG_4915	alpha-glucan phosphorylase; K00688 starch phosphorylase [EC:2.4.1.1]	0	-0.93582	-0.186096	-0.93146	-0.914064	-1.04397	6.5198e-07	8.47277	2.15193e-07
MSMEG_1833	hypothetical protein	0	-1.34416	-0.301461	-1.50102	-0.376521	-0.631392	6.55199e-07	6.81687	2.16371e-07
MSMEG_2805	ISMsm5, transposase	0	-1.0076	0.190988	-1.26718	-0.473647	-2.79604	6.59507e-07	1.85136	2.17909e-07
MSMEG_1075	menB; naphthoate synthase (EC:4.1.3.36); K01661 naphthoate synthase [EC:4.1.3.36]	0	1.25629	0.307597	1.22272	0.815642	1.07119	6.60884e-07	5.66485	2.1848e-07
MSMEG_3861	amidohydrolase; K07047	0	1.31179	0.0248998	1.40831	0.385348	0.995948	6.6345e-07	5.95639	2.19444e-07
MSMEG_3063	LemA protein; K03744 LemA protein	0	-0.976478	0.150604	-1.30758	0.251852	-0.823447	6.63525e-07	4.24053	2.19585e-07
MSMEG_3594	anthranilate dioxygenase reductase; K00529 3-phenylpropionate/trans-cinnamate dioxygenase ferredoxin reductase subunit [EC:1.18.1.3]	0	-0.717845	0.377667	-0.739782	0.0820722	-0.645839	6.66946e-07	6.85632	2.20834e-07
MSMEG_3749	pseudogene	0	0.6851	0.00802892	0.765164	0.0313521	1.06951	6.70688e-07	6.9324	2.22191e-07
MSMEG_0949	HAD-superfamily hydrolase	0	-0.958238	0.0355655	-0.760836	-0.236836	-0.155356	6.73057e-07	6.1491	2.23094e-07
MSMEG_0891	polyphosphate kinase	0	-3.0099	0.215169	-1.86122	-1.91378	-1.73882	6.73426e-07	1.86749	2.23334e-07
MSMEG_5769	hypothetical protein	0	-0.617534	0.498276	-0.729714	0.723962	-0.677511	6.81622e-07	6.58911	2.26172e-07
MSMEG_1944	membrane protein	0	-0.409241	-0.137709	-0.455125	0.41113	-1.2678	6.99973e-07	5.7187	2.32384e-07
MSMEG_2196	sensory box/response regulator	0	-1.09965	-0.373182	-1.16358	-0.0959079	-0.48997	7.00124e-07	6.44652	2.32556e-07
MSMEG_0885	hypothetical protein; K18481 Mce-associated membrane protein	0	-0.130053	0.201473	-0.442221	-0.365625	1.29319	7.0081e-07	3.1528	2.32907e-07
MSMEG_5473	transporter; K11735 GABA permease	0	-0.687709	-0.340359	-0.765161	-0.049977	-1.93602	7.01026e-07	6.06614	2.33102e-07
MSMEG_5275	permease of the major facilitator superfamily protein	0	0.770859	-0.291123	0.684447	0.635093	-0.342779	7.03993e-07	9.45172	2.34212e-07
MSMEG_0113	taurine transporter permease TauC; K15552 taurine transport system permease protein	0	3.58215	0.999958	3.90815	0.255659	5.27904	7.06061e-07	1.55139	2.35024e-07
MSMEG_4700	ABC transporter ATP-binding protein	0	1.10532	-0.177951	1.11608	0.823972	0.743298	7.06061e-07	7.80765	2.35147e-07
MSMEG_2571	cupin	0	-1.21611	-0.219814	-0.762369	-1.33667	-1.03122	7.07241e-07	5.55824	2.35664e-07
MSMEG_1065	hypothetical protein	0	0.9504	-0.130772	1.08648	1.81268	1.26271	7.0916e-07	3.88815	2.36552e-07
MSMEG_3450	dehII; haloacid dehalogenase (EC:3.8.1.2); K01560 2-haloacid dehalogenase [EC:3.8.1.2]	0	-1.06409	0.30435	-0.925983	0.00215121	-1.1128	7.0916e-07	5.53785	2.3645e-07
MSMEG_0639	oligopeptide transport ATP-binding protein AppF; K10823 oligopeptide transport system ATP-binding protein	0	-0.0795371	-0.15516	0.0260977	0.685313	-0.649012	7.17656e-07	9.69612	2.39512e-07
MSMEG_5474	universal stress protein family protein	0	-0.252762	0.154089	-0.366709	0.317115	-1.643	7.199e-07	5.02031	2.40387e-07
MSMEG_1211	Fatty acid desaturase	0	0.222038	0.263477	0.300353	-0.30189	-0.651571	7.21603e-07	7.45948	2.41083e-07
MSMEG_2410	serine-threonine protein kinase	0	0.87164	-0.168594	0.910494	0.32417	0.462338	7.23404e-07	7.57223	2.41811e-07
MSMEG_1991	isovaleryl-CoA dehydrogenase	0	-1.97452	-0.259949	-2.04616	-1.69135	-2.00896	7.28185e-07	3.49467	2.43537e-07
MSMEG_3743	soj; SpoOJ regulator protein; K03496 chromosome partitioning protein	0	-1.17433	-0.428215	-1.19002	-0.171301	-0.863123	7.30298e-07	6.4814	2.44371e-07
MSMEG_2411	integral membrane protein	0	0.937658	-0.00263906	0.821729	0.41455	1.16689	7.35902e-07	5.91206	2.46634e-07
MSMEG_2734	miaA; tRNA delta(2)-isopentenylpyrophosphate transferase (EC:2.5.1.75); K00791 tRNA dimethylallyltransferase [EC:2.5.1.75]	0	0.234246	0.0808677	0.47686	-0.275713	1.5569	7.35902e-07	3.34501	2.4653e-07
MSMEG_5418	iron permease; K07243 high-affinity iron transporter	0	0.190323	0.229988	0.369538	-1.11981	2.55285	7.35902e-07	3.16645	2.4656e-07
MSMEG_3779	pseudogene	0	-1.5513	0.183775	-1.79347	-0.789178	0.372835	7.46514e-07	3.70402	2.50321e-07
MSMEG_1609	pseudogene	0	-0.444069	0.205489	-0.426384	0.0856618	-1.06013	7.50439e-07	4.82656	2.51769e-07
MSMEG_0024	peptidyl-prolyl cis-trans isomerase B (EC:5.2.1.8); K03767 peptidyl-prolyl cis-trans isomerase A (cyclophilin A) [EC:5.2.1.8]	0	0.750168	-0.251728	0.820361	-0.184479	-0.238851	7.52981e-07	9.11096	2.52753e-07
MSMEG_4578	hypothetical protein	0	0.391582	0.357199	0.669574	-0.0651788	1.49311	7.58885e-07	5.42495	2.54868e-07
MSMEG_0710	grpE; co-chaperone GrpE; K03687 molecular chaperone GrpE	0	1.61099	0.446629	1.87694	1.09571	0.448	7.62084e-07	7.16974	2.56076e-07
MSMEG_5721	acetyl-CoA acetyltransferase (EC:2.3.1.9); K00626 acetyl-CoA C-acetyltransferase [EC:2.3.1.9]	0	0.570802	0.432841	0.985697	-0.0101733	-0.985009	7.6271e-07	8.99171	2.56554e-07
MSMEG_6523	ABC transporter; K02054 putative spermidine/putrescine transport system permease protein	0	-0.36929	0.142617	-0.0493652	-0.697206	1.32007	7.6271e-07	3.67025	2.56546e-07
MSMEG_0815	TetR family transcriptional regulator	0	-0.278311	0.0475526	-0.231947	0.42846	1.07687	7.65902e-07	4.35954	2.5801e-07
MSMEG_0947	acyltransferase	0	-0.769684	-0.0643324	-0.89805	-0.156007	-0.879943	7.65902e-07	7.40446	2.58031e-07
MSMEG_3598	periplasmic sugar-binding proteins; K10439 ribose transport system substrate-binding protein	0	1.06448	0.173784	1.25118	-0.42313	0.531938	7.65902e-07	5.6662	2.58023e-07
MSMEG_6188	hypothetical protein	0	-1.09572	0.0638657	-1.51495	0.233755	-1.04858	7.77854e-07	3.69968	2.62194e-07
MSMEG_2451	HAD-superfamily hydrolase; K02566 NagD protein	0	-0.907331	-0.187976	-0.970209	-1.14789	-0.958601	7.80811e-07	6.12215	2.63327e-07
MSMEG_5324	hypothetical protein	0	1.39844	0.404624	1.60805	0.0841512	1.81432	7.82316e-07	2.76629	2.63972e-07
MSMEG_2035	amine oxidase (EC:1.4.3.4); K00274 monoamine oxidase [EC:1.4.3.4]	0	-0.144483	0.261778	-0.234862	0.292081	-1.39921	7.86794e-07	8.51534	2.6562e-07
MSMEG_4946	IS1096, tnpR protein	0	-0.339242	-0.195345	-0.717978	0.148697	-2.09475	7.93828e-07	3.46764	2.68134e-07
MSMEG_3704	3-alpha-hydroxysteroid dehydrogenase	0	1.32608	0.485604	1.27056	0.907668	1.75744	7.94647e-07	3.86015	2.6855e-07
MSMEG_2434	hypothetical protein	0	1.15944	-0.0279176	1.10389	0.360642	0.80596	7.9948e-07	5.17764	2.70324e-07
MSMEG_0303	alcohol dehydrogenase	0	1.61554	-0.281519	1.68395	-1.20836	-0.783894	8.01368e-07	3.99374	2.71103e-07
MSMEG_2900	2-hydroxy-6-oxo-6-phenylhexa-2,4-dienoate hydrolase (EC:3.7.1.-)	0	1.14972	0.330965	1.14003	-0.39268	0.665885	8.01533e-07	3.77413	2.71299e-07
MSMEG_4495	hypothetical protein	0	-0.150196	-0.193451	0.154795	-0.377399	-1.1817	8.05629e-07	7.53997	2.72826e-07
MSMEG_1830	cofD; LPPG:FO 2-phospho-L-lactate transferase; K11212 LPPG:FO 2-phospho-L-lactate transferase [EC:2.7.8.28]	0	1.2774	-0.0498638	1.2136	0.0337663	0.871991	8.08321e-07	4.79697	2.7388e-07
MSMEG_1316	prfC; peptide chain release factor 3; K02837 peptide chain release factor 3	0	0.343992	-0.661721	0.5995	-0.585348	-0.665531	8.09931e-07	5.31574	2.74567e-07
MSMEG_0134	virulence factor Mce family protein; K02067 phospholipid/cholesterol/gamma-HCH transport system substrate-binding protein	0	-0.449419	-0.0199726	-0.664431	-0.812339	0.573852	8.13771e-07	5.16126	2.76154e-07
MSMEG_6385	short chain dehydrogenase (EC:1.-.-.-); K16652 decaprenylphospho-beta-D-erythro-pentofuranosid-2-ulose 2-reductase [EC:1.1.1.333]	0	1.10358	-0.124822	1.10406	0.20136	0.5076	8.13771e-07	6.06868	2.76105e-07
MSMEG_4836	FadE121 protein; K00249 acyl-CoA dehydrogenase [EC:1.3.8.7]	0	-4.12502	-0.157107	-2.47509	-3.96234	-2.63666	8.16106e-07	1.03896	2.7709e-07
MSMEG_4330	short chain dehydrogenase	0	-0.347651	-0.170907	-0.833843	1.78904	0.988327	8.25492e-07	3.19154	2.80421e-07
MSMEG_6054	LamB/YcsF family protein; K07160 UPF0271 protein	0	0.143404	0.39772	0.156796	0.134456	1.084	8.30787e-07	6.27457	2.82366e-07
MSMEG_0640	oligopeptide transport ATP-binding protein OppD; K02031 peptide/nickel transport system ATP-binding protein	0	-0.0560781	0.0292788	-0.0668048	0.852338	-0.457862	8.31862e-07	9.5697	2.82877e-07
MSMEG_4082	monoxygenase	0	0.668955	-0.380393	0.70548	-0.779705	0.112585	8.33493e-07	5.1049	2.83578e-07
MSMEG_0152	alanine dehydrogenase; K00324 NAD(P) transhydrogenase subunit alpha [EC:1.6.1.2]	0	1.79879	0.628461	2.06585	0.63371	-0.418688	8.33604e-07	2.78436	2.83762e-07
MSMEG_0304	acyl-CoA synthetase (EC:2.3.1.86)	0	0.936461	-0.194312	1.09897	0.101413	-0.0483916	8.39671e-07	5.04865	2.86121e-07
MSMEG_1429	cytochrome P450-terp (EC:1.14.-.-)	0	1.15575	-0.0829609	0.776416	-0.773422	1.19372	8.39671e-07	3.1222	2.86025e-07
MSMEG_6142	nucleoside-diphosphate-sugar epimerase; K01784 UDP-glucose 4-epimerase [EC:5.1.3.2]	0	1.13421	0.133268	0.998321	0.461499	1.31511	8.4215e-07	6.38156	2.87113e-07
MSMEG_6818	dehydrogenase; K03885 NADH dehydrogenase [EC:1.6.99.3]	0	-0.966917	0.316793	-0.767294	0.213225	-0.514826	8.47119e-07	4.47818	2.88956e-07
MSMEG_3033	aroB; 3-dehydroquinate synthase (EC:4.2.3.4); K01735 3-dehydroquinate synthase [EC:4.2.3.4]	0	1.23102	0.501359	1.21615	1.22717	0.640076	8.47278e-07	7.01584	2.89159e-07
MSMEG_6479	transcriptional regulator	0	-0.324685	0.561342	-0.569132	-0.200211	1.80796	8.58935e-07	2.11006	2.93288e-07
MSMEG_0156	LysR family transcriptional regulator	0	2.05107	0.128821	2.09463	0.500048	0.289625	8.6224e-07	3.18945	2.94567e-07
MSMEG_0860	CDP-diacylglycerol--serine O-phosphatidyltransferase (EC:2.7.8.8); K17103 CDP-diacylglycerol---serine O-phosphatidyltransferase [EC:2.7.8.8]	0	0.753628	-0.230038	0.80624	-0.0249785	0.889731	8.62409e-07	5.13975	2.94776e-07
MSMEG_5228	3-beta hydroxysteroid dehydrogenase/isomerase; K16045 3beta-hydroxy-delta5-steroid dehydrogenase / steroid delta-isomerase [EC:1.1.1.145 5.3.3.1]	0	0.889312	-0.415742	0.854269	-0.0706233	1.04071	8.69593e-07	4.5013	2.97384e-07
MSMEG_0732	chaperone ClpB; K03695 ATP-dependent Clp protease ATP-binding subunit ClpB	0	0.195223	0.295456	0.0520528	1.10584	0.357957	8.74971e-07	7.51177	2.99377e-07
MSMEG_0003	recF; recombination protein F; K03629 DNA replication and repair protein RecF	0	-0.300582	-0.139364	-0.288601	-0.00585	1.06428	8.76945e-07	5.86422	3.00206e-07
MSMEG_4512	polyketide synthase; K04791 mycobactin polyketide synthetase MbtD	0	2.68215	0.347005	3.44788	-0.173569	4.29902	8.81061e-07	1.82972	3.01769e-07
MSMEG_6411	hypothetical protein	0	1.19687	-0.0769099	1.31524	0.00509953	1.03429	8.81511e-07	3.78854	3.02078e-07
MSMEG_6656	hypothetical protein	0	-1.23695	-0.286811	-1.40789	0.26871	-0.936219	8.83671e-07	6.6647	3.02973e-07
MSMEG_5064	malyl-CoA lyase; K01644 citrate lyase subunit beta / citryl-CoA lyase [EC:4.1.3.34]	0	0.39767	0.232773	0.596881	0.64362	1.34423	8.84465e-07	5.71092	3.034e-07
MSMEG_3008	sigma 54 type regulator	0	0.157215	0.502513	-0.0216512	-0.243038	1.50692	8.85135e-07	4.21923	3.03785e-07
MSMEG_0206	acyltransferase	0	-1.68852	-0.857603	-1.5764	-0.53524	-0.922517	8.91514e-07	4.97684	3.06131e-07
MSMEG_1358	hypothetical protein	0	-1.19905	0.672317	-1.19184	0.623702	-1.15957	8.9656e-07	6.83473	3.08097e-07
MSMEG_3620	hypothetical protein	0	-0.57068	-1.03776	-0.62558	-1.40332	-1.79223	8.9656e-07	8.10894	3.08178e-07
MSMEG_1629	hypothetical protein	0	-0.547846	-0.271191	-0.750332	-1.37674	-0.228643	9.10895e-07	7.50864	3.13265e-07
MSMEG_4658	sugar ABC transporter substrate-binding protein; K02058 simple sugar transport system substrate-binding protein	0	0.93516	-0.360525	0.899883	-0.567692	0.763875	9.10951e-07	4.30599	3.13604e-07
MSMEG_4909	hypothetical protein	0	0.808607	-0.50883	0.797121	0.171019	0.933715	9.10951e-07	5.00278	3.13599e-07
MSMEG_1325	recD; exodeoxyribonuclease V subunit alpha (EC:3.1.11.5); K03581 exodeoxyribonuclease V alpha subunit [EC:3.1.11.5]	0	0.766509	0.31583	1.10468	0.619396	1.68415	9.16352e-07	4.80908	3.15623e-07
MSMEG_6247	hypothetical protein; K18911 L-histidine Nalpha-methyltransferase [EC:2.1.1.44]	0	0.767325	-0.0609258	0.807905	1.04148	0.554942	9.19928e-07	5.39233	3.17016e-07
MSMEG_4194	UDP pyrophosphate phosphatase (EC:3.6.1.27); K06153 undecaprenyl-diphosphatase [EC:3.6.1.27]	0	0.539091	-0.427541	0.65622	-0.679131	-0.90066	9.20596e-07	6.85353	3.17408e-07
MSMEG_1189	hypothetical protein	0	0.939422	0.689018	0.913687	0.713381	1.49891	9.21874e-07	5.38076	3.1801e-07
MSMEG_4281	leucyl aminopeptidase (EC:3.4.11.1); K01255 leucyl aminopeptidase [EC:3.4.11.1]	0	0.935866	-0.0523417	0.89679	0.251813	0.614693	9.22243e-07	8.44789	3.18299e-07
MSMEG_4357	ABC transporter ATP-binding protein; K02031 peptide/nickel transport system ATP-binding protein K02032 peptide/nickel transport system ATP-binding protein	0	-0.83778	0.581273	-0.800017	0.128627	-1.20156	9.33108e-07	7.13385	3.22213e-07
MSMEG_2199	hypothetical protein	0	-0.190549	-0.302562	-0.399856	-0.0615777	-1.36414	9.38153e-07	5.21845	3.24122e-07
MSMEG_5279	hypothetical protein	0	-0.792404	0.501649	-1.20987	0.111396	0.0931393	9.38153e-07	5.43269	3.24284e-07
MSMEG_5422	nucleoside triphosphate pyrophosphohydrolase (EC:3.6.1.19); K02428 XTP/dITP diphosphohydrolase [EC:3.6.1.66]	0	1.44364	0.463102	1.60611	0.0912702	1.03272	9.4171e-07	4.50743	3.25678e-07
MSMEG_0918	XRE family transcriptional regulator	0	-0.893731	0.0343201	-0.97924	1.24132	-0.163913	9.43255e-07	4.92211	3.26378e-07
MSMEG_5230	hypothetical protein	0	-1.21962	0.00709323	-1.25061	0.931878	-0.725667	9.66485e-07	4.79397	3.34585e-07
MSMEG_1196	SNF2 domain-containing protein	0	-0.654337	0.131856	-0.949327	0.826387	-0.217658	9.79456e-07	4.76094	3.39247e-07
MSMEG_4110	3-hydroxyacyl-CoA dehydrogenase; K00074 3-hydroxybutyryl-CoA dehydrogenase [EC:1.1.1.157]	0	1.63234	0.257178	1.71925	0.236868	1.0939	9.81819e-07	3.29864	3.40238e-07
MSMEG_0743	xanthine dehydrogenase; K07402 xanthine dehydrogenase accessory factor	0	-0.530861	0.131634	-0.553879	-0.465996	0.521239	9.9084e-07	5.54464	3.43538e-07
MSMEG_4627	ndk; nucleoside diphosphate kinase (EC:2.7.4.6); K00940 nucleoside-diphosphate kinase [EC:2.7.4.6]	0	0.989686	0.184765	1.1132	-0.0510113	0.434794	9.91084e-07	6.31335	3.43796e-07
MSMEG_3286	methyltransferase	0	-0.367276	0.0686197	-0.269397	-0.346688	-1.28408	9.91302e-07	5.05491	3.44045e-07
MSMEG_3447	two-component system response regulator	0	-0.916391	-0.130198	-1.10421	-1.52276	-3.48925	9.95578e-07	3.40243	3.45704e-07
MSMEG_5917	hypothetical protein	0	-1.02544	-0.28317	-1.4111	1.25827	-1.04683	9.97682e-07	1.98678	3.46609e-07
MSMEG_3046	carA; carbamoyl phosphate synthase small subunit (EC:6.3.5.5); K01956 carbamoyl-phosphate synthase small subunit [EC:6.3.5.5]	0	0.764543	-0.126426	0.81206	-0.086951	0.814155	9.98634e-07	5.74383	3.47115e-07
MSMEG_3103	tkt; transketolase (EC:2.2.1.1); K00615 transketolase [EC:2.2.1.1]	0	0.526137	-0.0660567	0.374503	0.271006	-0.568311	1.00409e-06	9.54611	3.49188e-07
MSMEG_4508	hypothetical protein	0	2.35097	0.477298	2.88106	-0.554044	2.45331	1.01767e-06	0.853514	3.54089e-07
MSMEG_1978	groEL; molecular chaperone GroEL; K04077 chaperonin GroEL	0	-0.945234	-0.0506072	-1.1894	-1.21506	-1.3198	1.02104e-06	6.06132	3.55442e-07
MSMEG_1265	hypothetical protein	0	-0.707328	-0.00282844	-0.836216	-0.426808	0.991832	1.03743e-06	5.13935	3.61326e-07
MSMEG_5154	hypothetical protein	0	1.42249	0.000429049	1.48938	0.662739	1.2909	1.04412e-06	5.2934	3.6384e-07
MSMEG_3267	transporter; K02025 multiple sugar transport system permease protein	0	-0.433215	0.468751	0.302892	-1.19695	-1.34097	1.05115e-06	3.85656	3.66475e-07
MSMEG_2603	pcaB; 3-carboxy-cis,cis-muconate cycloisomerase (EC:5.5.1.2); K01857 3-carboxy-cis,cis-muconate cycloisomerase [EC:5.5.1.2]	0	0.431556	-0.360913	1.01763	-0.15875	1.87521	1.0549e-06	3.10551	3.67966e-07
MSMEG_5438	ksgA; dimethyladenosine transferase (EC:2.1.1.-); K02528 16S rRNA (adenine1518-N6/adenine1519-N6)-dimethyltransferase [EC:2.1.1.182]	0	-1.11105	0.311703	-1.35949	-0.439274	-0.740809	1.05705e-06	8.71502	3.68901e-07
MSMEG_2965	relA; GTP pyrophosphokinase (EC:2.7.6.5); K00951 GTP pyrophosphokinase [EC:2.7.6.5]	0	-0.703567	0.25585	-0.748402	0.100032	-0.135911	1.06744e-06	8.38252	3.72714e-07
MSMEG_3247	branched-chain amino acid ABC transporter substrate-binding protein; K01999 branched-chain amino acid transport system substrate-binding protein	0	-1.1468	-0.972671	-1.32113	-1.95781	-1.17763	1.07197e-06	7.97128	3.74575e-07
MSMEG_5408	lgt; prolipoprotein diacylglyceryl transferase (EC:2.4.99.-)	0	-1.53721	-0.492195	-1.64392	-1.36432	-1.05513	1.07197e-06	3.63426	3.74673e-07
MSMEG_5070	trypsin; K01362 [EC:3.4.21.-]	0	1.20626	-0.27734	1.26971	-0.0797567	0.763284	1.07469e-06	9.19347	3.75812e-07
MSMEG_3618	hypothetical protein	0	-0.548962	-0.40413	-0.648666	-1.02629	-1.48269	1.07755e-06	8.64389	3.77002e-07
MSMEG_0633	PAP2 superfamily protein	0	0.943637	0.0120678	0.935992	0.639094	-0.0909453	1.08006e-06	7.23399	3.78068e-07
MSMEG_6453	sulfate permease; K03321 sulfate permease, SulP family	0	-1.37082	0.499133	-1.17444	-1.21799	-0.483654	1.08606e-06	4.09035	3.80359e-07
[truncated: 3,707 more rows]
